# Supplementary material for: A Druggable FOXA1-Glucocorticoid Receptor Transcriptional Axis Drives Tumor Growth in a Subset of Non-Small Cell Lung Cancer
Source: Cancer Res Commun. 2023 Sep 7;3(9):1788–99. doi: 10.1158/2767-9764.CRC-23-0310 (PMC10484118; doi:10.1158/2767-9764.CRC-23-0310)
Supplement: Supplemental Table 1 — FOXA1 gene effect scores in NSCLC cell lines from DepMap [file crc-23-0310-s01.xlsx]

## Sheet: Sheet1
FOXA1 Gene Effect (Chronos) CRISPR (DepMap 22Q2 Public+Score, Chronos)	FOXA1 log2(TPM+1) Expression 22Q2 Public	Cell Line Name	Primary Disease	Lineage
-1.91583	6.77321	MDAMB361	Breast Cancer	Breast
-1.67803	7.6097	MDAMB453	Breast Cancer	Breast
-1.64006	6.44774	UACC893	Breast Cancer	Breast
-1.52369	7.98231	VCAP	Prostate Cancer	Prostate
-1.34612	6.95884	22RV1	Prostate Cancer	Prostate
-1.33339	6.3665	MCF 7.00	Breast Cancer	Breast
-1.266	5.65421	SNU308	Gallbladder Cancer	Bile Duct
-1.25647	6.28448	HCC1428	Breast Cancer	Breast
-1.23093	5.05007	CCLFUPGI0005T	Gastric Cancer	Gastric
-0.105449	0.0285692	NCIH838	Lung Cancer	Lung
-1.20517	7.18686	EFM19	Breast Cancer	Breast
-1.10943	6.20006	AU565	Breast Cancer	Breast
-1.08534	7.01112	T47D	Breast Cancer	Breast
-1.0851	6.68229	MFM223	Breast Cancer	Breast
-0.15013	0.0703893	RERFLCAD2	Lung Cancer	Lung
-1.04579	6.595	SNUC4	Colon/Colorectal Cancer	Colorectal
-1.04465	6.29223	SKBR3	Breast Cancer	Breast
-1.00539	6.00787	MDAMB415	Breast Cancer	Breast
-1.00141	7.27603	HCC1419	Breast Cancer	Breast
-0.98255	7.55758	CAMA1	Breast Cancer	Breast
-0.964579	7.53776	LNCAPCLONEFGC	Prostate Cancer	Prostate
-0.922354	5.73552	SUM52PE	Breast Cancer	Breast
-0.875783	5.45055	2313287	Gastric Cancer	Gastric
-0.142599	0.0703893	CALU1	Lung Cancer	Lung
-0.847688	5.09845	GSU	Gastric Cancer	Gastric
-0.838295	6.23936	SUM190PT	Breast Cancer	Breast
-0.144627	0.15056	NCIH2286	Lung Cancer	Lung
-0.775852	6.79896	KPL1	Breast Cancer	Breast
-0.154388	0.163499	HCC2450	Lung Cancer	Lung
-0.174658	0.176323	NCIH226	Lung Cancer	Lung
-0.707241	3.66789	ESO51	Esophageal Cancer	Esophagus
-0.0684692	0.176323	ACCMESO1	Lung Cancer	Lung
-0.210081	0.238787	NCIH1975	Lung Cancer	Lung
-0.632417	6.68944	ZR751	Breast Cancer	Breast
-0.0658008	0.238787	CORL311	Lung Cancer	Lung
-0.597422	5.70321	JHH5	Liver Cancer	Liver
-0.571847	7.35861	HCC202	Breast Cancer	Breast
-0.55595	5.64559	HT29	Colon/Colorectal Cancer	Colorectal
-0.157574	0.250962	LOUNH91	Lung Cancer	Lung
-0.515368	4.47184	CCK81	Colon/Colorectal Cancer	Colorectal
-0.514594	6.00248	TE4	Esophageal Cancer	Esophagus
-0.511698	0.0426443	MM485	Skin Cancer	Skin
-0.50933	0	BLUE1	Lymphoma	Lymphocyte
-0.149118	0.250962	HCC1359	Lung Cancer	Lung
-0.476922	2.20789	C33A	Cervical Cancer	Cervix
-0.47567	5.39094	CCC5	Gastric Cancer	Gastric
-0.113784	0.422233	NO36	Lung Cancer	Lung
-0.465037	4.45681	T24	Bladder Cancer	Urinary Tract
-0.459593	0.0976108	TM87	Rhabdoid	Soft Tissue
-0.454607	3.04963	ICC10	Bile Duct Cancer	Bile Duct
-0.452232	0.0143553	MCC13	Skin Cancer	Skin
-0.447129	0.226509	SNB75	Brain Cancer	Central Nervous System
-0.435042	2.57046	SNU626	Brain Cancer	Central Nervous System
-0.0917439	0.62293	MERO14	Lung Cancer	Lung
-0.427711	5.52199	PK8	Pancreatic Cancer	Pancreas
-0.199319	0.641546	NCIH661	Lung Cancer	Lung
-0.409241	4.06695	PANC0403	Pancreatic Cancer	Pancreas
-0.409064	3.10936	SNU1033	Colon/Colorectal Cancer	Colorectal
-0.143653	0.739848	NCIH2452	Lung Cancer	Lung
-0.386658	1.27501	AM38	Brain Cancer	Central Nervous System
-0.36929	0.765535	MERO82	Lung Cancer	Lung
-0.383728	1.89918	8505C	Thyroid Cancer	Thyroid
-0.383667	5.47865	SNU16	Gastric Cancer	Gastric
-0.383427	5.74846	DLD1	Colon/Colorectal Cancer	Colorectal
-0.148011	0.815575	NCIH157DM	Lung Cancer	Lung
-0.369238	0.111031	JVM3	Leukemia	Blood
-0.36921	4.82782	RT112	Bladder Cancer	Urinary Tract
-0.368765	0.613532	CHLA57	Unknown	Central Nervous System
-0.368518	0.137504	NP5	Brain Cancer	Central Nervous System
-0.36823	3.7939	GP5D	Colon/Colorectal Cancer	Colorectal
-0.19521	0.823749	RERFLCAI	Lung Cancer	Lung
-0.364334	3.59813	HO1U1	Head and Neck Cancer	Upper Aerodigestive
-0.362854	0.0426443	HDMYZ	Unknown	Unknown
-0.356844	5.1375	TFK1	Bile Duct Cancer	Bile Duct
-0.347349	0.0426443	KARPAS422	Lymphoma	Lymphocyte
-0.346013	0.687061	TUHR4TKB	Kidney Cancer	Kidney
-0.345675	4.92647	SG231	Bile Duct Cancer	Bile Duct
-0.345391	0.0976108	TM31	Brain Cancer	Central Nervous System
-0.131203	0.85599	NCIH1299	Lung Cancer	Lung
-0.343822	4.68762	TE6	Esophageal Cancer	Esophagus
-0.342832	3.02857	KU1919	Bladder Cancer	Urinary Tract
-0.0709864	0.963474	MERO48A	Lung Cancer	Lung
-0.3391	0.15056	WM983B	Skin Cancer	Skin
-0.335321	5.71809	UMUC14	Bladder Cancer	Urinary Tract
-0.331637	4.45154	SNU81	Colon/Colorectal Cancer	Colorectal
-0.330728	4.43229	UPCISCC154	Head and Neck Cancer	Upper Aerodigestive
-0.328604	0.956057	SW156	Kidney Cancer	Kidney
-0.325923	1.63691	BICR16	Head and Neck Cancer	Upper Aerodigestive
-0.325864	5.57803	SLR20	Bladder Cancer	Urinary Tract
-0.103489	0.978196	CAL12T	Lung Cancer	Lung
-0.325161	4.51349	SF767	Cervical Cancer	Cervix
-0.324458	0.0703893	MELHO	Skin Cancer	Skin
-0.323671	0.555816	COLO679	Skin Cancer	Skin
-0.32288	5.1807	ECC4	Colon/Colorectal Cancer	Colorectal
-0.320546	3.59932	TGBC18TKB	Colon/Colorectal Cancer	Colorectal
-0.320063	2.10098	KKU100	Bile Duct Cancer	Bile Duct
-0.315359	0.0976108	INA6	Myeloma	Plasma Cell
-0.313017	0.226509	UACC62SKINCJ1	Skin Cancer	Skin
-0.246038	0.9855	SW1271	Lung Cancer	Lung
-0.238153	0.9855	SW1573	Lung Cancer	Lung
-0.031797	0.992768	NCIH650	Lung Cancer	Lung
-0.305044	3.02857	C99	Colon/Colorectal Cancer	Colorectal
-0.165029	1.05658	NCIH1703	Lung Cancer	Lung
-0.303504	0.85599	EFE184	Endometrial/Uterine Cancer	Uterus
-0.302446	1.33342	SCABER	Bladder Cancer	Urinary Tract
-0.0344231	1.12433	NCIH23	Lung Cancer	Lung
-0.30152	2.81352	HT3	Cervical Cancer	Cervix
-0.300975	3.62644	LOVO	Colon/Colorectal Cancer	Colorectal
-0.300701	3.39917	HT115	Colon/Colorectal Cancer	Colorectal
-0.298176	5.5656	C10	Colon/Colorectal Cancer	Colorectal
-0.296983	0.214125	HS695T	Skin Cancer	Skin
-0.294949	0.137504	HT1197	Bladder Cancer	Urinary Tract
-0.294686	4.15947	PACADD188	Pancreatic Cancer	Pancreas
-0.289002	2.86394	LS411N	Colon/Colorectal Cancer	Colorectal
-0.288981	0.31034	SKMEL2	Skin Cancer	Skin
-0.206489	1.16993	HCC461	Lung Cancer	Lung
-0.284685	0.201634	OSC19	Head and Neck Cancer	Upper Aerodigestive
-0.284425	0.584963	SUM159PT	Breast Cancer	Breast
-0.13599	1.17632	CHAGOK1	Lung Cancer	Lung
-0.283295	3.07039	DU4475	Breast Cancer	Breast
-0.282776	0.0143553	PFSK1	Brain Cancer	Central Nervous System
-0.282441	5.17233	SNU478	Bile Duct Cancer	Bile Duct
0.000121399	1.18903	MERO41	Lung Cancer	Lung
-0.280483	4.39369	ICC4	Bile Duct Cancer	Bile Duct
-0.279065	3.26153	JHUEM1	Endometrial/Uterine Cancer	Uterus
-0.278229	6.53667	JHH7	Liver Cancer	Liver
-0.276876	5.33949	KYSE510	Esophageal Cancer	Esophagus
-0.27673	0.0565835	UPMD1	Unknown	Unknown
-0.275847	2.9222	NCCMPNST2C1	Unknown	Peripheral Nervous System
-0.126897	1.24489	ONE58	Lung Cancer	Lung
-0.274579	1.20163	KYSE150	Esophageal Cancer	Esophagus
-0.274393	0.815575	OE21	Esophageal Cancer	Esophagus
-0.274281	0.0703893	SUPM2	Lymphoma	Lymphocyte
-0.272804	1.15704	H103	Head and Neck Cancer	Upper Aerodigestive
-0.272635	5.04264	TE10	Esophageal Cancer	Esophagus
-0.27252	0.0426443	PF382	Leukemia	Blood
-0.245419	1.31034	A427	Lung Cancer	Lung
-0.271262	0.847997	RH30	Sarcoma	Soft Tissue
-0.271004	0.124328	MALME3M	Skin Cancer	Skin
-0.270087	1.54102	93T449	Liposarcoma	Soft Tissue
-0.159063	1.31615	NCIH2052	Lung Cancer	Lung
-0.267641	0.0703893	UACC257	Skin Cancer	Skin
-0.267471	0.275007	A673	Bone Cancer	Bone
-0.267348	2.6893	SKNMC	Bone Cancer	Bone
-0.265998	2.86987	ESO26	Esophageal Cancer	Esophagus
-0.265016	0.863938	HCT116	Colon/Colorectal Cancer	Colorectal
-0.263954	4.73498	RT11284	Bladder Cancer	Urinary Tract
-0.263943	0.250962	K029AX	Skin Cancer	Skin
-0.263035	0.757023	HUO9	Bone Cancer	Bone
-0.262437	0.722466	HEC1	Endometrial/Uterine Cancer	Uterus
-0.261903	2.31615	T3M4	Pancreatic Cancer	Pancreas
-0.260703	3.20633	OV90	Ovarian Cancer	Ovary
-0.257876	4.44095	CAPAN1	Pancreatic Cancer	Pancreas
-0.255872	3.61353	ICC137	Bile Duct Cancer	Bile Duct
-0.255597	0.604071	LS513	Colon/Colorectal Cancer	Colorectal
-0.253863	0	FARAGE	Lymphoma	Lymphocyte
-0.253235	0.124328	NCIH2004RT	Rhabdoid	Soft Tissue
-0.252811	4.60999	OE33	Esophageal Cancer	Esophagus
-0.251052	1.38405	MPP89	Lung Cancer	Lung
-0.250723	1.21412	CAL78	Bone Cancer	Bone
-0.250009	3.58135	C75	Colon/Colorectal Cancer	Colorectal
-0.249625	0.0703893	RPMI7951	Skin Cancer	Skin
-0.249356	0.505891	TUHR10TKB	Kidney Cancer	Kidney
-0.249272	0.0285692	GB1	Brain Cancer	Central Nervous System
-0.248766	4.48478	LS180	Colon/Colorectal Cancer	Colorectal
-0.24747	0.298658	DKMG	Brain Cancer	Central Nervous System
-0.0617195	1.39506	LO68	Lung Cancer	Lung
-0.241124	1.48543	MERO83	Lung Cancer	Lung
-0.0982524	1.48543	JL1	Lung Cancer	Lung
0.024193	1.49057	MERO95	Lung Cancer	Lung
-0.244406	1.9855	D283MED	Brain Cancer	Central Nervous System
-0.243052	0.400538	UOK101	Kidney Cancer	Kidney
-0.242883	0.687061	WM2664	Skin Cancer	Skin
-0.24277	0.111031	PSS008	Bone Cancer	Bone
-0.178986	1.57046	NCIH1650	Lung Cancer	Lung
-0.16385	1.8679	LCLC103H	Lung Cancer	Lung
-0.240769	0	SLVL	Lymphoma	Lymphocyte
-0.240216	0.0703893	M059K	Brain Cancer	Central Nervous System
-0.238779	4.30524	HCT15	Colon/Colorectal Cancer	Colorectal
-0.238211	2.80529	JVE127	Colon/Colorectal Cancer	Colorectal
-0.345371	1.95606	RERFLCSQ1	Lung Cancer	Lung
-0.237679	0.226509	HS944T	Skin Cancer	Skin
-0.237171	1.07039	HEC1B	Endometrial/Uterine Cancer	Uterus
-0.23692	3.01792	RMUGS	Ovarian Cancer	Ovary
-0.236596	4.58796	SNU46	Head and Neck Cancer	Upper Aerodigestive
-0.235832	3.74739	ICC108	Bile Duct Cancer	Bile Duct
-0.222113	1.96717	A549	Lung Cancer	Lung
-0.235626	2.62059	94T778	Liposarcoma	Soft Tissue
-0.234854	3.29719	KYSE450	Esophageal Cancer	Esophagus
-0.234282	1.95233	SNU398	Liver Cancer	Liver
-0.23415	0.641546	TTC442	Sarcoma	Soft Tissue
-0.232586	2.23879	OC314	Ovarian Cancer	Ovary
-0.232374	0.565597	SNU201	Brain Cancer	Central Nervous System
-0.232291	4.34767	HUH1	Liver Cancer	Liver
-0.232032	1.55582	MDAMB436	Breast Cancer	Breast
-0.231945	1.31034	JIMT1	Breast Cancer	Breast
-0.114644	2.0036	NCIH28	Lung Cancer	Lung
-0.230492	0.847997	PK45H	Pancreatic Cancer	Pancreas
-0.230409	1.04264	GSS	Gastric Cancer	Gastric
-0.230267	0.807355	TT1TKB	Colon/Colorectal Cancer	Colorectal
-0.229516	0.0285692	EJM	Myeloma	Plasma Cell
-0.228763	0.879706	RPMI2650	Head and Neck Cancer	Upper Aerodigestive
-0.228695	2.66221	D341	Brain Cancer	Central Nervous System
-0.228248	4.04527	HUPT3	Pancreatic Cancer	Pancreas
-0.228121	2.6017	SW1116	Colon/Colorectal Cancer	Colorectal
-0.105537	2.0036	NCIH211	Lung Cancer	Lung
-0.226917	0	ONDA7	Brain Cancer	Central Nervous System
-0.226074	3.38543	PACADD165	Pancreatic Cancer	Pancreas
-0.225993	0.669027	PSS131R	Bone Cancer	Bone
-0.269021	2.09085	HCC366	Lung Cancer	Lung
-0.225246	0.933573	RPE1SS6	Non-Cancerous	Eye
-0.225076	0.189034	SNU738	Brain Cancer	Central Nervous System
-0.225055	3.39643	JVE253	Colon/Colorectal Cancer	Colorectal
-0.223938	3.11603	YSCCC	Bile Duct Cancer	Bile Duct
-0.22292	0.0285692	CAL72	Bone Cancer	Bone
-0.222376	2.28688	MPNST724	Sarcoma	Peripheral Nervous System
0.048496	2.11103	EPLC272H	Lung Cancer	Lung
-0.221908	0.0565835	KARPAS299	Lymphoma	Lymphocyte
-0.221353	0.201634	SNU182	Liver Cancer	Liver
-0.221031	0.0285692	KD	Rhabdoid	Soft Tissue
-0.219496	3.89142	HSC1	Skin Cancer	Skin
-0.219387	0.0565835	PA1	Ovarian Cancer	Ovary
-0.219359	0.250962	OVMANA	Ovarian Cancer	Ovary
-0.219199	0.111031	YKG1	Brain Cancer	Central Nervous System
-0.00351563	2.16027	MERO25	Lung Cancer	Lung
-0.218028	0.0143553	CCLFPEDS0003T	Sarcoma	Soft Tissue
-0.216728	0.0840643	HS294T	Skin Cancer	Skin
-0.216707	1.71809	SSP 25.00	Bile Duct Cancer	Bile Duct
0.117759	2.16672	NCIH2882	Lung Cancer	Lung
-0.215877	0.933573	HS578T	Breast Cancer	Breast
-0.215702	0.604071	G292CLONEA141B1	Bone Cancer	Bone
-0.215304	3.01257	HSQ89	Head and Neck Cancer	Upper Aerodigestive
-0.215192	2.37016	KYSE30	Esophageal Cancer	Esophagus
-0.21519	0.604071	BFTC909	Kidney Cancer	Kidney
-0.214881	0.0426443	LN428	Brain Cancer	Central Nervous System
-0.214649	0.485427	KYM1	Rhabdoid	Soft Tissue
-0.21459	2.56316	HCC38	Breast Cancer	Breast
-0.214577	0	NALM16	Leukemia	Blood
-0.214252	0.0703893	COLO800	Skin Cancer	Skin
-0.214017	3.17632	SKGI	Endometrial/Uterine Cancer	Uterus
-0.213905	0.298658	PANC1	Pancreatic Cancer	Pancreas
-0.213629	1.5656	OCIC4P	Ovarian Cancer	Ovary
-0.212966	3.01436	T98G	Brain Cancer	Central Nervous System
-0.212769	4.99729	UMUC7	Bladder Cancer	Urinary Tract
-0.212708	0.298658	SH4	Skin Cancer	Skin
-0.212605	0	TN2	Neuroblastoma	Peripheral Nervous System
-0.212142	0.613532	YUHOIN0650	Unknown	Unknown
-0.212001	0.356144	OMM1	Eye Cancer	Eye
-0.211806	3.14241	CAL27	Head and Neck Cancer	Upper Aerodigestive
-0.21144	0.0426443	SKMM2	Myeloma	Plasma Cell
-0.210307	0.0285692	LN319	Brain Cancer	Central Nervous System
-0.00665342	2.24184	NCIH841	Lung Cancer	Lung
-0.209654	0.0703893	U118MG	Brain Cancer	Central Nervous System
-0.209069	0.189034	TO14	Ovarian Cancer	Ovary
-0.208949	2.50843	KYSE140	Esophageal Cancer	Esophagus
-0.208214	0.176323	HLF	Liver Cancer	Liver
0.0173875	2.43829	ISTMES2	Lung Cancer	Lung
-0.156965	2.488	SKMES1	Lung Cancer	Lung
-0.206392	3.23266	HSC4	Head and Neck Cancer	Upper Aerodigestive
-0.206284	3.83289	P4E6	Prostate Cancer	Prostate
-0.205946	3.11103	CL11	Colon/Colorectal Cancer	Colorectal
-0.205791	0.111031	HMY1	Skin Cancer	Skin
-0.205615	5.09677	SNU638	Gastric Cancer	Gastric
-0.205388	6.29333	KMBC2	Bladder Cancer	Urinary Tract
-0.205006	0.124328	SF268	Brain Cancer	Central Nervous System
-0.204982	0.9855	SNU216	Gastric Cancer	Gastric
-0.204678	2.37016	SNU719	Gastric Cancer	Gastric
-0.204545	0.495695	TF1	Leukemia	Blood
-0.203555	6.03144	HCC1954	Breast Cancer	Breast
-0.203491	2.19849	HMC18	Breast Cancer	Breast
-0.202805	0.0143553	HUNS1	Myeloma	Plasma Cell
-0.201548	2.46989	HCA1	Cervical Cancer	Cervix
-0.201469	0.137504	SNU410	Pancreatic Cancer	Pancreas
-0.200915	3.8748	KM12	Colon/Colorectal Cancer	Colorectal
-0.200802	0.344828	OSC20	Head and Neck Cancer	Upper Aerodigestive
-0.199347	3.75596	UMUC6	Bladder Cancer	Urinary Tract
-0.109856	2.49313	NCIH1915	Lung Cancer	Lung
-0.197697	0.83996	EM2	Leukemia	Blood
-0.143873	2.57531	NCIH520	Lung Cancer	Lung
-0.196963	3.54102	RBE	Bile Duct Cancer	Bile Duct
-0.196429	0.0285692	KURAMOCHI	Ovarian Cancer	Ovary
-0.182145	2.60644	NCIH1568	Lung Cancer	Lung
-0.195849	4.13586	COLO678	Colon/Colorectal Cancer	Colorectal
-0.195825	0.807355	EN	Endometrial/Uterine Cancer	Uterus
-0.195787	4.31615	TE9	Esophageal Cancer	Esophagus
-0.19534	0.0976108	KE37	Leukemia	Blood
-0.16277	2.62994	NCIH1693	Lung Cancer	Lung
-0.194858	1.19535	PECAPJ41CLONED2	Head and Neck Cancer	Upper Aerodigestive
-0.194701	1.99277	OAW42	Ovarian Cancer	Ovary
-0.194613	0	BECKER	Brain Cancer	Central Nervous System
-0.194444	0.124328	HSOS1	Bone Cancer	Bone
-0.194107	1.22651	HT144SKINFV3	Skin Cancer	Skin
-0.19369	0.0565835	OS252	Bone Cancer	Bone
-0.193354	0.0840643	SF295	Brain Cancer	Central Nervous System
-0.19326	3.92979	MAPACHS77	Pancreatic Cancer	Pancreas
-0.192792	0.0285692	CAS1	Brain Cancer	Central Nervous System
-0.192576	0.137504	GI1	Brain Cancer	Central Nervous System
-0.191488	5.59783	PANC0813	Pancreatic Cancer	Pancreas
-0.191397	0.333424	NP3	Brain Cancer	Central Nervous System
-0.190807	0.0976108	BT12	Rhabdoid	Soft Tissue
-0.190424	0.333424	MG63	Bone Cancer	Bone
-0.190065	4.86096	KNS42	Brain Cancer	Central Nervous System
-0.189772	0.807355	UHO1	Lymphoma	Lymphocyte
-0.189404	0.831877	TUHR14TKB	Kidney Cancer	Kidney
-0.189276	0.238787	MFE296	Endometrial/Uterine Cancer	Uterus
-0.301569	2.7866	NCIH2023	Lung Cancer	Lung
-0.188081	0.263034	RD	Sarcoma	Soft Tissue
-0.187617	0.0285692	AMO1	Myeloma	Plasma Cell
-0.187398	1.77821	D458	Brain Cancer	Central Nervous System
-0.187112	3.51602	COLO684	Endometrial/Uterine Cancer	Uterus
-0.18664	0.389567	GAMG	Brain Cancer	Central Nervous System
-0.185725	0.0143553	HT1376	Bladder Cancer	Urinary Tract
-0.185702	0.15056	LPS6	Liposarcoma	Soft Tissue
-0.18563	0.0426443	SKNFI	Neuroblastoma	Peripheral Nervous System
-0.185182	0.83996	EMTOKA	Endometrial/Uterine Cancer	Uterus
-0.183764	0.464668	SKRC31	Kidney Cancer	Kidney
-0.183626	0.0143553	MDAMB435S	Skin Cancer	Skin
-0.183464	0.163499	SUM1315MO2	Breast Cancer	Breast
-0.182293	1.79909	JHOC5	Ovarian Cancer	Ovary
-0.182231	3.20633	MHHES1	Bone Cancer	Bone
-0.182202	0.0285692	KIJK	Lymphoma	Lymphocyte
-0.182163	3.34056	BPH1	Prostate Cancer	Prostate
-0.182156	0.823749	IGR39	Skin Cancer	Skin
-0.0743447	2.84197	LXF289	Lung Cancer	Lung
-0.181595	0.464668	SW1088	Brain Cancer	Central Nervous System
-0.181564	1.93734	CAL62	Thyroid Cancer	Thyroid
-0.181278	0.250962	RHJT	Sarcoma	Soft Tissue
-0.180968	0.0285692	HEL9217	Leukemia	Blood
-0.180832	1.05658	SUM229PE	Breast Cancer	Breast
-0.196355	2.91265	CALU6	Lung Cancer	Lung
-0.180496	1.15056	DANG	Pancreatic Cancer	Pancreas
-0.180136	5.43663	CAL29	Bladder Cancer	Urinary Tract
-0.179961	3.35332	T84	Colon/Colorectal Cancer	Colorectal
-0.179467	0.0143553	MB1	Thyroid Cancer	Thyroid
-0.179241	4.39232	NZOV9	Ovarian Cancer	Ovary
-0.207481	2.97453	LU135	Lung Cancer	Lung
-0.178908	0.0426443	HOUAI	Endometrial/Uterine Cancer	Uterus
-0.178882	1.09761	PATU8902	Pancreatic Cancer	Pancreas
-0.178866	0.0703893	SNU1105	Brain Cancer	Central Nervous System
-0.178795	4.1635	SNU213	Pancreatic Cancer	Pancreas
-0.178497	0.124328	CAL120	Breast Cancer	Breast
-0.178245	2.49313	OC316	Ovarian Cancer	Ovary
-0.177773	0	LS	Neuroblastoma	Peripheral Nervous System
-0.17737	1.28096	95T1000	Liposarcoma	Soft Tissue
-0.177208	4.40531	BXPC3	Pancreatic Cancer	Pancreas
-0.177102	0.871844	OVCAR8	Ovarian Cancer	Ovary
-0.176938	0.0840643	SUPT1	Leukemia	Blood
-0.176836	2.70266	BOKU	Cervical Cancer	Cervix
-0.1768	0.201634	RMSYM	Sarcoma	Soft Tissue
-0.176146	1.24489	59M	Ovarian Cancer	Ovary
-0.17604	2.488	MCC26	Skin Cancer	Skin
-0.175994	2.1177	PK1	Pancreatic Cancer	Pancreas
-0.0911893	3.09424	NCIH82	Lung Cancer	Lung
-0.175647	3.1177	HCC95	Lung Cancer	Lung
-0.175639	0.0703893	SKNDZ	Neuroblastoma	Peripheral Nervous System
-0.175539	0.613532	ICC2	Bile Duct Cancer	Bile Duct
-0.17509	4.15785	UMUC10	Bladder Cancer	Urinary Tract
-0.175067	4.35826	DETROIT562	Head and Neck Cancer	Upper Aerodigestive
-0.231521	3.15056	CORL23	Lung Cancer	Lung
-0.174616	1.45943	SW626	Colon/Colorectal Cancer	Colorectal
-0.17402	3.66107	FU97	Gastric Cancer	Gastric
-0.173644	0.722466	143B	Bone Cancer	Bone
-0.173379	0.0143553	L428	Lymphoma	Lymphocyte
-0.173116	0.176323	SF172	Brain Cancer	Central Nervous System
-0.17305	0.0285692	SUDHL1	Lymphoma	Lymphocyte
-0.235746	3.18269	EBC1	Lung Cancer	Lung
-0.172027	1.29278	JURLMK1	Leukemia	Blood
-0.172022	2.23266	PSN1	Pancreatic Cancer	Pancreas
-0.171672	0	CHP134	Neuroblastoma	Peripheral Nervous System
-0.171479	0	NH12	Neuroblastoma	Peripheral Nervous System
-0.171245	2.20163	SAT	Head and Neck Cancer	Upper Aerodigestive
-0.171157	3.18903	CJM	Skin Cancer	Skin
-0.0649949	3.26454	MSTO211H	Lung Cancer	Lung
-0.170389	0.739848	SJSA1	Bone Cancer	Bone
-0.170042	0.298658	OMM25	Eye Cancer	Eye
-0.169408	1.65535	SNU1544	Colon/Colorectal Cancer	Colorectal
-0.168998	0.970854	HGC27	Gastric Cancer	Gastric
-0.168915	0.137504	8MGBA	Brain Cancer	Central Nervous System
-0.168151	0.516015	SUDHL5	Lymphoma	Lymphocyte
-0.167782	1.64155	KP3	Pancreatic Cancer	Pancreas
-0.166508	0.565597	YAPC	Pancreatic Cancer	Pancreas
-0.616995	3.28688	ABC1	Lung Cancer	Lung
-0.227868	3.31325	HCC827GR5	Lung Cancer	Lung
-0.16605	0.731183	Y79	Eye Cancer	Eye
-0.16599	1.60407	SEM	Leukemia	Blood
-0.165529	0.0976108	OCIP5X	Ovarian Cancer	Ovary
-0.280663	3.33771	NCIH2291	Lung Cancer	Lung
-0.164971	0.594549	NCCLMS1C1	Unknown	Soft Tissue
-0.164754	0	SMZ1	Lymphoma	Lymphocyte
-0.164591	0.124328	CCFSTTG1	Brain Cancer	Central Nervous System
-0.164472	4.82375	ICC8	Bile Duct Cancer	Bile Duct
-0.164415	1.58976	SKPNDW	Bone Cancer	Bone
-0.16386	3.82782	ASPC1	Pancreatic Cancer	Pancreas
-0.247349	3.38128	HCC2429	Lung Cancer	Lung
-0.163619	0.298658	HTMMT	Endometrial/Uterine Cancer	Uterus
-0.163617	0.0143553	KML1	Lymphoma	Lymphocyte
-0.163286	0.176323	GCT	Sarcoma	Soft Tissue
-0.162841	2.5435	OVCAR5	Ovarian Cancer	Ovary
-0.393125	3.38267	EKVX	Lung Cancer	Lung
-0.162635	2.10769	MKN 45.00	Gastric Cancer	Gastric
-0.162583	1.8953	HSC2	Head and Neck Cancer	Upper Aerodigestive
-0.162437	0.0143553	LN382	Brain Cancer	Central Nervous System
-0.162072	2.57046	KATOIII	Gastric Cancer	Gastric
-0.161856	3.53356	JOPACA1	Pancreatic Cancer	Pancreas
-0.161693	0.163499	SMSCTR	Sarcoma	Soft Tissue
-0.161576	3.24336	SHMAC5	Prostate Cancer	Prostate
-0.161443	0.432959	COLO824	Breast Cancer	Breast
-0.161351	1.91073	SW954	Cervical Cancer	Cervix
-0.161226	0.189034	NZM3	Skin Cancer	Skin
-0.161126	0.333424	HEC59	Endometrial/Uterine Cancer	Uterus
-0.160539	2.91839	NMCG1	Brain Cancer	Central Nervous System
-0.160415	0.704872	WM793	Skin Cancer	Skin
-0.160191	0.0143553	TGW	Neuroblastoma	Peripheral Nervous System
-0.160153	2.08066	KP363T	Colon/Colorectal Cancer	Colorectal
-0.160077	0.0840643	CHLA10	Bone Cancer	Bone
-0.159473	0.879706	UMUC3	Bladder Cancer	Urinary Tract
-0.159327	0.790772	U251MGDM	Brain Cancer	Central Nervous System
-0.0882634	3.39917	NCIH1666	Lung Cancer	Lung
-0.158963	0.565597	MEL285	Eye Cancer	Eye
-0.158746	0.163499	IGR1	Skin Cancer	Skin
-0.158661	3.02857	SW48	Colon/Colorectal Cancer	Colorectal
-0.158554	0.704872	A2058	Skin Cancer	Skin
-0.158023	0.0840643	MDAMB231	Breast Cancer	Breast
-0.157612	1	OVK18	Ovarian Cancer	Ovary
-0.157576	0.0143553	HEL	Leukemia	Blood
-0.218766	3.46336	NCIH1573	Lung Cancer	Lung
-0.15756	0.0143553	HEC6	Endometrial/Uterine Cancer	Uterus
-0.156976	1.65992	MM127	Skin Cancer	Skin
-0.0962162	3.49953	LU99	Lung Cancer	Lung
-0.156895	0	P30OHK	Leukemia	Blood
-0.156571	0.516015	ES2	Ovarian Cancer	Ovary
-0.156138	2.72683	CCSW1	Bile Duct Cancer	Bile Duct
-0.155807	0	170MGBA	Brain Cancer	Central Nervous System
-0.155782	1.91073	KYSE180	Esophageal Cancer	Esophagus
-0.155119	0.0285692	MM253	Skin Cancer	Skin
-0.155085	0.0840643	SNGM	Endometrial/Uterine Cancer	Uterus
-0.154982	0.0143553	ANGMCSS	Brain Cancer	Central Nervous System
-0.154982	1.95606	KP4	Pancreatic Cancer	Pancreas
-0.154454	2.26003	KMRC20	Kidney Cancer	Kidney
-0.175805	3.52732	DMS53	Lung Cancer	Lung
-0.153837	2.08746	OV7	Ovarian Cancer	Ovary
-0.15309	0.0703893	SKUT1	Sarcoma	Soft Tissue
-0.153028	1.41684	ESS1	Endometrial/Uterine Cancer	Uterus
-0.152849	0.650765	MM386	Skin Cancer	Skin
-0.152478	3.10266	SHMAC4	Prostate Cancer	Prostate
-0.152441	5.24603	KCIMOH1	Pancreatic Cancer	Pancreas
-0.152419	0.443607	UACC62	Skin Cancer	Skin
-0.151879	3.30159	TGBC52TKB	Bile Duct Cancer	Bile Duct
-0.151847	1.89918	HUCCT1	Bile Duct Cancer	Bile Duct
-0.151563	0.163499	A2780	Ovarian Cancer	Ovary
-0.15095	4.20477	PLCPRF5	Liver Cancer	Liver
-0.150195	2.26003	COGAR359	Rhabdoid	Soft Tissue
-0.216462	3.54844	SCLC22H	Lung Cancer	Lung
-0.149654	0.0143553	JEG3	Endometrial/Uterine Cancer	Uterus
-0.149407	1.02148	RDES	Bone Cancer	Bone
-0.14939	3.15543	SNU601	Gastric Cancer	Gastric
-0.149216	0.0840643	TTC709	Rhabdoid	Soft Tissue
0.0477315	3.55213	NCIH2172	Lung Cancer	Lung
-0.148606	0.575312	PEO4	Ovarian Cancer	Ovary
-0.140028	3.58135	NCIH1581	Lung Cancer	Lung
-0.147788	4.1177	HCC56	Colon/Colorectal Cancer	Colorectal
-0.147313	1.01436	LN229	Brain Cancer	Central Nervous System
-0.14708	3.96162	VMCUB1	Bladder Cancer	Urinary Tract
-0.146669	0.0426443	LN443	Brain Cancer	Central Nervous System
-0.146571	1.0072	HEYA8	Ovarian Cancer	Ovary
-0.146377	0.0703893	MMAC	Skin Cancer	Skin
-0.146165	0.0143553	SNU387	Liver Cancer	Liver
-0.146123	1.64155	H4	Brain Cancer	Central Nervous System
-0.145946	0.454176	P2URK562	Leukemia	Blood
-0.145689	5.70819	TE5	Esophageal Cancer	Esophagus
-0.145525	0.695994	RH4	Sarcoma	Soft Tissue
-0.145488	2.46467	WPE1NA22	Prostate Cancer	Prostate
-0.145163	2.36457	HS683	Brain Cancer	Central Nervous System
-0.145008	0.0285692	ICC9	Bile Duct Cancer	Bile Duct
-0.144795	1.32769	SKGII	Endometrial/Uterine Cancer	Uterus
0.00194373	3.61235	PC14	Lung Cancer	Lung
-0.144262	1.81147	COV362	Ovarian Cancer	Ovary
-0.143911	2.31615	IGROV1	Ovarian Cancer	Ovary
-0.143881	0.0976108	LN235	Brain Cancer	Central Nervous System
-0.143352	3.61589	NCIH727	Lung Cancer	Lung
-0.304633	3.72356	CORL105	Lung Cancer	Lung
-0.143491	0.963474	T3M5	Thyroid Cancer	Thyroid
-0.106627	3.73769	LK2	Lung Cancer	Lung
-0.143089	0.111031	SKNO1	Leukemia	Blood
-0.142818	0.250962	M07E	Leukemia	Blood
-0.142692	1.04963	TC106	Bone Cancer	Bone
-0.0438023	3.78346	HARA	Lung Cancer	Lung
-0.140843	0.176323	CHL1DM	Skin Cancer	Skin
-0.309743	3.82273	KNS62	Lung Cancer	Lung
-0.140258	3.854	TCCPAN2	Pancreatic Cancer	Pancreas
-0.140084	2.57289	BICR31	Head and Neck Cancer	Upper Aerodigestive
-0.340185	3.83996	NCIH1944	Lung Cancer	Lung
-0.139909	0.0565835	RVH421SKINFV1	Skin Cancer	Skin
-0.139804	0.298658	SAOS2	Bone Cancer	Bone
-0.139606	0.594549	M140325	Skin Cancer	Skin
-0.139605	3.54597	639V	Bladder Cancer	Urinary Tract
-0.13947	3.45943	SUIT2	Pancreatic Cancer	Pancreas
-0.138723	0.0285692	KMRC2	Kidney Cancer	Kidney
-0.138519	0.782409	RMGI	Ovarian Cancer	Ovary
-0.138386	0.0285692	LN464	Brain Cancer	Central Nervous System
-0.138378	1.70487	HEC251	Endometrial/Uterine Cancer	Uterus
-0.138251	1.19535	HT	Lymphoma	Lymphocyte
-0.138218	4.70543	KYSE410	Esophageal Cancer	Esophagus
-0.138117	0.201634	HS746T	Gastric Cancer	Gastric
-0.137221	0.411426	FLO1	Esophageal Cancer	Esophagus
-0.137122	1.61353	KE39	Gastric Cancer	Gastric
-0.137008	0.250962	MEL290	Eye Cancer	Eye
-0.136665	0.0565835	KO52	Leukemia	Blood
-0.136488	0.485427	JHUEM7	Endometrial/Uterine Cancer	Uterus
-0.0505134	3.84097	HCC827	Lung Cancer	Lung
-0.135874	3.67469	PACADD119	Pancreatic Cancer	Pancreas
-0.135559	0	TC205	Bone Cancer	Bone
-0.135374	0.879706	SUM149PT	Breast Cancer	Breast
-0.134557	1.87184	MFE280	Endometrial/Uterine Cancer	Uterus
-0.134395	3.31615	IM95	Gastric Cancer	Gastric
-0.13411	0.941106	H157	Head and Neck Cancer	Upper Aerodigestive
-0.133717	0.475085	MEL202	Eye Cancer	Eye
-0.133181	0.0285692	CHLA06ATRT	Rhabdoid	Soft Tissue
-0.132613	0.555816	KCL22	Leukemia	Blood
-0.132415	0.0703893	SUM102PT	Breast Cancer	Breast
-0.1321	0.389567	NO10	Brain Cancer	Central Nervous System
-0.131521	4.36527	MDAMB468	Breast Cancer	Breast
-0.131322	3.43429	TOV112D	Ovarian Cancer	Ovary
-0.131291	4.10852	DOTC24510	Cervical Cancer	Cervix
-0.288664	3.88069	HOP62	Lung Cancer	Lung
-0.131173	4.38267	HSC5	Skin Cancer	Skin
-0.131169	4.33128	ICC106	Bile Duct Cancer	Bile Duct
-0.130729	0.0565835	VAESBJ	Sarcoma	Soft Tissue
-0.130185	3.36597	MS751	Cervical Cancer	Cervix
-0.130044	1.70487	TTC549	Rhabdoid	Soft Tissue
-0.129969	0.201634	COV318	Ovarian Cancer	Ovary
-0.12985	1.51096	NIHOVCAR3	Ovarian Cancer	Ovary
-0.129216	0.275007	G402	Kidney Cancer	Kidney
-0.129057	1.60881	PEO1	Ovarian Cancer	Ovary
-0.129053	1.5656	A375SKINCJ2	Skin Cancer	Skin
-0.128811	2.04614	UPCISCC111	Head and Neck Cancer	Upper Aerodigestive
-0.128474	1.86394	YAMATO	Sarcoma	Soft Tissue
-0.128458	0.0565835	OUMS23	Colon/Colorectal Cancer	Colorectal
-0.128373	3.49313	BICR6	Head and Neck Cancer	Upper Aerodigestive
-0.128285	0.910733	HS936T	Skin Cancer	Skin
-0.128169	0.298658	LN340	Brain Cancer	Central Nervous System
-0.12766	0.0285692	SKNBE2	Neuroblastoma	Peripheral Nervous System
-0.127625	1.37295	HS852T	Skin Cancer	Skin
-0.127027	4.67525	ECGI10	Esophageal Cancer	Esophagus
-0.120237	3.88753	MORCPR	Lung Cancer	Lung
-0.126849	0.0840643	KU812	Leukemia	Blood
-0.126733	0.495695	SKN	Endometrial/Uterine Cancer	Uterus
-0.126652	0.0703893	REH	Leukemia	Blood
-0.126319	5.04963	AGS	Gastric Cancer	Gastric
-0.126183	1.65535	OSRC2	Kidney Cancer	Kidney
-0.126168	1.88362	TC71	Bone Cancer	Bone
-0.125714	0.0285692	SEKI	Skin Cancer	Skin
-0.125279	0.757023	TE8	Esophageal Cancer	Esophagus
-0.12518	0.765535	LMSU	Gastric Cancer	Gastric
-0.124417	1.83188	OVISE	Ovarian Cancer	Ovary
-0.124396	0.0426443	M040416	Skin Cancer	Skin
-0.124335	3.05137	JHESOAD1	Esophageal Cancer	Esophagus
-0.123317	3.22805	NCIN87	Gastric Cancer	Gastric
-0.123209	0.799087	SW1990	Pancreatic Cancer	Pancreas
-0.122901	3.95047	UPCISCC074	Head and Neck Cancer	Upper Aerodigestive
-0.122732	0.815575	HEC50B	Endometrial/Uterine Cancer	Uterus
-0.122281	0.0565835	KMS34	Myeloma	Plasma Cell
0.290514	3.95699	NCIH2887	Lung Cancer	Lung
-0.122182	0	SYO1	Sarcoma	Soft Tissue
-0.122096	0.0703893	SF126	Brain Cancer	Central Nervous System
-0.121249	0.790772	LPS853	Liposarcoma	Soft Tissue
-0.120544	1.34483	JHH6	Liver Cancer	Liver
-0.120525	3.38128	HKA1	Skin Cancer	Skin
-0.120523	4.00899	SU8686	Pancreatic Cancer	Pancreas
-0.000647664	3.96625	LU65	Lung Cancer	Lung
-0.120106	3.08406	BHY	Head and Neck Cancer	Upper Aerodigestive
-0.119876	1.7866	5637	Bladder Cancer	Urinary Tract
-0.119844	2.5008	PANC1005	Pancreatic Cancer	Pancreas
-0.119512	2.35332	SCC4	Head and Neck Cancer	Upper Aerodigestive
-0.119453	1.59455	RPE1SS77	Non-Cancerous	Eye
-0.119362	0.495695	COLO792	Skin Cancer	Skin
-0.11875	4.22497	HCC1806	Breast Cancer	Breast
-0.117779	0.847997	HOTHC	Thyroid Cancer	Thyroid
-0.11771	0.475085	JURKAT	Leukemia	Blood
-0.117556	0	COGN305	Neuroblastoma	Peripheral Nervous System
-0.117391	0.0426443	MM370	Skin Cancer	Skin
-0.117089	3.55213	BFTC905	Bladder Cancer	Urinary Tract
-0.116583	0	NOS1	Bone Cancer	Bone
-0.11637	0.948601	JMSU1	Bladder Cancer	Urinary Tract
-0.116317	4.26228	L33	Pancreatic Cancer	Pancreas
-0.115865	0.0840643	KASUMI1	Leukemia	Blood
-0.114979	0.214125	COGE352	Bone Cancer	Bone
-0.38508	3.9782	NCIH2009	Lung Cancer	Lung
-0.114632	2.96717	ISHIKAWAHERAKLIO02ER	Endometrial/Uterine Cancer	Uterus
-0.114319	2.35332	EFO21	Ovarian Cancer	Ovary
-0.114282	3.07382	PACADD137	Pancreatic Cancer	Pancreas
-0.11404	1.04264	TEN	Endometrial/Uterine Cancer	Uterus
-0.113955	0.0565835	WM1799	Skin Cancer	Skin
-0.244769	4.06005	NCIH1755	Lung Cancer	Lung
-0.225473	4.06005	NCIH1648	Lung Cancer	Lung
-0.11288	4.02503	VP229	Breast Cancer	Breast
-0.112787	0.286881	SLR26	Kidney Cancer	Kidney
-0.112772	0.0143553	SLR24	Kidney Cancer	Kidney
-0.112751	4.77347	HUH7	Liver Cancer	Liver
-0.112658	0	WSUNHL	Lymphoma	Lymphocyte
-0.112289	0.0426443	U937	Leukemia	Blood
-0.112283	1.05658	UPCISCC040	Head and Neck Cancer	Upper Aerodigestive
-0.112165	0.263034	G415	Gallbladder Cancer	Bile Duct
-0.111504	2.64386	JHH1	Liver Cancer	Liver
-0.111413	1.43296	UPCISCC152	Head and Neck Cancer	Upper Aerodigestive
-0.111243	2.09424	U251MG	Brain Cancer	Central Nervous System
-0.111186	3.88753	COV644	Ovarian Cancer	Ovary
-0.110266	0.189034	HEC116	Endometrial/Uterine Cancer	Uterus
-0.110081	0.695994	SLR23	Kidney Cancer	Kidney
-0.11005	0.0703893	IPC298	Skin Cancer	Skin
-0.110034	4.82477	SISO	Cervical Cancer	Cervix
-0.10995	0.799087	RPE1SS119	Non-Cancerous	Eye
-0.109892	1.69599	ONDA8	Brain Cancer	Central Nervous System
-0.109862	2.21101	SNU1	Gastric Cancer	Gastric
-0.188962	4.08576	NCIH1373	Lung Cancer	Lung
-0.108992	3.07895	SNU449	Liver Cancer	Liver
-0.108973	0.0426443	SUDHL8	Lymphoma	Lymphocyte
-0.108897	2.64155	JHH2	Liver Cancer	Liver
-0.108779	3.10769	CFPAC1	Pancreatic Cancer	Pancreas
-0.108748	4.47508	SNU1079	Bile Duct Cancer	Bile Duct
-0.108506	0.0285692	697	Leukemia	Blood
-0.108449	1.57046	H376	Head and Neck Cancer	Upper Aerodigestive
-0.108175	2.0321	A388	Skin Cancer	Epidermoid Carcinoma
-0.108003	0.978196	ASH3	Thyroid Cancer	Thyroid
-0.122183	4.09085	NCIH2171	Lung Cancer	Lung
-0.107669	0.31034	FTC133	Thyroid Cancer	Thyroid
-0.10739	3.63807	HEC265	Endometrial/Uterine Cancer	Uterus
-0.107181	2.01078	SIHA	Cervical Cancer	Cervix
-0.107119	0.713696	RERFGC1B	Gastric Cancer	Gastric
-0.107089	1.17632	HT144SKINFV1	Skin Cancer	Skin
-0.10703	0.0426443	RL	Lymphoma	Lymphocyte
-0.107	0.0976108	ONS76	Brain Cancer	Central Nervous System
-0.106683	0.0143553	MM383	Skin Cancer	Skin
-0.140645	4.10936	NCIH1155	Lung Cancer	Lung
-0.106548	2.86394	EWS502	Bone Cancer	Bone
-0.106418	0.0285692	OCIMY7	Myeloma	Plasma Cell
-0.106207	3.33342	C80	Colon/Colorectal Cancer	Colorectal
-0.106005	0.124328	THP1	Leukemia	Blood
-0.105859	2.36457	SNU1196	Bile Duct Cancer	Bile Duct
-0.105835	1.11103	UWB1289	Ovarian Cancer	Ovary
-0.0116338	4.12516	NCIH2030	Lung Cancer	Lung
-0.0544715	4.12928	NCIH322	Lung Cancer	Lung
-0.105072	0.0976108	BCPAP	Thyroid Cancer	Thyroid
-0.10466	0.137504	SKLMS1	Sarcoma	Soft Tissue
-0.104634	0.0143553	LAN2	Neuroblastoma	Peripheral Nervous System
-0.104003	0.0426443	42MGBA	Brain Cancer	Central Nervous System
-0.271571	4.13832	NCIH446	Lung Cancer	Lung
-0.170827	4.15218	NCIH358	Lung Cancer	Lung
-0.103124	1.60881	SW837	Colon/Colorectal Cancer	Colorectal
-0.102336	0.0143553	SKNAS	Neuroblastoma	Peripheral Nervous System
-0.102257	0	NP2	Brain Cancer	Central Nervous System
-0.102104	0.111031	SIMA	Neuroblastoma	Peripheral Nervous System
-0.10174	4.30451	OACM51	Esophageal Cancer	Esophagus
-0.1017	0.400538	A375	Skin Cancer	Skin
-0.101584	0.0426443	U87MG	Brain Cancer	Central Nervous System
-0.101034	2.89142	647V	Bladder Cancer	Urinary Tract
-0.100891	1.08406	COLO320	Colon/Colorectal Cancer	Colorectal
-0.100438	2.53854	PECAPJ49	Head and Neck Cancer	Upper Aerodigestive
-0.100332	1.38957	KMS26	Myeloma	Plasma Cell
-0.100006	0	OCILY18	Lymphoma	Lymphocyte
-0.099889	0.613532	YD15	Head and Neck Cancer	Upper Aerodigestive
-0.0998246	3.45812	UBLC1	Bladder Cancer	Urinary Tract
-0.099816	0.0143553	RCHACV	Leukemia	Blood
-0.0994819	1.7137	PATU8988T	Pancreatic Cancer	Pancreas
-0.09915	0.0143553	SUSA	Teratoma	Embryo
-0.0986141	0	KARPAS1718	Lymphoma	Lymphocyte
-0.325508	4.21023	NCIH460	Lung Cancer	Lung
-0.0979573	2.01436	VMRCRCW	Kidney Cancer	Kidney
-0.0979152	0.0143553	SW620	Colon/Colorectal Cancer	Colorectal
-0.0973574	5.34412	CAL33	Head and Neck Cancer	Upper Aerodigestive
-0.0972888	3.93357	HOKUG	Cervical Cancer	Cervix
-0.0969233	0.713696	LPS27	Liposarcoma	Soft Tissue
-0.0968001	2.70929	CAOV3	Ovarian Cancer	Ovary
-0.0966374	0.505891	SW579	Thyroid Cancer	Thyroid
-0.0965821	1.55582	A253	Head and Neck Cancer	Upper Aerodigestive
-0.0962895	2.23879	KMRC3	Kidney Cancer	Kidney
-0.0962581	1.22033	SKMEL24	Skin Cancer	Skin
-0.284036	4.26153	HCC44	Lung Cancer	Lung
-0.0960781	0.0565835	OCIAML3	Leukemia	Blood
-0.0960534	0.124328	WM3211	Skin Cancer	Skin
-0.0960146	3.1127	COLO680N	Esophageal Cancer	Esophagus
-0.0959536	0.163499	NOZ	Gallbladder Cancer	Bile Duct
-0.0949243	1.33914	LPS141	Liposarcoma	Soft Tissue
-0.0948129	2.73335	SNU503	Colon/Colorectal Cancer	Colorectal
-0.0942831	2.90304	NUGC3	Gastric Cancer	Gastric
-0.093871	0.286881	HT55	Colon/Colorectal Cancer	Colorectal
-0.093853	0.111031	UW228	Brain Cancer	Central Nervous System
-0.0928118	0.0976108	KALS1	Brain Cancer	Central Nervous System
-0.0918616	3.97728	HCC1937	Breast Cancer	Breast
-0.103326	4.27426	HCC15	Lung Cancer	Lung
-0.0840134	4.31976	RERFLCAD1	Lung Cancer	Lung
-0.0911694	0.0565835	JJN3	Myeloma	Plasma Cell
-0.09097	0.0703893	SUDHL4	Lymphoma	Lymphocyte
-0.0909243	0.0285692	RVH421	Skin Cancer	Skin
-0.0908457	0.584963	HS729	Unknown	Soft Tissue
-0.090555	0.575312	MONOMAC1	Leukemia	Blood
-0.0903425	0.0976108	LNZ308	Brain Cancer	Central Nervous System
-0.0898693	0.678072	SW982	Sarcoma	Soft Tissue
-0.0898673	1.65535	SKRC20	Kidney Cancer	Kidney
-0.0897893	2.47768	CAL51	Breast Cancer	Breast
-0.0894467	0	U2904	Lymphoma	Lymphocyte
-0.089339	0	WAOSEL	Leukemia	Blood
-0.0893095	0.286881	MIAPACA2	Pancreatic Cancer	Pancreas
-0.0892781	0.226509	ICC3	Bile Duct Cancer	Bile Duct
-0.0891397	4.20242	SNUC5	Colon/Colorectal Cancer	Colorectal
-0.172721	4.38198	NCIH1694	Lung Cancer	Lung
-0.0880027	2.30159	KP2	Pancreatic Cancer	Pancreas
-0.0877572	0.263034	IHH4	Thyroid Cancer	Thyroid
-0.0868489	0	NGP	Neuroblastoma	Peripheral Nervous System
-0.0862593	0.0426443	NALM6	Leukemia	Blood
-0.0858329	3.2854	HCS2	Cervical Cancer	Cervix
-0.0854409	0.0426443	SUDHL10	Lymphoma	Lymphocyte
-0.085081	1.58496	BICR78	Head and Neck Cancer	Upper Aerodigestive
-0.0840609	0.475085	SW403	Colon/Colorectal Cancer	Colorectal
-0.112983	4.68426	NCIH292	Lung Cancer	Lung
-0.0838447	3.852	PATU8988S	Pancreatic Cancer	Pancreas
-0.0836195	1.18903	SW948	Colon/Colorectal Cancer	Colorectal
-0.0831551	3.57168	ICC12	Bile Duct Cancer	Bile Duct
-0.0829226	0.0143553	U343	Brain Cancer	Central Nervous System
-0.0826163	0.275007	WM3772F	Eye Cancer	Eye
-0.0823994	0.9855	KKU213	Bile Duct Cancer	Bile Duct
-0.0817814	1.62293	RCC10RGB	Kidney Cancer	Kidney
-0.0817465	0.432959	SKHEP1	Liver Cancer	Liver
-0.0816436	0.0426443	SET2	Leukemia	Blood
-0.0816321	4.55152	UMUC5	Bladder Cancer	Urinary Tract
-0.0814711	4.89045	PANC0504	Pancreatic Cancer	Pancreas
-0.0814135	1.47508	SKOV3	Ovarian Cancer	Ovary
-0.166231	4.6865	NCIH522	Lung Cancer	Lung
-0.0804493	0	HG3	Leukemia	Blood
-0.0803492	1.31034	JMURTK2	Rhabdoid	Kidney
-0.0801569	0.333424	COLO201	Colon/Colorectal Cancer	Colorectal
-0.080009	0.0840643	BT549	Breast Cancer	Breast
-0.0795555	0.0565835	MC116	Lymphoma	Lymphocyte
-0.0789962	0.214125	AML193	Leukemia	Blood
-0.07868	0.124328	SKMEL19	Skin Cancer	Skin
-0.0780538	2.93734	SNU5	Gastric Cancer	Gastric
-0.0778696	1.40054	SKNEP1	Bone Cancer	Bone
-0.0778429	0.918386	HA1E	Non-Cancerous	Kidney
-0.077305	1.31615	253J	Bladder Cancer	Urinary Tract
-0.0772608	4.69377	SNU620	Gastric Cancer	Gastric
-0.0768657	0.378512	C32	Skin Cancer	Skin
-0.0763847	0.163499	SNU685	Endometrial/Uterine Cancer	Uterus
-0.0761536	0.565597	TOV21G	Ovarian Cancer	Ovary
-0.0758453	0	C8166	Lymphoma	Lymphocyte
-0.0757662	0.0426443	RAJI	Lymphoma	Lymphocyte
-0.0756722	0.748461	CCLP1	Bile Duct Cancer	Bile Duct
-0.0756597	1.02148	HT1080	Sarcoma	Soft Tissue
-0.0751647	1.29866	HT144SKINFV2	Skin Cancer	Skin
-0.075161	2.09085	UPCISCC026	Head and Neck Cancer	Upper Aerodigestive
-0.0750886	0.163499	L1236	Lymphoma	Lymphocyte
-0.0749892	0.0285692	UMRC7	Kidney Cancer	Kidney
-0.074961	0.948601	HSC3	Head and Neck Cancer	Upper Aerodigestive
-0.275414	4.68818	NCIH1355	Lung Cancer	Lung
-0.0738615	0.31034	S462	Sarcoma	Peripheral Nervous System
-0.0738229	2.32193	TCCSUP	Bladder Cancer	Urinary Tract
-0.0736101	1.70044	BIN67	Ovarian Cancer	Ovary
-0.0736086	2.12102	MM1S	Myeloma	Plasma Cell
-0.0735071	0.0285692	OVTOKO	Ovarian Cancer	Ovary
-0.0734623	0.0143553	KMS27	Myeloma	Plasma Cell
-0.0733858	3.61471	C4I	Cervical Cancer	Cervix
-0.0725981	4.50906	HKGZCC	Bile Duct Cancer	Bile Duct
-0.0721078	0.526069	RKN	Sarcoma	Soft Tissue
-0.0719616	0	NP8	Brain Cancer	Central Nervous System
-0.0716921	0.111031	MDAMB157	Breast Cancer	Breast
-0.0709925	1.46989	KYSE270	Esophageal Cancer	Esophagus
-0.166331	4.70708	NCIH1792	Lung Cancer	Lung
-0.0707989	0.669027	CMK115	Leukemia	Blood
-0.0706605	0.0565835	MHHNB11	Neuroblastoma	Peripheral Nervous System
-0.0702767	0.0976108	MEC1	Leukemia	Blood
-0.0701877	0	TANOUE	Leukemia	Blood
-0.0698747	5.21374	HEPG2	Liver Cancer	Liver
-0.0697196	3.44095	PECAPJ15	Head and Neck Cancer	Upper Aerodigestive
-0.0689283	0.333424	A375SKINCJ3	Skin Cancer	Skin
-0.0805228	4.7241	SHP 77.00	Lung Cancer	Lung
-0.0678831	1.02148	TC138	Bone Cancer	Bone
-0.067305	0.831877	OCIAML2	Leukemia	Blood
-0.0672469	3.17951	PANC0203	Pancreatic Cancer	Pancreas
-0.0671764	2.76129	DAOY	Brain Cancer	Central Nervous System
-0.0671393	0.516015	SNU349	Kidney Cancer	Kidney
-0.0659243	3.39232	TE11	Esophageal Cancer	Esophagus
-0.0541901	4.7939	NCIH647	Lung Cancer	Lung
-0.0650191	0.214125	SAS	Head and Neck Cancer	Upper Aerodigestive
-0.683357	4.88362	HCC515	Lung Cancer	Lung
-0.0649811	1.0072	RPE1SS48	Non-Cancerous	Eye
-0.0648305	3.86987	KMCH1	Bile Duct Cancer	Bile Duct
-0.0646494	1.10434	769P	Kidney Cancer	Kidney
-0.0642068	0.238787	MDST8	Colon/Colorectal Cancer	Colorectal
-0.064111	0.226509	KNS60	Brain Cancer	Central Nervous System
-0.0637988	3.29425	HPAFII	Pancreatic Cancer	Pancreas
-0.0637702	1.53107	HCC1187	Breast Cancer	Breast
-0.0633887	0	HHUA	Endometrial/Uterine Cancer	Uterus
-0.0626418	1.55582	WERIRB1	Eye Cancer	Eye
-0.0623765	0.124328	LN18	Brain Cancer	Central Nervous System
-0.062278	6.43279	NCIH716	Colon/Colorectal Cancer	Colorectal
-0.0622733	2.33342	KOSC2	Head and Neck Cancer	Upper Aerodigestive
-0.0619391	0.275007	UPCISCC116	Head and Neck Cancer	Upper Aerodigestive
-0.483275	4.93829	HCC78	Lung Cancer	Lung
-0.0612118	0.669027	SNU1077	Endometrial/Uterine Cancer	Uterus
-0.0602246	0.367371	BHT101	Thyroid Cancer	Thyroid
-0.0602016	3.35896	RL952	Endometrial/Uterine Cancer	Uterus
-0.059971	1.0072	EFO27	Ovarian Cancer	Ovary
-0.0598756	3.75596	YD8	Head and Neck Cancer	Upper Aerodigestive
-0.0597866	2.73985	DBTRG05MG	Brain Cancer	Central Nervous System
-0.0594794	3.68594	HCC1143	Breast Cancer	Breast
-0.0587671	0.536053	KYSE70	Esophageal Cancer	Esophagus
-0.0579811	0.15056	JR	Sarcoma	Soft Tissue
-0.0579597	2.9542	MCAS	Ovarian Cancer	Ovary
-0.057863	3.12928	JHH4	Liver Cancer	Liver
-0.057574	0.0840643	NB4	Leukemia	Blood
-0.0574588	0.0703893	P31FUJ	Leukemia	Blood
-0.0574191	0.201634	U2OS	Bone Cancer	Bone
-0.0573269	0.0565835	SF539	Brain Cancer	Central Nervous System
-0.0572329	5.31397	SNU1066	Head and Neck Cancer	Upper Aerodigestive
-0.0565423	2.52356	SNU8	Ovarian Cancer	Ovary
-0.0562979	0.555816	TYKNU	Ovarian Cancer	Ovary
-0.0562378	0.807355	COV413A	Ovarian Cancer	Ovary
-0.0561219	2.24184	JHOS2	Ovarian Cancer	Ovary
-0.0558146	1.05658	SCC9	Head and Neck Cancer	Upper Aerodigestive
-0.0558033	3.07553	SNU475	Liver Cancer	Liver
-0.0557639	3.66448	HUH6	Liver Cancer	Liver
-0.0554143	0.0285692	LPS510	Liposarcoma	Soft Tissue
-0.0546257	0.687061	UMRC3	Kidney Cancer	Kidney
-0.054611	2.66221	BICR22	Head and Neck Cancer	Upper Aerodigestive
-0.0545549	0.0840643	NAMALWA	Lymphoma	Lymphocyte
-0.0545047	1.46467	RPE1SS51	Non-Cancerous	Eye
-0.19742	4.99729	LUDLU1	Lung Cancer	Lung
-0.31173	5.0148	NCIH2087	Lung Cancer	Lung
-0.0541139	3.14893	SNU761	Liver Cancer	Liver
-0.0539126	0.0840643	KELLY	Neuroblastoma	Peripheral Nervous System
-0.053741	1.16993	D425	Brain Cancer	Central Nervous System
-0.0532179	4.34341	BC3C	Bladder Cancer	Urinary Tract
-0.0529907	1.41143	ONCODG1	Ovarian Cancer	Ovary
-0.0527185	0.163499	MM426	Skin Cancer	Skin
-0.0516325	2.13093	LS123	Colon/Colorectal Cancer	Colorectal
-0.0513107	3.39232	HUPT4	Pancreatic Cancer	Pancreas
-0.107996	5.09677	LCLC97TM1	Lung Cancer	Lung
-0.0503962	0.378512	ST486	Lymphoma	Lymphocyte
-0.0495909	0.411426	RPMI8226	Myeloma	Plasma Cell
-0.0495147	1.20789	RKO	Colon/Colorectal Cancer	Colorectal
-0.0493744	0.163499	UMUC13	Bladder Cancer	Urinary Tract
-0.0493221	0.0976108	MEL270	Eye Cancer	Eye
-0.0492742	1.02857	KMM1	Myeloma	Plasma Cell
-0.0482936	0	CII	Leukemia	Blood
-0.0482865	2.66903	TT2609C02	Thyroid Cancer	Thyroid
-0.0481845	0.650765	8305C	Thyroid Cancer	Thyroid
-0.0477051	0.0703893	CHP212	Neuroblastoma	Peripheral Nervous System
-0.0469224	1.86394	KYSE520	Esophageal Cancer	Esophagus
-0.046862	1.40054	786O	Kidney Cancer	Kidney
-0.046552	0.941106	KLE	Endometrial/Uterine Cancer	Uterus
-0.0465465	0	CHLA15	Neuroblastoma	Peripheral Nervous System
-0.0451883	0.0976108	BL70	Lymphoma	Lymphocyte
-0.0449484	0.163499	OPM2	Myeloma	Plasma Cell
-0.0445122	0.298658	KMRC1	Kidney Cancer	Kidney
-0.0444663	4.32553	SNU1076	Head and Neck Cancer	Upper Aerodigestive
-0.0444317	0.0703893	OCIMY5	Myeloma	Plasma Cell
-0.0443327	0.344828	CAKI2	Kidney Cancer	Kidney
-0.0439793	1.02857	KMS11	Myeloma	Plasma Cell
-0.307505	5.1035	NCIH209	Lung Cancer	Lung
-0.0435743	0.286881	S117	Sarcoma	Soft Tissue
-0.0433703	0.0565835	KE97	Myeloma	Plasma Cell
-0.0428758	0.344828	H357	Head and Neck Cancer	Upper Aerodigestive
-0.0428025	4.6153	FADU	Head and Neck Cancer	Upper Aerodigestive
-0.0421909	0.0426443	IMR32	Neuroblastoma	Peripheral Nervous System
-0.0421094	3.9782	JHOS4	Ovarian Cancer	Ovary
-0.0418214	0	PGA1	Leukemia	Blood
-0.0415253	0.0840643	SNU423	Liver Cancer	Liver
-0.041476	0	SHSY5Y	Neuroblastoma	Peripheral Nervous System
-0.0413784	1.12433	EW8	Bone Cancer	Bone
-0.0413436	3.70044	SNUC1	Colon/Colorectal Cancer	Colorectal
-0.0410231	0.124328	SCCOHT1	Ovarian Cancer	Ovary
-0.0409391	0.0143553	T3M3	Endometrial/Uterine Cancer	Uterus
-0.0386117	1.75275	OAW28	Ovarian Cancer	Ovary
-0.0372944	0	COGN278	Neuroblastoma	Peripheral Nervous System
-0.0360005	0	ONDA9	Brain Cancer	Central Nervous System
-1.066	5.20789	NCIH2122	Lung Cancer	Lung
-0.0343757	0.333424	CCLFPEDS0001T	Kidney Cancer	Kidney
-0.0334407	3.0018	NCO2	Leukemia	Blood
-0.0324663	1.20163	H413	Head and Neck Cancer	Upper Aerodigestive
-0.529789	5.22458	NCIH1793	Lung Cancer	Lung
-0.0313786	0.226509	MOLM14	Leukemia	Blood
-0.0313475	1.46989	CAKI1	Kidney Cancer	Kidney
-0.0310999	1.1375	COV434	Ovarian Cancer	Ovary
-0.0287727	1.25096	MKN 74.00	Gastric Cancer	Gastric
-0.0284313	3.52356	PACADD161	Pancreatic Cancer	Pancreas
-0.0282328	0.0285692	JAR	Endometrial/Uterine Cancer	Uterus
-0.0280826	0.124328	SHI1	Leukemia	Blood
-0.0274979	1.69153	YD38	Head and Neck Cancer	Upper Aerodigestive
-0.0256862	0.344828	LS1034	Colon/Colorectal Cancer	Colorectal
-0.0246961	0.485427	HSSCH2	Sarcoma	Central Nervous System
-0.0229957	0.963474	GB2	Gallbladder Cancer	Bile Duct
-0.021544	0.176323	DEL	Lymphoma	Lymphocyte
-0.0199023	0.275007	CCLFPEDS0008T	Sarcoma	Soft Tissue
-0.0180679	0.0285692	G401	Rhabdoid	Kidney
-0.0178672	0.0426443	MJ	Lymphoma	Lymphocyte
-0.0178011	3.61941	SKGT2	Gastric Cancer	Gastric
-0.0176764	0.941106	CME1	Sarcoma	Soft Tissue
-0.0150876	3.37851	ICC15	Bile Duct Cancer	Bile Duct
-0.01337	1.51096	OCIM2	Leukemia	Blood
-0.0124293	0.847997	TASK1	Brain Cancer	Peripheral Nervous System
-0.0120675	0.0840643	F5	Brain Cancer	Central Nervous System
-0.241096	5.24565	NCIH1869	Lung Cancer	Lung
-0.0102155	0.863938	HS766T	Pancreatic Cancer	Pancreas
-0.00973148	0	TL1	Lymphoma	Lymphocyte
-0.00867824	0.0565835	CW9019	Sarcoma	Soft Tissue
-0.00834035	0.790772	BT16	Rhabdoid	Soft Tissue
-0.00779733	1.68706	CAOV4	Ovarian Cancer	Ovary
-0.00740046	2.83794	UPCISCC200	Head and Neck Cancer	Upper Aerodigestive
-0.00676094	0.748461	SCMCRM2	Sarcoma	Soft Tissue
-0.422516	5.41988	NCIH1048	Lung Cancer	Lung
-0.00619427	0	CHLA266	Rhabdoid	Soft Tissue
-0.00613436	0.565597	EOL1	Leukemia	Blood
-0.00572476	3.53481	SKES1	Bone Cancer	Bone
-0.00536043	2.65764	C84	Colon/Colorectal Cancer	Colorectal
-0.00484052	0.0565835	L363	Myeloma	Plasma Cell
-0.00360633	0.963474	WM115	Skin Cancer	Skin
-0.180551	5.70819	CORL47	Lung Cancer	Lung
-0.00174321	0.298658	WM88	Skin Cancer	Skin
-0.000833745	0.226509	YH13	Brain Cancer	Central Nervous System
-0.467536	5.8999	NCIH3122	Lung Cancer	Lung
-0.675857	5.97453	NCIH1836	Lung Cancer	Lung
0.000539832	0.0143553	GIMEN	Neuroblastoma	Peripheral Nervous System
0.00131696	2.85599	SNU840	Ovarian Cancer	Ovary
0.00174109	1.9222	RCM1	Colon/Colorectal Cancer	Colorectal
0.0017814	4.9222	C2BBE1	Colon/Colorectal Cancer	Colorectal
-0.731589	6.08343	NCIH441	Lung Cancer	Lung
0.00479423	0.641546	A172	Brain Cancer	Central Nervous System
0.00664259	0.176323	HCC1395	Breast Cancer	Breast
0.00803208	0.978196	MCC142	Skin Cancer	Skin
-0.848718	6.22072	NCIH2126	Lung Cancer	Lung
0.00876141	1.07724	MOLM13	Leukemia	Blood
0.00954263	3.44758	MFE319	Endometrial/Uterine Cancer	Uterus
0.00972796	0.536053	CH157MN	Brain Cancer	Central Nervous System
0.00976631	4.73931	UMUC16	Bladder Cancer	Urinary Tract
0.0105522	2.21412	TE1	Esophageal Cancer	Esophagus
0.0114162	0.0143553	MYLA	Lymphoma	Lymphocyte
0.0117781	0.263034	MV411	Leukemia	Blood
0.0124161	0.956057	SCC25	Head and Neck Cancer	Upper Aerodigestive
0.0125471	4.24184	UPCISCC131	Head and Neck Cancer	Upper Aerodigestive
0.0128637	2.14078	LP1	Myeloma	Plasma Cell
0.0159975	2.66903	PANC0327	Pancreatic Cancer	Pancreas
0.0170779	3.72137	SNU61	Colon/Colorectal Cancer	Colorectal
0.0172789	0.0426443	RI1	Lymphoma	Lymphocyte
0.00828221	6.22651	NCIH526	Lung Cancer	Lung
0.0192854	3.0993	TDOTT	Esophageal Cancer	Esophagus
0.0202127	3.78346	COV504	Ovarian Cancer	Ovary
0.0204775	3.41549	KON	Head and Neck Cancer	Upper Aerodigestive
0.0237159	1.53605	SEMK2	Leukemia	Blood
-1.22716	6.25588	CORL279	Lung Cancer	Lung
0.0250028	0.0565835	KPNYN	Neuroblastoma	Peripheral Nervous System
0.0256043	0	CI	Leukemia	Blood
0.0284457	3.19535	C4II	Cervical Cancer	Cervix
0.028516	1.34483	NB1	Neuroblastoma	Peripheral Nervous System
0.0292894	3.36877	A431	Skin Cancer	Skin
0.0297858	3.53107	BICR56	Head and Neck Cancer	Upper Aerodigestive
0.0316921	0.0285692	NB1643	Neuroblastoma	Peripheral Nervous System
0.0331578	0.432959	MELJUSO	Skin Cancer	Skin
0.0388814	1.7137	SW756	Cervical Cancer	Cervix
0.0390414	0	HB1119	Leukemia	Blood
0.0391264	3.06178	SNU886	Liver Cancer	Liver
0.0393435	0	MUTZ8	Leukemia	Blood
0.0394037	0.163499	A375SKINCJ1	Skin Cancer	Skin
0.0397597	0	CTV1DM	Leukemia	Blood
0.0414358	2.35614	RH28	Sarcoma	Soft Tissue
0.0432196	4.90207	HCC70	Breast Cancer	Breast
-0.762433	6.28522	NCIH1092	Lung Cancer	Lung
-0.365141	6.36527	NCIH2170	Lung Cancer	Lung
0.0485439	2.9486	SNU869	Bile Duct Cancer	Bile Duct
0.0496621	0.214125	SCS214	Sarcoma	Soft Tissue
0.0504491	0.0426443	DB	Lymphoma	Lymphocyte
0.0508121	1.66903	F36P	Leukemia	Blood
0.052175	0.978196	CASKI	Cervical Cancer	Cervix
0.0542433	1.22033	SH10TC	Gastric Cancer	Gastric
0.0544639	1.07724	K562	Leukemia	Blood
0.0611303	0.0285692	OCILY19	Lymphoma	Lymphocyte
0.0617809	0.111031	HT144	Skin Cancer	Skin
0.0686464	2.66448	TGBC1TKB	Gallbladder Cancer	Bile Duct
0.070461	1.37295	A3KAW	Lymphoma	Lymphocyte
0.0709606	0.505891	NOMO1	Leukemia	Blood
0.0742674	4.60999	EGI1	Bile Duct Cancer	Bile Duct
0.0777112	4.10852	ECC2	Bile Duct Cancer	Bile Duct
0.0790686	1.32193	SW1463	Colon/Colorectal Cancer	Colorectal
0.0808522	3.94017	9505BIK	Pancreatic Cancer	Pancreas
0.0874247	3.50843	JHOM1	Ovarian Cancer	Ovary
0.0961397	1.34483	KYO1	Leukemia	Blood
0.0980583	0.85599	UMUC11	Bladder Cancer	Urinary Tract
0.0982258	0.790772	SNU668	Gastric Cancer	Gastric
0.0982346	2.95606	TKKK	Bile Duct Cancer	Bile Duct
0.100966	0.137504	PEA1	Ovarian Cancer	Ovary
0.105519	0.356144	JM1	Leukemia	Blood
0.108517	4.10266	NCIH747	Colon/Colorectal Cancer	Colorectal
-0.778207	6.53216	NCIH1437	Lung Cancer	Lung
0.1158	5.27575	LI7	Liver Cancer	Liver
0.117316	4.23113	UMUC9	Bladder Cancer	Urinary Tract
0.113067	6.57879	HCC2935	Lung Cancer	Lung
0.134782	6.73186	SNU1041	Head and Neck Cancer	Upper Aerodigestive
0.15829	0	MON	Rhabdoid	Soft Tissue
0.177871	5.15218	SKGT4	Esophageal Cancer	Esophagus
0.185935	2.82375	OCUG1	Gallbladder Cancer	Bile Duct
0.219007	4.33557	OCUM1	Gastric Cancer	Gastric
0.219706	0.15056	HS939T	Skin Cancer	Skin
0.240552	3.5472	PECAPJ34CLONEC12	Head and Neck Cancer	Upper Aerodigestive
0.288511	0.0143553	SKNSH	Neuroblastoma	Peripheral Nervous System
-0.428269	6.66135	NCIH2110	Lung Cancer	Lung
0.350416	0.111031	SKMEL30	Skin Cancer	Skin
0.385329	4.6792	UMUC1	Bladder Cancer	Urinary Tract
