# Supplementary material for: A Druggable FOXA1-Glucocorticoid Receptor Transcriptional Axis Drives Tumor Growth in a Subset of Non-Small Cell Lung Cancer
Source: Cancer Res Commun. 2023 Sep 7;3(9):1788–99. doi: 10.1158/2767-9764.CRC-23-0310 (PMC10484118; doi:10.1158/2767-9764.CRC-23-0310)
Supplement: Supplemental Table 2 — Identification of proteins in FOXA1 and GR interactomes by RIME [file crc-23-0310-s02.xlsx]

## Sheet: Samples Report With Clusters fo
Peak List Generator: unknown
	Version: unknown
	Charge States Calculated: unknown
	Deisotoped: unknown
	Textual Annotation: unknown
Database Set: 3 Databases
	Database Name: the SwissProt_sprot_20170705_20180523 database
		Version: unknown
		Taxonomy: Homo sapiens
		Number of Proteins: 20215
	Database Name: the sp_sprot_20170705 database
		Version: unknown
		Taxonomy: Homo sapiens
		Number of Proteins: 20215
	Database Name: the uniprot_sprot_20160906 database
		Version: unknown
		Taxonomy: Homo sapiens
		Number of Proteins: 20198
		Does database contain common contaminants?: unknown
Search Engine Set: 2 Search Engines
	Search Engine: Mascot
		Version: 2.3.02
		Fragment Tolerance: 0.080 Da (Monoisotopic)
		Parent Tolerance: 10.0 PPM (Monoisotopic)
		Fixed Modifications: +57 on C (Carbamidomethyl)
		Variable Modifications: +1 on NQ (Deamidated), +16 on M (Oxidation), +42 on Peptide N-Terminal (Acetyl), +80 on STY (Phospho)
		Database: the sp_sprot_20170705 database (selected for Homo sapiens, unknown version, 20215 entries)
		Digestion Enzyme: Trypsin
		Max Missed Cleavages: 2
		Search Engine: Mascot
			Version: 2.6.1.100
			Fragment Tolerance: 0.080 Da (Monoisotopic)
			Parent Tolerance: 10.0 PPM (Monoisotopic)
			Fixed Modifications: +57 on C (Carbamidomethyl)
			Variable Modifications: +1 on NQ (Deamidated), +16 on M (Oxidation), +42 on Peptide N-Terminal (Acetyl), +80 on STY (Phospho)
			Database: the SwissProt_sprot_20170705_20180523 database (selected for Homo sapiens, unknown version, 20215 entries)
			Digestion Enzyme: Trypsin
			Max Missed Cleavages: 2
			Probability Model:
				1442MD_S1_1R1_i40_SaratChandarlapaty (F002996): LFDR Model, Classifier data: Bayes, Good (50%) m:26.7/s:24.9 m:54.8/s:25.5 m:NA m:NA m:NA, Bad (50%) m:-19.6/s:5.06 m:8.43/s:4.88 m:NA m:NA m:NA [all charge states]
				1442MD_S1_2R1_i40_SaratChandarlapaty (F002997): LFDR Model, Classifier data: Bayes, Good (50%) m:28.0/s:23.4 m:55.8/s:24.2 m:NA m:NA m:NA, Bad (50%) m:-14.7/s:4.28 m:12.7/s:4.56 m:NA m:NA m:NA [all charge states]
				1442MD_S1_3R1_i40_SaratChandarlapaty (F003385): LFDR Model, Classifier data: Bayes, Good (50%) m:26.1/s:23.4 m:53.9/s:24.1 m:NA m:NA m:NA, Bad (50%) m:-15.6/s:4.95 m:12.0/s:4.69 m:NA m:NA m:NA [all charge states]
				1442MD_S1_4R1_i40_SaratChandarlapaty (F003386): LFDR Model, Classifier data: Bayes, Good (50%) m:32.6/s:24.7 m:60.3/s:25.5 m:NA m:NA m:NA, Bad (50%) m:-11.8/s:4.59 m:14.6/s:4.39 m:NA m:NA m:NA [all charge states]
				1442MD_S1_5R1_i40_SaratChandarlapaty_20190616042315 (F003387): LFDR Model, Classifier data: Bayes, Good (50%) m:24.9/s:21.3 m:52.8/s:21.9 m:NA m:NA m:NA, Bad (50%) m:-14.0/s:5.32 m:13.2/s:4.90 m:NA m:NA m:NA [all charge states]
				1442MD_S1_6R1_i40_SaratChandarlapaty_20190616090822 (F003388): Peptide Prophet with Delta Mass Correction (No decoys found) [all charge states]
Scaffold: Version: Scaffold_4.10.0
	Modification Metadata Set: 0 modifications
		Source: None
		Comment: Conflicted with source C:\Program Files\Scaffold 4\parameters\unimod.xml (2334 modifications) when merging on March 14, 2022 8:56:24 AM EDT. Conflicted with source C:\Program Files\Scaffold 4\parameters\unimod.xml (2334 modifications) when merging on March 14, 2022 9:00:54 AM EDT.
	Protein Grouping Strategy: Experiment-wide grouping with protein cluster analysis
	Peptide Thresholds: 98.0% minimum
	Protein Thresholds: 5.0% minimum and 1 peptide minimum
	Peptide FDR: 0.8% (Decoy)
	Protein FDR: 4.5% (Decoy)
	Pathway Annotation Source(s):
	Alternate ID Source(s):
END OF FILE

## Sheet: FOXA1 RIME_all proteins
			# Unique Peptides
Identified Proteins (1995/2543)	Accession Number	Molecular Weight	NCI-H441	NCI-H3255	HCC44_FOXA1	HCC-44	NCI-H2009	HCC44_FOXa1	H1373_Foxa1_1	H1373_foxa1_2	NCI-H1373	IgG	Bead
Nuclear pore membrane glycoprotein 210 OS=Homo sapiens GN=NUP210 PE=1 SV=3	PO210_HUMAN	?	43	22	10	19	5	15	5	5	4	0	0
Cluster of Lamin-B1 OS=Homo sapiens GN=LMNB1 PE=1 SV=2 (LMNB1_HUMAN)	LMNB1_HUMAN [2]	66 kDa	33	30	22	32	38	17	13	13	15	0	0
Lamin-B1 OS=Homo sapiens GN=LMNB1 PE=1 SV=2	LMNB1_HUMAN	66 kDa	33	30	22	32	38	0	0	0	0	0	0
Lamin-B1 OS=Homo sapiens GN=LMNB1 PE=1 SV=2	P20700	66 kDa	0	0	0	0	0	17	13	13	15	0	0
Cluster of Lamin-B2 OS=Homo sapiens GN=LMNB2 PE=1 SV=4 (LMNB2_HUMAN)	LMNB2_HUMAN [2]	70 kDa	24	24	13	24	28	8	11	6	13	0	0
Lamin-B2 OS=Homo sapiens GN=LMNB2 PE=1 SV=4	LMNB2_HUMAN	70 kDa	24	24	13	24	28	0	0	0	0	0	0
Lamin-B2 OS=Homo sapiens GN=LMNB2 PE=1 SV=4	Q03252	70 kDa	0	0	0	0	0	8	11	6	13	0	0
Cluster of Lamina-associated polypeptide 2, isoforms beta/gamma OS=Homo sapiens GN=TMPO PE=1 SV=2 (LAP2B_HUMAN)	LAP2B_HUMAN [3]	?	23	12	10	18	17	5	3	4	5	0	0
Lamina-associated polypeptide 2, isoform alpha OS=Homo sapiens GN=TMPO PE=1 SV=2	LAP2A_HUMAN	75 kDa	17	7	6	11	12	0	0	0	0	0	0
Lamina-associated polypeptide 2, isoforms beta/gamma OS=Homo sapiens GN=TMPO PE=1 SV=2	LAP2B_HUMAN	?	14	12	10	15	17	5	3	4	5	0	0
Lamina-associated polypeptide 2, isoform alpha OS=Homo sapiens GN=TMPO PE=1 SV=2	P42166	75 kDa	0	0	0	0	0	3	0	2	3	0	0
Cluster of CAD protein OS=Homo sapiens GN=CAD PE=1 SV=3 (PYR1_HUMAN)	PYR1_HUMAN [2]	243 kDa	20	32	27	19	8	14	2	3	2	0	0
CAD protein OS=Homo sapiens GN=CAD PE=1 SV=3	PYR1_HUMAN	243 kDa	20	32	27	19	8	0	0	0	0	0	0
CAD protein OS=Homo sapiens GN=CAD PE=1 SV=3	P27708	243 kDa	0	0	0	0	0	14	2	3	2	0	0
Cluster of Epiplakin OS=Homo sapiens GN=EPPK1 PE=1 SV=2 (EPIPL_HUMAN)	EPIPL_HUMAN [2]	556 kDa	19	4	0	21	119	8	1	0	0	1	0
Epiplakin OS=Homo sapiens GN=EPPK1 PE=1 SV=2	EPIPL_HUMAN	556 kDa	19	4	0	21	119	0	0	0	0	1	0
Epiplakin OS=Homo sapiens GN=EPPK1 PE=1 SV=2	P58107	556 kDa	0	0	0	0	0	8	1	0	0	0	0
TP53-binding protein 1 OS=Homo sapiens GN=TP53BP1 PE=1 SV=2	TP53B_HUMAN	?	19	20	21	10	16	4	13	13	19	0	0
Cluster of Spliceosome RNA helicase DDX39B OS=Homo sapiens GN=DDX39B PE=1 SV=1 (DX39B_HUMAN)	DX39B_HUMAN [2]	?	18	10	4	12	4	3	6	4	5	0	0
Spliceosome RNA helicase DDX39B OS=Homo sapiens GN=DDX39B PE=1 SV=1	DX39B_HUMAN	?	16	9	4	9	3	3	5	4	4	0	0
ATP-dependent RNA helicase DDX39A OS=Homo sapiens GN=DDX39A PE=1 SV=2	DX39A_HUMAN	?	11	8	3	9	3	3	3	2	3	0	0
Cluster of Eukaryotic initiation factor 4A-III OS=Homo sapiens GN=EIF4A3 PE=1 SV=4 (IF4A3_HUMAN)	IF4A3_HUMAN [2]	47 kDa	17	8	3	15	3	0	0	3	3	1	0
Eukaryotic initiation factor 4A-III OS=Homo sapiens GN=EIF4A3 PE=1 SV=4	IF4A3_HUMAN	47 kDa	17	8	3	15	3	0	0	0	0	1	0
Eukaryotic initiation factor 4A-III OS=Homo sapiens GN=EIF4A3 PE=1 SV=4	P38919	47 kDa	0	0	0	0	0	0	0	3	3	0	0
Nuclear pore complex protein Nup153 OS=Homo sapiens GN=NUP153 PE=1 SV=2	NU153_HUMAN	?	15	0	0	30	6	4	0	0	0	0	0
Polymerase delta-interacting protein 3 OS=Homo sapiens GN=POLDIP3 PE=1 SV=2	PDIP3_HUMAN	?	15	3	1	4	0	1	9	7	6	0	0
Polypyrimidine tract-binding protein 1 OS=Homo sapiens GN=PTBP1 PE=1 SV=1	PTBP1_HUMAN	?	15	5	0	14	4	6	1	1	1	0	0
Histone-lysine N-methyltransferase 2C OS=Homo sapiens GN=KMT2C PE=1 SV=3	KMT2C_HUMAN	?	14	15	5	17	28	11	2	3	5	0	0
Poly [ADP-ribose] polymerase 1 OS=Homo sapiens GN=PARP1 PE=1 SV=4	PARP1_HUMAN	113 kDa	14	1	2	27	2	0	0	0	0	0	0
Cluster of Myoferlin OS=Homo sapiens GN=MYOF PE=1 SV=1 (MYOF_HUMAN)	MYOF_HUMAN [2]	?	12	5	21	17	0	19	0	0	0	0	0
Myoferlin OS=Homo sapiens GN=MYOF PE=1 SV=1	MYOF_HUMAN	?	12	5	21	17	0	19	0	0	0	0	0
Dysferlin OS=Homo sapiens GN=DYSF PE=1 SV=1	DYSF_HUMAN	237 kDa	0	0	1	0	0	0	0	0	0	0	0
Nuclear mitotic apparatus protein 1 OS=Homo sapiens GN=NUMA1 PE=1 SV=2	NUMA1_HUMAN	?	12	0	0	14	1	2	2	3	4	0	0
Sciellin OS=Homo sapiens GN=SCEL PE=1 SV=2	SCEL_HUMAN	?	12	0	0	0	5	0	0	0	0	0	0
Major vault protein OS=Homo sapiens GN=MVP PE=1 SV=4	MVP_HUMAN	99 kDa	11	0	0	0	0	0	0	0	0	0	0
Nuclear receptor corepressor 2 OS=Homo sapiens GN=NCOR2 PE=1 SV=2	NCOR2_HUMAN	?	11	0	0	9	2	0	0	0	0	0	0
Zinc finger CCCH domain-containing protein 14 OS=Homo sapiens GN=ZC3H14 PE=1 SV=1	ZC3HE_HUMAN	?	11	0	0	3	0	0	1	0	1	0	0
AT-rich interactive domain-containing protein 1A OS=Homo sapiens GN=ARID1A PE=1 SV=3	ARI1A_HUMAN	?	10	0	6	36	10	2	0	0	2	0	0
Adenosylhomocysteinase OS=Homo sapiens GN=AHCY PE=1 SV=4	SAHH_HUMAN	48 kDa	10	4	0	9	2	6	0	0	0	0	0
Cluster of F-box-like/WD repeat-containing protein TBL1XR1 OS=Homo sapiens GN=TBL1XR1 PE=1 SV=1 (TBL1R_HUMAN)	TBL1R_HUMAN [4]	56 kDa	10	3	2	11	5	0	1	0	0	0	0
F-box-like/WD repeat-containing protein TBL1XR1 OS=Homo sapiens GN=TBL1XR1 PE=1 SV=1	TBL1R_HUMAN	56 kDa	10	3	2	9	5	0	0	0	0	0	0
F-box-like/WD repeat-containing protein TBL1Y OS=Homo sapiens GN=TBL1Y PE=2 SV=1	TBL1Y_HUMAN	57 kDa	3	0	0	5	0	0	0	0	0	0	0
F-box-like/WD repeat-containing protein TBL1X OS=Homo sapiens GN=TBL1X PE=1 SV=3	TBL1X_HUMAN	62 kDa	0	0	0	5	0	0	0	0	0	0	0
F-box-like/WD repeat-containing protein TBL1XR1 OS=Homo sapiens GN=TBL1XR1 PE=1 SV=1	Q9BZK7	56 kDa	0	0	0	0	0	0	1	0	0	0	0
Cluster of Heterogeneous nuclear ribonucleoprotein F OS=Homo sapiens GN=HNRNPF PE=1 SV=3 (HNRPF_HUMAN)	HNRPF_HUMAN [2]	46 kDa	10	6	4	8	4	0	2	3	4	1	0
Heterogeneous nuclear ribonucleoprotein F OS=Homo sapiens GN=HNRNPF PE=1 SV=3	HNRPF_HUMAN	46 kDa	10	6	4	8	4	0	0	0	0	1	0
Heterogeneous nuclear ribonucleoprotein F OS=Homo sapiens GN=HNRNPF PE=1 SV=3	P52597	46 kDa	0	0	0	0	0	0	2	3	4	0	0
Probable ATP-dependent RNA helicase DDX5 OS=Homo sapiens GN=DDX5 PE=1 SV=1	DDX5_HUMAN	?	10	1	1	18	4	3	3	3	2	0	0
Enhancer of mRNA-decapping protein 4 OS=Homo sapiens GN=EDC4 PE=1 SV=1	EDC4_HUMAN	?	9	11	1	43	8	9	1	1	4	0	0
Cluster of Ezrin OS=Homo sapiens GN=EZR PE=1 SV=4 (EZRI_HUMAN)	EZRI_HUMAN [2]	69 kDa	9	1	2	19	6	15	1	1	2	0	0
Ezrin OS=Homo sapiens GN=EZR PE=1 SV=4	EZRI_HUMAN	69 kDa	9	1	2	19	6	0	0	0	0	0	0
Ezrin OS=Homo sapiens GN=EZR PE=1 SV=4	P15311	69 kDa	0	0	0	0	0	15	1	1	2	0	0
Nuclear pore complex protein Nup160 OS=Homo sapiens GN=NUP160 PE=1 SV=3	NU160_HUMAN	162 kDa	9	7	0	11	0	2	0	0	0	0	0
Cluster of Nuclear receptor coactivator 6 OS=Homo sapiens GN=NCOA6 PE=1 SV=3 (NCOA6_HUMAN)	NCOA6_HUMAN [2]	219 kDa	9	5	9	13	14	0	0	0	1	0	0
Nuclear receptor coactivator 6 OS=Homo sapiens GN=NCOA6 PE=1 SV=3	NCOA6_HUMAN	219 kDa	9	5	9	13	14	0	0	0	0	0	0
Nuclear receptor coactivator 6 OS=Homo sapiens GN=NCOA6 PE=1 SV=3	Q14686	219 kDa	0	0	0	0	0	0	0	0	1	0	0
Cluster of Phosphoglycerate kinase 1 OS=Homo sapiens GN=PGK1 PE=1 SV=3 (PGK1_HUMAN)	PGK1_HUMAN [3]	?	9	2	3	8	2	9	2	2	2	0	0
Phosphoglycerate kinase 1 OS=Homo sapiens GN=PGK1 PE=1 SV=3	PGK1_HUMAN	?	9	2	3	8	2	9	2	2	2	0	0
Phosphoglycerate kinase 2 OS=Homo sapiens GN=PGK2 PE=1 SV=3	P07205	45 kDa	0	0	0	0	0	0	0	0	1	0	0
Phosphoglycerate kinase 2 OS=Homo sapiens GN=PGK2 PE=1 SV=3	PGK2_HUMAN	45 kDa	0	0	0	0	0	0	0	0	0	0	0
Protein phosphatase 1 regulatory subunit 12A OS=Homo sapiens GN=PPP1R12A PE=1 SV=1	MYPT1_HUMAN	?	9	0	0	20	17	18	4	4	4	0	0
Cluster of E3 ubiquitin-protein ligase AMFR OS=Homo sapiens GN=AMFR PE=1 SV=2 (AMFR_HUMAN)	AMFR_HUMAN [2]	73 kDa	8	7	3	4	4	0	3	3	2	0	0
E3 ubiquitin-protein ligase AMFR OS=Homo sapiens GN=AMFR PE=1 SV=2	AMFR_HUMAN	73 kDa	8	7	3	4	4	0	0	0	0	0	0
E3 ubiquitin-protein ligase AMFR OS=Homo sapiens GN=AMFR PE=1 SV=2	Q9UKV5	73 kDa	0	0	0	0	0	0	3	3	2	0	0
Hepatocyte nuclear factor 3-alpha OS=Homo sapiens GN=FOXA1 PE=1 SV=2	FOXA1_HUMAN	?	8	0	2	6	2	7	3	3	3	0	0
Histone deacetylase 3 OS=Homo sapiens GN=HDAC3 PE=1 SV=2	HDAC3_HUMAN	?	8	1	0	3	2	1	1	1	0	0	0
Lipoma-preferred partner OS=Homo sapiens GN=LPP PE=1 SV=1	LPP_HUMAN	66 kDa	8	1	0	3	0	0	0	0	0	0	0
Nuclear receptor corepressor 1 OS=Homo sapiens GN=NCOR1 PE=1 SV=2	NCOR1_HUMAN	?	8	0	0	23	4	1	0	0	1	0	0
Cluster of Thyroid hormone receptor-associated protein 3 OS=Homo sapiens GN=THRAP3 PE=1 SV=2 (TR150_HUMAN)	TR150_HUMAN [2]	109 kDa	8	0	0	10	0	0	1	0	0	0	0
Thyroid hormone receptor-associated protein 3 OS=Homo sapiens GN=THRAP3 PE=1 SV=2	TR150_HUMAN	109 kDa	8	0	0	10	0	0	0	0	0	0	0
Thyroid hormone receptor-associated protein 3 OS=Homo sapiens GN=THRAP3 PE=1 SV=2	Q9Y2W1	109 kDa	0	0	0	0	0	0	1	0	0	0	0
Cluster of C-1-tetrahydrofolate synthase, cytoplasmic OS=Homo sapiens GN=MTHFD1 PE=1 SV=3 (C1TC_HUMAN)	C1TC_HUMAN [2]	102 kDa	8	1	4	20	1	20	1	1	1	0	0
C-1-tetrahydrofolate synthase, cytoplasmic OS=Homo sapiens GN=MTHFD1 PE=1 SV=3	C1TC_HUMAN	102 kDa	8	1	4	20	1	0	0	0	0	0	0
C-1-tetrahydrofolate synthase, cytoplasmic OS=Homo sapiens GN=MTHFD1 PE=1 SV=3	P11586	102 kDa	0	0	0	0	0	20	1	1	1	0	0
Cluster of 14-3-3 protein beta/alpha OS=Homo sapiens GN=YWHAB PE=1 SV=3 (1433B_HUMAN)	1433B_HUMAN [6]	?	7	6	8	17	8	14	1	2	2	0	0
14-3-3 protein beta/alpha OS=Homo sapiens GN=YWHAB PE=1 SV=3	1433B_HUMAN	?	5	4	3	7	4	6	0	1	1	0	0
14-3-3 protein theta OS=Homo sapiens GN=YWHAQ PE=1 SV=1	1433T_HUMAN	28 kDa	4	2	3	7	4	0	0	0	0	0	0
14-3-3 protein eta OS=Homo sapiens GN=YWHAH PE=1 SV=4	Q04917	28 kDa	0	0	0	0	0	3	0	0	0	0	0
14-3-3 protein gamma OS=Homo sapiens GN=YWHAG PE=1 SV=2	1433G_HUMAN	28 kDa	0	3	6	9	5	0	0	0	0	0	0
14-3-3 protein gamma OS=Homo sapiens GN=YWHAG PE=1 SV=2	P61981	28 kDa	0	0	0	0	0	7	0	1	1	0	0
14-3-3 protein theta OS=Homo sapiens GN=YWHAQ PE=1 SV=1	P27348	28 kDa	0	0	0	0	0	5	1	1	1	0	0
14-3-3 protein epsilon OS=Homo sapiens GN=YWHAE PE=1 SV=1	1433E_HUMAN	?	7	3	3	13	6	15	1	1	1	0	0
Aspartyl/asparaginyl beta-hydroxylase OS=Homo sapiens GN=ASPH PE=1 SV=3	ASPH_HUMAN	?	7	0	0	2	0	0	0	0	0	0	0
Cluster of Cyclin-dependent kinase 12 OS=Homo sapiens GN=CDK12 PE=1 SV=2 (CDK12_HUMAN)	CDK12_HUMAN [12]	?	7	1	1	12	2	4	2	1	1	0	0
Cyclin-dependent kinase 1 OS=Homo sapiens GN=CDK1 PE=1 SV=3	CDK1_HUMAN	?	4	0	0	3	1	4	0	0	0	0	0
Cyclin-dependent kinase 12 OS=Homo sapiens GN=CDK12 PE=1 SV=2	CDK12_HUMAN	?	3	1	1	8	2	1	2	1	1	0	0
Cyclin-dependent kinase 3 OS=Homo sapiens GN=CDK3 PE=1 SV=1	CDK3_HUMAN	35 kDa	0	0	0	0	0	0	0	0	0	0	0
Cyclin-dependent kinase 4 OS=Homo sapiens GN=CDK4 PE=1 SV=2	CDK4_HUMAN	34 kDa	0	0	0	1	0	0	0	0	0	0	0
Cyclin-dependent kinase 6 OS=Homo sapiens GN=CDK6 PE=1 SV=1	Q00534	37 kDa	0	0	0	0	0	0	0	0	0	0	0
Cyclin-dependent kinase 9 OS=Homo sapiens GN=CDK9 PE=1 SV=3	CDK9_HUMAN	?	0	0	0	0	0	0	0	0	0	0	0
Cyclin-dependent kinase 13 OS=Homo sapiens GN=CDK13 PE=1 SV=2	CDK13_HUMAN	?	0	0	0	1	1	0	0	0	0	0	0
Cyclin-dependent kinase 14 OS=Homo sapiens GN=CDK14 PE=1 SV=3	CDK14_HUMAN	53 kDa	0	0	0	0	1	0	0	0	0	0	0
Cyclin-dependent kinase 16 OS=Homo sapiens GN=CDK16 PE=1 SV=1	CDK16_HUMAN	56 kDa	0	0	0	0	0	0	0	0	0	0	0
Cyclin-dependent kinase 17 OS=Homo sapiens GN=CDK17 PE=1 SV=2	CDK17_HUMAN	60 kDa	0	0	0	0	0	0	0	0	0	0	0
Cyclin-dependent kinase 18 OS=Homo sapiens GN=CDK18 PE=1 SV=3	CDK18_HUMAN	54 kDa	0	0	0	0	0	0	0	0	0	0	0
Cyclin-dependent-like kinase 5 OS=Homo sapiens GN=CDK5 PE=1 SV=3	CDK5_HUMAN	33 kDa	0	0	0	0	0	0	0	0	0	0	0
Cluster of DNA topoisomerase 1 OS=Homo sapiens GN=TOP1 PE=1 SV=2 (TOP1_HUMAN)	TOP1_HUMAN [2]	91 kDa	7	0	0	4	3	0	0	0	0	0	0
DNA topoisomerase 1 OS=Homo sapiens GN=TOP1 PE=1 SV=2	TOP1_HUMAN	91 kDa	7	0	0	4	3	0	0	0	0	0	0
DNA topoisomerase I, mitochondrial OS=Homo sapiens GN=TOP1MT PE=1 SV=1	TOP1M_HUMAN	?	0	0	0	0	0	0	0	0	0	0	0
Dolichyl-diphosphooligosaccharide--protein glycosyltransferase subunit 1 OS=Homo sapiens GN=RPN1 PE=1 SV=1	RPN1_HUMAN	69 kDa	7	5	0	5	1	0	0	0	0	0	0
Cluster of Inner nuclear membrane protein Man1 OS=Homo sapiens GN=LEMD3 PE=1 SV=2 (MAN1_HUMAN)	MAN1_HUMAN [2]	100 kDa	7	0	0	8	5	0	3	0	0	0	0
Inner nuclear membrane protein Man1 OS=Homo sapiens GN=LEMD3 PE=1 SV=2	MAN1_HUMAN	100 kDa	7	0	0	8	5	0	0	0	0	0	0
Inner nuclear membrane protein Man1 OS=Homo sapiens GN=LEMD3 PE=1 SV=2	Q9Y2U8	100 kDa	0	0	0	0	0	0	3	0	0	0	0
LIM and SH3 domain protein 1 OS=Homo sapiens GN=LASP1 PE=1 SV=2	LASP1_HUMAN	?	7	3	3	6	7	11	2	3	4	0	0
Probable ATP-dependent RNA helicase DDX6 OS=Homo sapiens GN=DDX6 PE=1 SV=2	DDX6_HUMAN	54 kDa	7	4	0	14	3	0	0	0	0	0	0
Protein disulfide-isomerase A4 OS=Homo sapiens GN=PDIA4 PE=1 SV=2	PDIA4_HUMAN	73 kDa	7	1	0	0	0	0	0	0	0	0	0
Cluster of Protein mago nashi homolog 2 OS=Homo sapiens GN=MAGOHB PE=1 SV=1 (MGN2_HUMAN)	MGN2_HUMAN [2]	17 kDa	7	6	0	3	0	1	0	0	0	0	0
Protein mago nashi homolog 2 OS=Homo sapiens GN=MAGOHB PE=1 SV=1	MGN2_HUMAN	17 kDa	6	5	0	3	0	0	0	0	0	0	0
Protein mago nashi homolog OS=Homo sapiens GN=MAGOH PE=1 SV=1	MGN_HUMAN	17 kDa	6	5	0	2	0	1	0	0	0	0	0
SAP domain-containing ribonucleoprotein OS=Homo sapiens GN=SARNP PE=1 SV=3	SARNP_HUMAN	24 kDa	7	4	2	2	1	0	0	0	0	0	0
TATA element modulatory factor OS=Homo sapiens GN=TMF1 PE=1 SV=2	TMF1_HUMAN	?	7	0	0	0	0	1	0	0	0	0	0
Zinc finger CCCH domain-containing protein 11A OS=Homo sapiens GN=ZC3H11A PE=1 SV=3	ZC11A_HUMAN	89 kDa	7	0	0	2	0	0	0	0	0	0	0
Cluster of Ras-related protein Rab-10 OS=Homo sapiens GN=RAB10 PE=1 SV=1 (RAB10_HUMAN)	RAB10_HUMAN [18]	23 kDa	7	5	2	4	3	3	0	0	0	0	0
Ras-related protein Rab-1B OS=Homo sapiens GN=RAB1B PE=1 SV=1	RAB1B_HUMAN	22 kDa	4	2	0	0	0	0	0	0	0	0	0
Ras-related protein Rab-10 OS=Homo sapiens GN=RAB10 PE=1 SV=1	RAB10_HUMAN	23 kDa	3	3	2	1	3	0	0	0	0	0	0
Ras-related protein Rab-1A OS=Homo sapiens GN=RAB1A PE=1 SV=3	RAB1A_HUMAN	23 kDa	3	2	0	0	1	0	0	0	0	0	0
Ras-related protein Rab-8A OS=Homo sapiens GN=RAB8A PE=1 SV=1	RAB8A_HUMAN	24 kDa	2	1	0	2	1	1	0	0	0	0	0
Putative Ras-related protein Rab-1C OS=Homo sapiens GN=RAB1C PE=5 SV=2	Q92928	22 kDa	0	0	0	0	0	1	0	0	0	0	0
Ras-related protein Rab-3B OS=Homo sapiens GN=RAB3B PE=1 SV=2	RAB3B_HUMAN	25 kDa	0	0	0	0	0	0	0	0	0	0	0
Ras-related protein Rab-3C OS=Homo sapiens GN=RAB3C PE=2 SV=1	RAB3C_HUMAN	26 kDa	0	0	0	0	0	0	0	0	0	0	0
Ras-related protein Rab-4B OS=Homo sapiens GN=RAB4B PE=1 SV=1	RAB4B_HUMAN	24 kDa	0	0	0	0	0	0	0	0	0	0	0
Ras-related protein Rab-8B OS=Homo sapiens GN=RAB8B PE=1 SV=2	Q92930	24 kDa	0	0	0	0	0	0	0	0	0	0	0
Ras-related protein Rab-10 OS=Homo sapiens GN=RAB10 PE=1 SV=1	P61026	23 kDa	0	0	0	0	0	0	0	0	0	0	0
Ras-related protein Rab-13 OS=Homo sapiens GN=RAB13 PE=1 SV=1	RAB13_HUMAN	23 kDa	0	0	0	1	0	0	0	0	0	0	0
Ras-related protein Rab-13 OS=Homo sapiens GN=RAB13 PE=1 SV=1	P51153	23 kDa	0	0	0	0	0	0	0	0	0	0	0
Ras-related protein Rab-14 OS=Homo sapiens GN=RAB14 PE=1 SV=4	RAB14_HUMAN	24 kDa	0	0	0	0	1	0	0	0	0	0	0
Ras-related protein Rab-15 OS=Homo sapiens GN=RAB15 PE=1 SV=1	RAB15_HUMAN	24 kDa	0	0	0	0	0	0	0	0	0	0	0
Ras-related protein Rab-30 OS=Homo sapiens GN=RAB30 PE=1 SV=2	RAB30_HUMAN	23 kDa	0	0	0	0	0	0	0	0	0	0	0
Ras-related protein Rab-35 OS=Homo sapiens GN=RAB35 PE=1 SV=1	RAB35_HUMAN	23 kDa	0	0	0	0	0	0	0	0	0	0	0
Ras-related protein Rab-37 OS=Homo sapiens GN=RAB37 PE=1 SV=3	RAB37_HUMAN	25 kDa	0	0	0	0	1	0	0	0	0	0	0
Ras-related protein Rab-39B OS=Homo sapiens GN=RAB39B PE=1 SV=1	RB39B_HUMAN	25 kDa	0	0	0	0	1	0	0	0	0	0	0
Cluster of Moesin OS=Homo sapiens GN=MSN PE=1 SV=3 (MOES_HUMAN)	MOES_HUMAN [2]	68 kDa	7	3	2	26	3	21	1	1	1	0	0
Moesin OS=Homo sapiens GN=MSN PE=1 SV=3	MOES_HUMAN	68 kDa	7	3	2	26	3	0	0	0	0	0	0
Moesin OS=Homo sapiens GN=MSN PE=1 SV=3	P26038	68 kDa	0	0	0	0	0	21	1	1	1	0	0
Apoptosis-inducing factor 1, mitochondrial OS=Homo sapiens GN=AIFM1 PE=1 SV=1	AIFM1_HUMAN	?	6	12	7	0	0	5	1	1	0	0	0
Catenin delta-1 OS=Homo sapiens GN=CTNND1 PE=1 SV=1	CTND1_HUMAN	?	6	3	0	4	4	4	1	0	1	0	0
Chromatin target of PRMT1 protein OS=Homo sapiens GN=CHTOP PE=1 SV=2	CHTOP_HUMAN	?	6	1	1	2	1	0	3	3	1	0	0
DNA-dependent protein kinase catalytic subunit OS=Homo sapiens GN=PRKDC PE=1 SV=3	PRKDC_HUMAN	?	6	0	1	45	1	7	0	0	0	0	0
Fructose-bisphosphate aldolase A OS=Homo sapiens GN=ALDOA PE=1 SV=2	ALDOA_HUMAN	39 kDa	6	3	1	6	0	12	0	0	0	0	0
Grainyhead-like protein 2 homolog OS=Homo sapiens GN=GRHL2 PE=1 SV=1	GRHL2_HUMAN	71 kDa	6	3	0	0	0	0	0	0	0	0	0
Heterogeneous nuclear ribonucleoprotein A3 OS=Homo sapiens GN=HNRNPA3 PE=1 SV=2	ROA3_HUMAN	?	6	1	1	15	4	2	1	1	1	0	0
Heterogeneous nuclear ribonucleoprotein Q OS=Homo sapiens GN=SYNCRIP PE=1 SV=2	HNRPQ_HUMAN	?	6	2	1	12	3	7	2	2	2	0	0
Interleukin enhancer-binding factor 3 OS=Homo sapiens GN=ILF3 PE=1 SV=3	ILF3_HUMAN	?	6	1	1	17	0	2	0	0	0	0	0
Leucine zipper protein 1 OS=Homo sapiens GN=LUZP1 PE=1 SV=2	LUZP1_HUMAN	?	6	1	0	30	10	12	2	0	2	0	0
Cluster of Mitotic interactor and substrate of PLK1 OS=Homo sapiens GN=MISP PE=1 SV=1 (MISP_HUMAN)	MISP_HUMAN [2]	75 kDa	6	0	0	2	5	1	0	0	0	0	0
Mitotic interactor and substrate of PLK1 OS=Homo sapiens GN=MISP PE=1 SV=1	MISP_HUMAN	75 kDa	6	0	0	2	5	0	0	0	0	0	0
Mitotic interactor and substrate of PLK1 OS=Homo sapiens GN=MISP PE=1 SV=1	Q8IVT2	75 kDa	0	0	0	0	0	1	0	0	0	0	0
Probable ATP-dependent RNA helicase DDX20 OS=Homo sapiens GN=DDX20 PE=1 SV=2	DDX20_HUMAN	?	6	9	0	3	2	0	1	2	1	0	0
Cluster of RNA-binding motif protein, X chromosome OS=Homo sapiens GN=RBMX PE=1 SV=3 (RBMX_HUMAN)	RBMX_HUMAN [3]	?	6	3	0	11	0	2	1	0	2	0	0
RNA-binding motif protein, X chromosome OS=Homo sapiens GN=RBMX PE=1 SV=3	RBMX_HUMAN	?	6	3	0	11	0	2	1	0	2	0	0
RNA binding motif protein, X-linked-like-1 OS=Homo sapiens GN=RBMXL1 PE=1 SV=1	RMXL1_HUMAN	42 kDa	0	0	0	7	0	0	0	0	0	0	0
RNA-binding motif protein, X-linked-like-3 OS=Homo sapiens GN=RBMXL3 PE=2 SV=2	RMXL3_HUMAN	115 kDa	0	0	0	0	0	0	0	0	0	0	0
RNA-binding protein 14 OS=Homo sapiens GN=RBM14 PE=1 SV=2	RBM14_HUMAN	?	6	1	0	8	0	2	0	0	1	0	0
Cluster of Staphylococcal nuclease domain-containing protein 1 OS=Homo sapiens GN=SND1 PE=1 SV=1 (SND1_HUMAN)	SND1_HUMAN [2]	102 kDa	6	0	0	10	1	6	0	0	0	0	0
Staphylococcal nuclease domain-containing protein 1 OS=Homo sapiens GN=SND1 PE=1 SV=1	SND1_HUMAN	102 kDa	6	0	0	10	1	0	0	0	0	0	0
Staphylococcal nuclease domain-containing protein 1 OS=Homo sapiens GN=SND1 PE=1 SV=1	Q7KZF4	102 kDa	0	0	0	0	0	6	0	0	0	0	0
Cluster of Cofilin-1 OS=Homo sapiens GN=CFL1 PE=1 SV=3 (COF1_HUMAN)	COF1_HUMAN [3]	19 kDa	6	2	1	4	5	8	3	3	3	0	0
Cofilin-1 OS=Homo sapiens GN=CFL1 PE=1 SV=3	COF1_HUMAN	19 kDa	6	2	0	4	5	0	0	0	0	0	0
Cofilin-2 OS=Homo sapiens GN=CFL2 PE=1 SV=1	COF2_HUMAN	?	2	2	1	2	2	5	0	0	0	0	0
Cofilin-1 OS=Homo sapiens GN=CFL1 PE=1 SV=3	P23528	19 kDa	0	0	0	0	0	6	3	3	3	0	0
Cluster of 40S ribosomal protein SA OS=Homo sapiens GN=RPSA PE=1 SV=4 (RSSA_HUMAN)	RSSA_HUMAN [2]	33 kDa	5	0	1	6	3	5	0	0	0	0	0
40S ribosomal protein SA OS=Homo sapiens GN=RPSA PE=1 SV=4	RSSA_HUMAN	33 kDa	5	0	1	6	3	0	0	0	0	0	0
40S ribosomal protein SA OS=Homo sapiens GN=RPSA PE=1 SV=4	P08865	33 kDa	0	0	0	0	0	5	0	0	0	0	0
Cluster of ATP-dependent RNA helicase DDX3X OS=Homo sapiens GN=DDX3X PE=1 SV=3 (DDX3X_HUMAN)	DDX3X_HUMAN [3]	73 kDa	5	2	0	10	5	10	0	0	0	0	0
ATP-dependent RNA helicase DDX3X OS=Homo sapiens GN=DDX3X PE=1 SV=3	DDX3X_HUMAN	73 kDa	5	2	0	10	5	10	0	0	0	0	0
ATP-dependent RNA helicase DDX3Y OS=Homo sapiens GN=DDX3Y PE=1 SV=2	DDX3Y_HUMAN	73 kDa	0	0	0	7	3	7	0	0	0	0	0
Probable ATP-dependent RNA helicase DDX4 OS=Homo sapiens GN=DDX4 PE=1 SV=2	DDX4_HUMAN	79 kDa	0	0	0	0	0	0	0	0	0	0	0
Activating transcription factor 7-interacting protein 1 OS=Homo sapiens GN=ATF7IP PE=1 SV=3	MCAF1_HUMAN	?	5	0	4	9	0	0	0	1	1	0	0
Apoptosis inhibitor 5 OS=Homo sapiens GN=API5 PE=1 SV=3	API5_HUMAN	?	5	2	0	3	0	0	0	0	0	0	0
Catenin beta-1 OS=Homo sapiens GN=CTNNB1 PE=1 SV=1	CTNB1_HUMAN	?	5	0	0	1	2	4	0	0	0	0	0
Cluster of Chromosome-associated kinesin KIF4A OS=Homo sapiens GN=KIF4A PE=1 SV=3 (KIF4A_HUMAN)	KIF4A_HUMAN [2]	?	5	1	0	1	0	0	0	0	0	0	0
Chromosome-associated kinesin KIF4A OS=Homo sapiens GN=KIF4A PE=1 SV=3	KIF4A_HUMAN	?	5	1	0	1	0	0	0	0	0	0	0
Chromosome-associated kinesin KIF4B OS=Homo sapiens GN=KIF4B PE=2 SV=2	KIF4B_HUMAN	140 kDa	0	0	0	0	0	0	0	0	0	0	0
DNA replication licensing factor MCM7 OS=Homo sapiens GN=MCM7 PE=1 SV=4	MCM7_HUMAN	?	5	1	0	13	3	3	0	0	0	0	0
Cluster of Emerin OS=Homo sapiens GN=EMD PE=1 SV=1 (EMD_HUMAN)	EMD_HUMAN [2]	29 kDa	5	6	1	2	8	0	6	5	4	0	0
Emerin OS=Homo sapiens GN=EMD PE=1 SV=1	EMD_HUMAN	29 kDa	5	6	1	2	8	0	0	0	0	0	0
Emerin OS=Homo sapiens GN=EMD PE=1 SV=1	P50402	29 kDa	0	0	0	0	0	0	6	5	4	0	0
Cluster of Exportin-1 OS=Homo sapiens GN=XPO1 PE=1 SV=1 (XPO1_HUMAN)	XPO1_HUMAN [2]	123 kDa	5	0	1	17	0	4	0	0	0	0	0
Exportin-1 OS=Homo sapiens GN=XPO1 PE=1 SV=1	XPO1_HUMAN	123 kDa	5	0	1	17	0	0	0	0	0	0	0
Exportin-1 OS=Homo sapiens GN=XPO1 PE=1 SV=1	O14980	123 kDa	0	0	0	0	0	4	0	0	0	0	0
Glucocorticoid receptor OS=Homo sapiens GN=NR3C1 PE=1 SV=1	GCR_HUMAN	86 kDa	5	3	0	1	0	1	0	0	0	0	0
Heterogeneous nuclear ribonucleoprotein D0 OS=Homo sapiens GN=HNRNPD PE=1 SV=1	HNRPD_HUMAN	?	5	2	1	11	3	1	1	0	0	1	0
Heterogeneous nuclear ribonucleoprotein H3 OS=Homo sapiens GN=HNRNPH3 PE=1 SV=2	HNRH3_HUMAN	?	5	1	1	4	3	0	3	3	3	0	0
High mobility group protein B2 OS=Homo sapiens GN=HMGB2 PE=1 SV=2	HMGB2_HUMAN	24 kDa	5	0	0	4	0	0	0	0	0	1	0
Cluster of Homeobox protein Nkx-2.1 OS=Homo sapiens GN=NKX2-1 PE=1 SV=1 (NKX21_HUMAN)	NKX21_HUMAN [3]	39 kDa	5	0	0	0	1	0	0	0	0	0	0
Homeobox protein Nkx-2.1 OS=Homo sapiens GN=NKX2-1 PE=1 SV=1	NKX21_HUMAN	39 kDa	5	0	0	0	1	0	0	0	0	0	0
Homeobox protein Nkx-2.4 OS=Homo sapiens GN=NKX2-4 PE=3 SV=3	NKX24_HUMAN	36 kDa	2	0	0	0	0	0	0	0	0	0	0
Homeobox protein Nkx-2.5 OS=Homo sapiens GN=NKX2-5 PE=1 SV=1	NKX25_HUMAN	35 kDa	0	0	0	0	0	0	0	0	0	0	0
Cluster of Lysine-specific demethylase 6A OS=Homo sapiens GN=KDM6A PE=1 SV=2 (KDM6A_HUMAN)	KDM6A_HUMAN [2]	154 kDa	5	3	3	15	12	0	0	0	0	0	0
Lysine-specific demethylase 6A OS=Homo sapiens GN=KDM6A PE=1 SV=2	KDM6A_HUMAN	154 kDa	4	3	3	15	12	0	0	0	0	0	0
Histone demethylase UTY OS=Homo sapiens GN=UTY PE=1 SV=2	UTY_HUMAN	?	3	1	2	6	7	0	0	0	0	0	0
Nuclear pore complex protein Nup50 OS=Homo sapiens GN=NUP50 PE=1 SV=2	NUP50_HUMAN	50 kDa	5	0	0	11	0	1	0	0	0	0	0
Nuclear pore complex protein Nup93 OS=Homo sapiens GN=NUP93 PE=1 SV=2	NUP93_HUMAN	?	5	1	0	20	5	5	2	0	4	0	0
Nuclear pore complex protein Nup155 OS=Homo sapiens GN=NUP155 PE=1 SV=1	NU155_HUMAN	?	5	0	2	22	7	6	2	1	2	0	0
Nucleophosmin OS=Homo sapiens GN=NPM1 PE=1 SV=2	NPM_HUMAN	?	5	2	1	5	1	2	0	0	1	0	0
Nucleoprotein TPR OS=Homo sapiens GN=TPR PE=1 SV=3	TPR_HUMAN	?	5	0	1	52	2	3	0	0	0	0	0
Protein PAT1 homolog 1 OS=Homo sapiens GN=PATL1 PE=1 SV=2	PATL1_HUMAN	?	5	3	0	7	2	2	2	1	2	0	0
RNA-binding protein FUS OS=Homo sapiens GN=FUS PE=1 SV=1	FUS_HUMAN	?	5	2	0	6	0	2	0	0	0	0	0
Cluster of Serpin H1 OS=Homo sapiens GN=SERPINH1 PE=1 SV=2 (SERPH_HUMAN)	SERPH_HUMAN [2]	46 kDa	5	0	0	1	0	0	0	0	1	0	0
Serpin H1 OS=Homo sapiens GN=SERPINH1 PE=1 SV=2	SERPH_HUMAN	46 kDa	5	0	0	1	0	0	0	0	0	0	0
Serpin H1 OS=Homo sapiens GN=SERPINH1 PE=1 SV=2	P50454	46 kDa	0	0	0	0	0	0	0	0	1	0	0
Torsin-1A-interacting protein 1 OS=Homo sapiens GN=TOR1AIP1 PE=1 SV=2	TOIP1_HUMAN	?	5	2	0	4	11	0	1	1	2	0	0
Uncharacterized protein C19orf47 OS=Homo sapiens GN=C19orf47 PE=1 SV=1	CS047_HUMAN	45 kDa	5	0	0	0	0	0	0	0	0	0	0
Cluster of ADP-ribosylation factor 3 OS=Homo sapiens GN=ARF3 PE=1 SV=2 (ARF3_HUMAN)	ARF3_HUMAN [3]	21 kDa	4	1	1	7	4	2	0	0	0	0	0
ADP-ribosylation factor 3 OS=Homo sapiens GN=ARF3 PE=1 SV=2	ARF3_HUMAN	21 kDa	3	1	1	5	4	2	0	0	0	0	0
ADP-ribosylation factor 5 OS=Homo sapiens GN=ARF5 PE=1 SV=2	ARF5_HUMAN	21 kDa	2	0	0	0	0	0	0	0	0	0	0
ADP-ribosylation factor 4 OS=Homo sapiens GN=ARF4 PE=1 SV=3	ARF4_HUMAN	21 kDa	0	0	1	2	0	0	0	0	0	0	0
Actin-binding LIM protein 1 OS=Homo sapiens GN=ABLIM1 PE=1 SV=3	ABLM1_HUMAN	?	4	2	7	20	6	9	4	3	4	0	0
B-cell lymphoma 6 protein OS=Homo sapiens GN=BCL6 PE=1 SV=1	BCL6_HUMAN	79 kDa	4	1	0	0	1	0	0	0	0	0	0
C-terminal-binding protein 2 OS=Homo sapiens GN=CTBP2 PE=1 SV=1	CTBP2_HUMAN	?	4	2	0	5	1	0	0	0	1	0	0
Cluster of Core histone macro-H2A.1 OS=Homo sapiens GN=H2AFY PE=1 SV=4 (H2AY_HUMAN)	H2AY_HUMAN [2]	?	4	0	0	6	2	1	0	1	1	0	0
Core histone macro-H2A.1 OS=Homo sapiens GN=H2AFY PE=1 SV=4	H2AY_HUMAN	?	4	0	0	6	2	1	0	1	1	0	0
Core histone macro-H2A.2 OS=Homo sapiens GN=H2AFY2 PE=1 SV=3	H2AW_HUMAN	40 kDa	0	0	0	0	0	0	0	0	0	0	0
E3 ubiquitin-protein ligase DTX3L OS=Homo sapiens GN=DTX3L PE=1 SV=1	DTX3L_HUMAN	84 kDa	4	4	0	0	1	1	0	0	0	0	0
Elongation factor Tu, mitochondrial OS=Homo sapiens GN=TUFM PE=1 SV=2	EFTU_HUMAN	50 kDa	4	0	2	0	0	0	0	0	0	0	0
Far upstream element-binding protein 1 OS=Homo sapiens GN=FUBP1 PE=1 SV=3	FUBP1_HUMAN	?	4	0	0	11	2	2	1	1	2	0	0
Gamma-interferon-inducible protein 16 OS=Homo sapiens GN=IFI16 PE=1 SV=3	IF16_HUMAN	88 kDa	4	0	0	5	0	0	0	0	0	0	0
Heterogeneous nuclear ribonucleoprotein D-like OS=Homo sapiens GN=HNRNPDL PE=1 SV=3	HNRDL_HUMAN	46 kDa	4	2	1	6	1	0	0	0	0	0	0
Cluster of Histone deacetylase 1 OS=Homo sapiens GN=HDAC1 PE=1 SV=1 (HDAC1_HUMAN)	HDAC1_HUMAN [3]	55 kDa	4	1	2	13	2	1	0	0	0	0	0
Histone deacetylase 1 OS=Homo sapiens GN=HDAC1 PE=1 SV=1	HDAC1_HUMAN	55 kDa	4	1	2	9	2	0	0	0	0	0	0
Histone deacetylase 2 OS=Homo sapiens GN=HDAC2 PE=1 SV=2	HDAC2_HUMAN	55 kDa	3	0	1	8	2	1	0	0	0	0	0
Histone deacetylase 1 OS=Homo sapiens GN=HDAC1 PE=1 SV=1	Q13547	55 kDa	0	0	0	0	0	1	0	0	0	0	0
Cluster of Histone-binding protein RBBP4 OS=Homo sapiens GN=RBBP4 PE=1 SV=3 (RBBP4_HUMAN)	RBBP4_HUMAN [2]	?	4	2	3	11	3	3	4	4	3	0	0
Histone-binding protein RBBP4 OS=Homo sapiens GN=RBBP4 PE=1 SV=3	RBBP4_HUMAN	?	4	1	2	5	1	2	3	3	3	0	0
Histone-binding protein RBBP7 OS=Homo sapiens GN=RBBP7 PE=1 SV=1	RBBP7_HUMAN	?	1	2	2	8	2	2	2	2	1	0	0
Mediator of RNA polymerase II transcription subunit 13-like OS=Homo sapiens GN=MED13L PE=1 SV=1	MD13L_HUMAN	243 kDa	4	2	0	0	0	0	0	0	0	0	0
Mitotic checkpoint protein BUB3 OS=Homo sapiens GN=BUB3 PE=1 SV=1	BUB3_HUMAN	37 kDa	4	1	0	5	0	0	0	0	0	0	0
Pogo transposable element with ZNF domain OS=Homo sapiens GN=POGZ PE=1 SV=2	POGZ_HUMAN	?	4	0	0	13	0	1	0	0	0	0	0
Pre-mRNA-processing factor 19 OS=Homo sapiens GN=PRPF19 PE=1 SV=1	PRP19_HUMAN	55 kDa	4	1	1	5	1	0	0	0	0	0	0
Pre-mRNA-splicing factor ATP-dependent RNA helicase DHX15 OS=Homo sapiens GN=DHX15 PE=1 SV=2	DHX15_HUMAN	91 kDa	4	1	0	13	4	0	0	0	0	0	0
Protein arginine N-methyltransferase 1 OS=Homo sapiens GN=PRMT1 PE=1 SV=2	ANM1_HUMAN	42 kDa	4	2	1	6	1	2	0	0	0	0	0
RNA-binding protein 8A OS=Homo sapiens GN=RBM8A PE=1 SV=1	RBM8A_HUMAN	?	4	2	2	3	0	1	0	1	0	0	0
RNA-binding protein 26 OS=Homo sapiens GN=RBM26 PE=1 SV=3	RBM26_HUMAN	114 kDa	4	3	0	5	0	1	0	0	0	0	0
RNA-binding protein EWS OS=Homo sapiens GN=EWSR1 PE=1 SV=1	EWS_HUMAN	?	4	0	0	5	1	0	0	0	1	0	0
Runt-related transcription factor 1 OS=Homo sapiens GN=RUNX1 PE=1 SV=3	RUNX1_HUMAN	49 kDa	4	2	0	3	1	0	0	0	0	0	0
SUN domain-containing protein 2 OS=Homo sapiens GN=SUN2 PE=1 SV=3	SUN2_HUMAN	80 kDa	4	1	0	0	0	0	0	0	0	0	0
Cluster of Sarcoplasmic/endoplasmic reticulum calcium ATPase 2 OS=Homo sapiens GN=ATP2A2 PE=1 SV=1 (AT2A2_HUMAN)	AT2A2_HUMAN [3]	?	4	1	0	2	1	0	0	0	0	0	0
Sarcoplasmic/endoplasmic reticulum calcium ATPase 2 OS=Homo sapiens GN=ATP2A2 PE=1 SV=1	AT2A2_HUMAN	?	4	1	0	2	1	0	0	0	0	0	0
Sarcoplasmic/endoplasmic reticulum calcium ATPase 1 OS=Homo sapiens GN=ATP2A1 PE=1 SV=1	AT2A1_HUMAN	110 kDa	0	0	0	0	0	0	0	0	0	0	0
Sarcoplasmic/endoplasmic reticulum calcium ATPase 3 OS=Homo sapiens GN=ATP2A3 PE=1 SV=2	AT2A3_HUMAN	114 kDa	0	0	0	0	0	0	0	0	0	0	0
Survival motor neuron protein OS=Homo sapiens GN=SMN1 PE=1 SV=1	SMN_HUMAN	?	4	3	0	4	3	0	3	2	1	0	0
UAP56-interacting factor OS=Homo sapiens GN=FYTTD1 PE=1 SV=3	UIF_HUMAN	36 kDa	4	0	0	0	0	0	0	0	0	0	0
Eukaryotic translation initiation factor 4 gamma 1 OS=Homo sapiens GN=EIF4G1 PE=1 SV=4	IF4G1_HUMAN	?	4	0	0	7	1	3	0	0	1	0	0
Cluster of Heterogeneous nuclear ribonucleoprotein A0 OS=Homo sapiens GN=HNRNPA0 PE=1 SV=1 (ROA0_HUMAN)	ROA0_HUMAN [2]	31 kDa	4	1	1	4	2	2	0	0	0	0	0
Heterogeneous nuclear ribonucleoprotein A0 OS=Homo sapiens GN=HNRNPA0 PE=1 SV=1	ROA0_HUMAN	31 kDa	4	1	1	4	2	0	0	0	0	0	0
Heterogeneous nuclear ribonucleoprotein A0 OS=Homo sapiens GN=HNRNPA0 PE=1 SV=1	Q13151	31 kDa	0	0	0	0	0	2	0	0	0	0	0
Cluster of GTP-binding nuclear protein Ran OS=Homo sapiens GN=RAN PE=1 SV=3 (RAN_HUMAN)	RAN_HUMAN [2]	24 kDa	4	3	4	6	2	4	1	1	1	0	0
GTP-binding nuclear protein Ran OS=Homo sapiens GN=RAN PE=1 SV=3	RAN_HUMAN	24 kDa	4	3	4	6	2	0	0	0	0	0	0
GTP-binding nuclear protein Ran OS=Homo sapiens GN=RAN PE=1 SV=3	P62826	24 kDa	0	0	0	0	0	4	1	1	1	0	0
Apoptotic chromatin condensation inducer in the nucleus OS=Homo sapiens GN=ACIN1 PE=1 SV=2	ACINU_HUMAN	152 kDa	3	3	0	5	0	0	0	0	0	0	0
Asparagine synthetase [glutamine-hydrolyzing] OS=Homo sapiens GN=ASNS PE=1 SV=4	ASNS_HUMAN	64 kDa	3	0	0	4	0	1	0	0	0	0	0
Barrier-to-autointegration factor OS=Homo sapiens GN=BANF1 PE=1 SV=1	BAF_HUMAN	10 kDa	3	1	0	0	1	0	0	0	0	0	0
Coatomer subunit zeta-1 OS=Homo sapiens GN=COPZ1 PE=1 SV=1	COPZ1_HUMAN	20 kDa	3	1	0	1	0	2	0	0	0	0	0
Complement C3 OS=Homo sapiens GN=C3 PE=1 SV=2	CO3_HUMAN	187 kDa	3	3	3	1	0	0	0	0	0	0	0
DNA-(apurinic or apyrimidinic site) lyase OS=Homo sapiens GN=APEX1 PE=1 SV=2	APEX1_HUMAN	36 kDa	3	0	0	3	0	0	0	0	0	0	0
Dolichyl-diphosphooligosaccharide--protein glycosyltransferase 48 kDa subunit OS=Homo sapiens GN=DDOST PE=1 SV=4	OST48_HUMAN	51 kDa	3	0	0	1	0	1	0	0	0	0	0
Dolichyl-diphosphooligosaccharide--protein glycosyltransferase subunit 2 OS=Homo sapiens GN=RPN2 PE=1 SV=3	RPN2_HUMAN	69 kDa	3	0	0	1	0	3	0	0	0	0	0
Cluster of Dynamin-2 OS=Homo sapiens GN=DNM2 PE=1 SV=2 (DYN2_HUMAN)	DYN2_HUMAN [2]	?	3	0	31	50	30	24	0	1	3	0	0
Dynamin-2 OS=Homo sapiens GN=DNM2 PE=1 SV=2	DYN2_HUMAN	?	3	0	31	44	30	23	0	1	3	0	0
Dynamin-3 OS=Homo sapiens GN=DNM3 PE=1 SV=4	DYN3_HUMAN	?	0	0	6	13	8	5	0	0	0	0	0
HBS1-like protein OS=Homo sapiens GN=HBS1L PE=1 SV=1	HBS1L_HUMAN	?	3	0	0	5	2	0	0	0	0	0	0
KH domain-containing, RNA-binding, signal transduction-associated protein 1 OS=Homo sapiens GN=KHDRBS1 PE=1 SV=1	KHDR1_HUMAN	?	3	1	0	6	2	4	1	1	1	0	0
L-lactate dehydrogenase A chain OS=Homo sapiens GN=LDHA PE=1 SV=2	LDHA_HUMAN	?	3	5	1	1	1	7	0	0	1	0	0
LIM domain only protein 7 OS=Homo sapiens GN=LMO7 PE=1 SV=3	LMO7_HUMAN	?	3	0	0	1	0	5	0	0	1	0	0
Lamin-B receptor OS=Homo sapiens GN=LBR PE=1 SV=2	LBR_HUMAN	71 kDa	3	0	1	7	0	0	0	0	0	0	0
Cluster of Nuclear autoantigen Sp-100 OS=Homo sapiens GN=SP100 PE=1 SV=3 (SP100_HUMAN)	SP100_HUMAN [2]	?	3	4	0	2	1	0	0	0	1	0	0
Nuclear autoantigen Sp-100 OS=Homo sapiens GN=SP100 PE=1 SV=3	SP100_HUMAN	?	3	4	0	2	1	0	0	0	1	0	0
Nuclear body protein SP140-like protein OS=Homo sapiens GN=SP140L PE=1 SV=3	SP14L_HUMAN	67 kDa	0	0	0	0	1	0	0	0	0	0	0
Nuclear cap-binding protein subunit 3 OS=Homo sapiens GN=NCBP3 PE=1 SV=2	NCBP3_HUMAN	71 kDa	3	1	0	0	0	0	0	0	0	0	0
Proliferation-associated protein 2G4 OS=Homo sapiens GN=PA2G4 PE=1 SV=3	PA2G4_HUMAN	?	3	0	0	9	0	7	1	0	1	0	0
Protein RCC2 OS=Homo sapiens GN=RCC2 PE=1 SV=2	RCC2_HUMAN	56 kDa	3	0	0	4	1	0	0	0	0	0	0
Protein S100-P OS=Homo sapiens GN=S100P PE=1 SV=2	S100P_HUMAN	10 kDa	3	0	0	0	0	0	0	0	0	0	0
Protein kinase C-binding protein 1 OS=Homo sapiens GN=ZMYND8 PE=1 SV=2	PKCB1_HUMAN	?	3	2	0	6	2	1	0	0	0	0	0
RNA-binding protein with serine-rich domain 1 OS=Homo sapiens GN=RNPS1 PE=1 SV=1	RNPS1_HUMAN	?	3	1	1	5	1	0	0	0	0	0	0
Replication protein A 70 kDa DNA-binding subunit OS=Homo sapiens GN=RPA1 PE=1 SV=2	RFA1_HUMAN	68 kDa	3	0	0	7	1	0	0	0	0	0	0
Cluster of Serine/threonine-protein phosphatase PP1-alpha catalytic subunit OS=Homo sapiens GN=PPP1CA PE=1 SV=1 (PP1A_HUMAN)	PP1A_HUMAN [3]	38 kDa	3	0	0	9	4	3	0	1	0	0	0
Serine/threonine-protein phosphatase PP1-alpha catalytic subunit OS=Homo sapiens GN=PPP1CA PE=1 SV=1	PP1A_HUMAN	38 kDa	3	0	0	6	3	3	0	1	0	0	0
Serine/threonine-protein phosphatase PP1-beta catalytic subunit OS=Homo sapiens GN=PPP1CB PE=1 SV=3	PP1B_HUMAN	37 kDa	2	0	0	6	2	0	0	0	0	0	0
Serine/threonine-protein phosphatase PP1-gamma catalytic subunit OS=Homo sapiens GN=PPP1CC PE=1 SV=1	PP1G_HUMAN	37 kDa	0	0	0	5	1	3	0	0	0	0	0
Splicing factor 1 OS=Homo sapiens GN=SF1 PE=1 SV=4	SF01_HUMAN	68 kDa	3	0	0	5	0	0	0	0	1	0	0
Structural maintenance of chromosomes protein 3 OS=Homo sapiens GN=SMC3 PE=1 SV=2	SMC3_HUMAN	142 kDa	3	0	0	12	0	0	0	0	0	0	0
Cluster of Transducin-like enhancer protein 3 OS=Homo sapiens GN=TLE3 PE=1 SV=2 (TLE3_HUMAN)	TLE3_HUMAN [4]	?	3	0	0	2	2	0	0	0	0	0	0
Transducin-like enhancer protein 1 OS=Homo sapiens GN=TLE1 PE=1 SV=2	TLE1_HUMAN	83 kDa	3	0	0	2	1	0	0	0	0	0	0
Transducin-like enhancer protein 3 OS=Homo sapiens GN=TLE3 PE=1 SV=2	TLE3_HUMAN	?	2	0	0	1	2	0	0	0	0	0	0
Transducin-like enhancer protein 2 OS=Homo sapiens GN=TLE2 PE=1 SV=2	TLE2_HUMAN	?	0	0	0	0	0	0	0	0	0	0	0
Transducin-like enhancer protein 4 OS=Homo sapiens GN=TLE4 PE=1 SV=3	TLE4_HUMAN	?	0	0	0	0	0	0	0	0	0	0	0
Cluster of Transgelin-2 OS=Homo sapiens GN=TAGLN2 PE=1 SV=3 (TAGL2_HUMAN)	TAGL2_HUMAN [2]	?	3	3	1	9	3	10	0	0	1	0	0
Transgelin-2 OS=Homo sapiens GN=TAGLN2 PE=1 SV=3	TAGL2_HUMAN	?	3	3	1	9	3	10	0	0	1	0	0
Transgelin-3 OS=Homo sapiens GN=TAGLN3 PE=1 SV=2	Q9UI15	22 kDa	0	0	0	0	0	1	0	0	1	0	0
Ubiquitin carboxyl-terminal hydrolase 7 OS=Homo sapiens GN=USP7 PE=1 SV=2	UBP7_HUMAN	128 kDa	3	1	0	5	0	0	0	0	0	0	0
BUD13 homolog OS=Homo sapiens GN=BUD13 PE=1 SV=1	BUD13_HUMAN	?	3	0	0	0	0	0	0	0	0	0	0
Cytoskeleton-associated protein 4 OS=Homo sapiens GN=CKAP4 PE=1 SV=2	CKAP4_HUMAN	66 kDa	3	0	0	8	1	0	0	0	0	0	0
Heterogeneous nuclear ribonucleoprotein A/B OS=Homo sapiens GN=HNRNPAB PE=1 SV=2	ROAA_HUMAN	36 kDa	3	1	0	6	0	1	0	0	0	0	0
High mobility group protein B3 OS=Homo sapiens GN=HMGB3 PE=1 SV=4	HMGB3_HUMAN	23 kDa	3	0	0	3	0	0	0	0	0	0	0
Cluster of MHC class II regulatory factor RFX1 OS=Homo sapiens GN=RFX1 PE=1 SV=2 (RFX1_HUMAN)	RFX1_HUMAN [3]	105 kDa	3	6	8	1	0	0	0	0	0	0	0
MHC class II regulatory factor RFX1 OS=Homo sapiens GN=RFX1 PE=1 SV=2	RFX1_HUMAN	105 kDa	3	6	8	1	0	0	0	0	0	0	0
DNA-binding protein RFX2 OS=Homo sapiens GN=RFX2 PE=1 SV=2	RFX2_HUMAN	80 kDa	0	0	0	0	0	0	0	0	0	0	0
Transcription factor RFX3 OS=Homo sapiens GN=RFX3 PE=1 SV=2	RFX3_HUMAN	84 kDa	0	0	0	0	0	0	0	0	0	0	0
Microtubule-associated tumor suppressor 1 OS=Homo sapiens GN=MTUS1 PE=1 SV=2	MTUS1_HUMAN	?	3	0	0	0	0	0	0	0	0	0	0
NAD(P)H dehydrogenase [quinone] 1 OS=Homo sapiens GN=NQO1 PE=1 SV=1	NQO1_HUMAN	31 kDa	3	0	0	2	0	3	0	0	0	0	0
Paxillin OS=Homo sapiens GN=PXN PE=1 SV=3	PAXI_HUMAN	?	3	0	0	4	2	2	0	1	1	0	0
Plakophilin-1 OS=Homo sapiens GN=PKP1 PE=1 SV=2	PKP1_HUMAN	?	3	1	0	1	0	0	0	0	0	0	0
Cluster of Putative RNA-binding protein Luc7-like 2 OS=Homo sapiens GN=LUC7L2 PE=1 SV=2 (LC7L2_HUMAN)	LC7L2_HUMAN [2]	?	3	1	0	8	0	0	0	0	0	0	0
Putative RNA-binding protein Luc7-like 2 OS=Homo sapiens GN=LUC7L2 PE=1 SV=2	LC7L2_HUMAN	?	3	1	0	5	0	0	0	0	0	0	0
Putative RNA-binding protein Luc7-like 1 OS=Homo sapiens GN=LUC7L PE=1 SV=1	LUC7L_HUMAN	?	2	0	0	4	0	0	0	0	0	0	0
Serine/arginine-rich splicing factor 9 OS=Homo sapiens GN=SRSF9 PE=1 SV=1	SRSF9_HUMAN	26 kDa	3	0	0	3	0	0	0	0	0	0	0
Ubiquitin carboxyl-terminal hydrolase 5 OS=Homo sapiens GN=USP5 PE=1 SV=2	UBP5_HUMAN	?	3	0	1	1	1	5	0	1	1	0	0
WD repeat-containing protein 1 OS=Homo sapiens GN=WDR1 PE=1 SV=4	WDR1_HUMAN	?	3	1	0	6	5	5	0	0	0	0	0
Zinc finger MYM-type protein 4 OS=Homo sapiens GN=ZMYM4 PE=1 SV=1	ZMYM4_HUMAN	173 kDa	3	0	0	2	0	0	0	0	0	0	0
Actin-related protein 2 OS=Homo sapiens GN=ACTR2 PE=1 SV=1	ARP2_HUMAN	45 kDa	3	0	0	2	1	3	0	0	0	0	0
Nucleosome assembly protein 1-like 1 OS=Homo sapiens GN=NAP1L1 PE=1 SV=1	NP1L1_HUMAN	?	3	2	2	5	1	5	0	0	0	0	0
UDP-N-acetylglucosamine--peptide N-acetylglucosaminyltransferase 110 kDa subunit OS=Homo sapiens GN=OGT PE=1 SV=3	OGT1_HUMAN	?	3	0	0	5	0	0	0	0	0	0	0
Chromobox protein homolog 5 OS=Homo sapiens GN=CBX5 PE=1 SV=1	CBX5_HUMAN	22 kDa	3	1	0	1	0	0	0	0	0	0	0
Cluster of Nascent polypeptide-associated complex subunit alpha, muscle-specific form OS=Homo sapiens GN=NACA PE=1 SV=1 (NACAM_HUMAN)	NACAM_HUMAN [2]	?	3	0	0	3	0	2	0	0	0	0	0
Nascent polypeptide-associated complex subunit alpha, muscle-specific form OS=Homo sapiens GN=NACA PE=1 SV=1	NACAM_HUMAN	?	3	0	0	3	0	2	0	0	0	0	0
Putative nascent polypeptide-associated complex subunit alpha-like protein OS=Homo sapiens GN=NACAP1 PE=5 SV=1	NACP1_HUMAN	23 kDa	0	0	0	0	0	0	0	0	0	0	0
Transcription factor AP-4 OS=Homo sapiens GN=TFAP4 PE=1 SV=2	TFAP4_HUMAN	39 kDa	3	0	0	2	0	0	0	0	0	0	0
YTH domain-containing family protein 2 OS=Homo sapiens GN=YTHDF2 PE=1 SV=2	YTHD2_HUMAN	62 kDa	3	0	0	2	0	1	0	0	0	0	0
F-actin-capping protein subunit alpha-2 OS=Homo sapiens GN=CAPZA2 PE=1 SV=3	CAZA2_HUMAN	?	3	0	1	1	1	2	1	0	2	0	0
Cluster of RNA-binding protein 3 OS=Homo sapiens GN=RBM3 PE=1 SV=1 (RBM3_HUMAN)	RBM3_HUMAN [2]	17 kDa	3	1	0	2	0	0	1	1	1	0	0
RNA-binding protein 3 OS=Homo sapiens GN=RBM3 PE=1 SV=1	RBM3_HUMAN	17 kDa	3	1	0	2	0	0	0	0	0	0	0
RNA-binding protein 3 OS=Homo sapiens GN=RBM3 PE=1 SV=1	P98179	17 kDa	0	0	0	0	0	0	1	1	1	0	0
Cluster of Protein transport protein Sec23A OS=Homo sapiens GN=SEC23A PE=1 SV=2 (SC23A_HUMAN)	SC23A_HUMAN [2]	?	3	0	1	10	0	5	0	0	0	0	0
Protein transport protein Sec23A OS=Homo sapiens GN=SEC23A PE=1 SV=2	SC23A_HUMAN	?	3	0	1	10	0	5	0	0	0	0	0
Protein transport protein Sec23B OS=Homo sapiens GN=SEC23B PE=1 SV=2	Q15437	86 kDa	0	0	0	0	0	1	0	0	0	0	0
Cluster of ATP synthase subunit beta, mitochondrial OS=Homo sapiens GN=ATP5B PE=1 SV=3 (ATPB_HUMAN)	ATPB_HUMAN [2]	57 kDa	3	1	7	1	0	6	0	0	1	0	0
ATP synthase subunit beta, mitochondrial OS=Homo sapiens GN=ATP5B PE=1 SV=3	ATPB_HUMAN	57 kDa	3	1	7	1	0	0	0	0	0	0	0
ATP synthase subunit beta, mitochondrial OS=Homo sapiens GN=ATP5B PE=1 SV=3	P06576	57 kDa	0	0	0	0	0	6	0	0	1	0	0
Cluster of Nitric oxide synthase-interacting protein OS=Homo sapiens GN=NOSIP PE=1 SV=1 (NOSIP_HUMAN)	NOSIP_HUMAN [2]	33 kDa	3	0	0	8	0	2	0	0	0	0	0
Nitric oxide synthase-interacting protein OS=Homo sapiens GN=NOSIP PE=1 SV=1	NOSIP_HUMAN	33 kDa	3	0	0	8	0	0	0	0	0	0	0
Nitric oxide synthase-interacting protein OS=Homo sapiens GN=NOSIP PE=1 SV=1	Q9Y314	33 kDa	0	0	0	0	0	2	0	0	0	0	0
Peroxiredoxin-2 OS=Homo sapiens GN=PRDX2 PE=1 SV=5	PRDX2_HUMAN	22 kDa	3	0	1	3	4	3	0	0	0	0	0
Transitional endoplasmic reticulum ATPase OS=Homo sapiens GN=VCP PE=1 SV=4	TERA_HUMAN	89 kDa	3	1	3	7	2	0	0	0	0	0	0
Serine/arginine-rich splicing factor 5 OS=Homo sapiens GN=SRSF5 PE=1 SV=1	SRSF5_HUMAN	31 kDa	3	1	1	4	0	0	0	0	0	0	0
Cluster of Hemoglobin subunit epsilon OS=Homo sapiens GN=HBE1 PE=1 SV=2 (HBE_HUMAN)	HBE_HUMAN [5]	16 kDa	3	1	1	1	0	0	1	1	1	0	1
Hemoglobin subunit epsilon OS=Homo sapiens GN=HBE1 PE=1 SV=2	HBE_HUMAN	16 kDa	2	1	1	0	0	0	0	0	0	0	0
Hemoglobin subunit gamma-1 OS=Homo sapiens GN=HBG1 PE=1 SV=2	HBG1_HUMAN (+1)	16 kDa	2	1	0	0	0	0	0	0	0	0	0
Hemoglobin subunit beta OS=Homo sapiens GN=HBB PE=1 SV=2	HBB_HUMAN	16 kDa	0	0	0	0	0	0	0	0	0	0	0
Hemoglobin subunit delta OS=Homo sapiens GN=HBD PE=1 SV=2	P02042	16 kDa	0	0	0	0	0	0	1	1	1	0	1
Cluster of 40S ribosomal protein S12 OS=Homo sapiens GN=RPS12 PE=1 SV=3 (RS12_HUMAN)	RS12_HUMAN [2]	15 kDa	3	1	0	4	2	3	1	1	2	2	0
40S ribosomal protein S12 OS=Homo sapiens GN=RPS12 PE=1 SV=3	RS12_HUMAN	15 kDa	3	1	0	4	2	0	0	0	0	2	0
40S ribosomal protein S12 OS=Homo sapiens GN=RPS12 PE=1 SV=3	P25398	15 kDa	0	0	0	0	0	3	1	1	2	0	0
Cluster of 60S ribosomal protein L24 OS=Homo sapiens GN=RPL24 PE=1 SV=1 (RL24_HUMAN)	RL24_HUMAN [2]	18 kDa	3	1	1	3	1	2	1	1	1	0	0
60S ribosomal protein L24 OS=Homo sapiens GN=RPL24 PE=1 SV=1	RL24_HUMAN	18 kDa	3	1	1	3	1	0	0	0	0	0	0
60S ribosomal protein L24 OS=Homo sapiens GN=RPL24 PE=1 SV=1	P83731	18 kDa	0	0	0	0	0	2	1	1	1	0	0
Cluster of ELAV-like protein 1 OS=Homo sapiens GN=ELAVL1 PE=1 SV=2 (ELAV1_HUMAN)	ELAV1_HUMAN [3]	?	2	2	0	7	1	1	0	0	1	0	0
ELAV-like protein 1 OS=Homo sapiens GN=ELAVL1 PE=1 SV=2	ELAV1_HUMAN	?	2	2	0	7	1	1	0	0	1	0	0
ELAV-like protein 2 OS=Homo sapiens GN=ELAVL2 PE=1 SV=2	ELAV2_HUMAN	40 kDa	0	1	0	0	0	0	0	0	0	0	0
ELAV-like protein 4 OS=Homo sapiens GN=ELAVL4 PE=1 SV=2	ELAV4_HUMAN	42 kDa	0	0	0	1	0	0	0	0	0	0	0
Hemoglobin subunit alpha OS=Homo sapiens GN=HBA1 PE=1 SV=2	HBA_HUMAN	15 kDa	2	1	0	2	0	0	0	0	0	0	0
Protein disulfide-isomerase OS=Homo sapiens GN=P4HB PE=1 SV=3	PDIA1_HUMAN	57 kDa	2	2	3	1	1	0	0	0	0	0	0
RNA-binding protein Raly OS=Homo sapiens GN=RALY PE=1 SV=1	RALY_HUMAN	32 kDa	2	0	0	3	0	0	0	0	0	0	0
FACT complex subunit SPT16 OS=Homo sapiens GN=SUPT16H PE=1 SV=1	SP16H_HUMAN	120 kDa	2	0	0	12	1	0	0	0	0	0	0
General transcription factor II-I OS=Homo sapiens GN=GTF2I PE=1 SV=2	GTF2I_HUMAN	?	2	1	1	15	0	1	0	0	0	0	0
Heterogeneous nuclear ribonucleoprotein U-like protein 1 OS=Homo sapiens GN=HNRNPUL1 PE=1 SV=2	HNRL1_HUMAN	?	2	0	0	9	1	1	0	0	0	0	0
Vinculin OS=Homo sapiens GN=VCL PE=1 SV=4	VINC_HUMAN	124 kDa	2	0	0	11	1	13	0	0	0	0	0
RNA-binding protein 39 OS=Homo sapiens GN=RBM39 PE=1 SV=2	RBM39_HUMAN	59 kDa	2	0	0	6	0	0	0	0	0	0	0
Transformer-2 protein homolog beta OS=Homo sapiens GN=TRA2B PE=1 SV=1	TRA2B_HUMAN	34 kDa	2	0	0	3	0	0	0	0	1	0	0
SUN domain-containing protein 1 OS=Homo sapiens GN=SUN1 PE=1 SV=3	SUN1_HUMAN	90 kDa	2	9	1	7	2	0	0	0	0	0	0
LEM domain-containing protein 2 OS=Homo sapiens GN=LEMD2 PE=1 SV=1	LEMD2_HUMAN	57 kDa	2	0	0	2	0	0	0	0	1	0	0
Thioredoxin reductase 1, cytoplasmic OS=Homo sapiens GN=TXNRD1 PE=1 SV=3	TRXR1_HUMAN	?	2	0	0	0	1	1	0	0	0	0	0
Src substrate cortactin OS=Homo sapiens GN=CTTN PE=1 SV=2	SRC8_HUMAN	?	2	2	0	5	1	9	1	1	1	0	0
Zinc finger protein 185 OS=Homo sapiens GN=ZNF185 PE=1 SV=3	ZN185_HUMAN	?	2	3	0	12	3	7	0	1	1	0	0
Luc7-like protein 3 OS=Homo sapiens GN=LUC7L3 PE=1 SV=2	LC7L3_HUMAN	51 kDa	2	1	0	7	0	0	0	0	0	0	0
Protein disulfide-isomerase A3 OS=Homo sapiens GN=PDIA3 PE=1 SV=4	PDIA3_HUMAN	57 kDa	2	0	1	2	2	0	0	0	0	0	0
Microtubule-associated protein 4 OS=Homo sapiens GN=MAP4 PE=1 SV=3	MAP4_HUMAN	?	2	0	0	6	0	5	0	0	0	0	0
Partitioning defective 3 homolog OS=Homo sapiens GN=PARD3 PE=1 SV=2	PARD3_HUMAN	?	2	0	0	10	2	0	0	0	0	0	0
Coatomer subunit beta' OS=Homo sapiens GN=COPB2 PE=1 SV=2	COPB2_HUMAN	102 kDa	2	0	1	0	1	2	0	0	0	0	0
Protein S100-A6 OS=Homo sapiens GN=S100A6 PE=1 SV=1	S10A6_HUMAN	10 kDa	2	0	1	0	1	0	0	0	0	0	0
Ras GTPase-activating-like protein IQGAP1 OS=Homo sapiens GN=IQGAP1 PE=1 SV=1	IQGA1_HUMAN	189 kDa	2	0	0	13	3	0	0	0	0	0	0
Zinc finger protein 148 OS=Homo sapiens GN=ZNF148 PE=1 SV=2	ZN148_HUMAN	89 kDa	2	0	0	1	0	0	0	0	0	0	0
F-actin-capping protein subunit beta OS=Homo sapiens GN=CAPZB PE=1 SV=4	CAPZB_HUMAN	?	2	0	0	2	1	5	0	0	0	0	0
Eukaryotic translation initiation factor 3 subunit L OS=Homo sapiens GN=EIF3L PE=1 SV=1	EIF3L_HUMAN	67 kDa	2	0	0	4	0	5	0	0	0	0	0
Cleavage and polyadenylation specificity factor subunit 7 OS=Homo sapiens GN=CPSF7 PE=1 SV=1	CPSF7_HUMAN	52 kDa	2	0	0	2	0	0	0	0	0	0	0
Cluster of SWI/SNF-related matrix-associated actin-dependent regulator of chromatin subfamily D member 2 OS=Homo sapiens GN=SMARCD2 PE=1 SV=3 (SMRD2_HUMAN)	SMRD2_HUMAN [3]	59 kDa	2	1	0	22	4	1	0	0	0	0	0
SWI/SNF-related matrix-associated actin-dependent regulator of chromatin subfamily D member 2 OS=Homo sapiens GN=SMARCD2 PE=1 SV=3	SMRD2_HUMAN	59 kDa	2	1	0	12	4	1	0	0	0	0	0
SWI/SNF-related matrix-associated actin-dependent regulator of chromatin subfamily D member 1 OS=Homo sapiens GN=SMARCD1 PE=1 SV=2	SMRD1_HUMAN	58 kDa	0	0	0	12	0	0	0	0	0	0	0
SWI/SNF-related matrix-associated actin-dependent regulator of chromatin subfamily D member 3 OS=Homo sapiens GN=SMARCD3 PE=1 SV=1	SMRD3_HUMAN	55 kDa	0	0	0	0	1	0	0	0	0	0	0
DNA replication licensing factor MCM3 OS=Homo sapiens GN=MCM3 PE=1 SV=3	MCM3_HUMAN	?	2	0	0	9	0	1	0	0	1	0	0
Eukaryotic translation initiation factor 3 subunit B OS=Homo sapiens GN=EIF3B PE=1 SV=3	EIF3B_HUMAN	92 kDa	2	1	0	7	0	4	0	0	0	0	0
Cluster of T-complex protein 1 subunit zeta OS=Homo sapiens GN=CCT6A PE=1 SV=3 (TCPZ_HUMAN)	TCPZ_HUMAN [2]	58 kDa	2	1	1	5	1	8	0	0	0	0	0
T-complex protein 1 subunit zeta OS=Homo sapiens GN=CCT6A PE=1 SV=3	TCPZ_HUMAN	58 kDa	2	1	1	5	1	8	0	0	0	0	0
T-complex protein 1 subunit zeta-2 OS=Homo sapiens GN=CCT6B PE=1 SV=5	TCPW_HUMAN	?	0	0	0	0	0	0	0	0	0	0	0
Adenylate kinase 2, mitochondrial OS=Homo sapiens GN=AK2 PE=1 SV=2	KAD2_HUMAN	26 kDa	2	2	3	0	0	1	0	0	0	0	0
Cleavage and polyadenylation specificity factor subunit 6 OS=Homo sapiens GN=CPSF6 PE=1 SV=2	CPSF6_HUMAN	59 kDa	2	0	0	3	0	1	0	0	0	0	0
Copine-1 OS=Homo sapiens GN=CPNE1 PE=1 SV=1	CPNE1_HUMAN	59 kDa	2	0	0	1	2	0	0	0	0	0	0
Core-binding factor subunit beta OS=Homo sapiens GN=CBFB PE=1 SV=2	PEBB_HUMAN	22 kDa	2	1	0	1	0	1	0	0	0	0	0
Destrin OS=Homo sapiens GN=DSTN PE=1 SV=3	DEST_HUMAN	19 kDa	2	0	0	2	0	0	0	0	0	0	0
Cluster of Eukaryotic translation initiation factor 3 subunit I OS=Homo sapiens GN=EIF3I PE=1 SV=1 (EIF3I_HUMAN)	EIF3I_HUMAN [2]	37 kDa	2	0	0	4	0	0	0	0	0	0	0
Eukaryotic translation initiation factor 3 subunit I OS=Homo sapiens GN=EIF3I PE=1 SV=1	EIF3I_HUMAN	37 kDa	2	0	0	4	0	0	0	0	0	0	0
Eukaryotic translation initiation factor 3 subunit I OS=Homo sapiens GN=EIF3I PE=1 SV=1	Q13347	37 kDa	0	0	0	0	0	0	0	0	0	0	0
Glutaredoxin-3 OS=Homo sapiens GN=GLRX3 PE=1 SV=2	GLRX3_HUMAN	37 kDa	2	1	0	1	1	0	0	0	0	0	0
Cluster of Guanine nucleotide-binding protein G(I)/G(S)/G(T) subunit beta-2 OS=Homo sapiens GN=GNB2 PE=1 SV=3 (GBB2_HUMAN)	GBB2_HUMAN [4]	37 kDa	2	1	1	3	0	5	0	0	0	0	0
Guanine nucleotide-binding protein G(I)/G(S)/G(T) subunit beta-1 OS=Homo sapiens GN=GNB1 PE=1 SV=3	GBB1_HUMAN	37 kDa	2	1	1	2	0	4	0	0	0	0	0
Guanine nucleotide-binding protein G(I)/G(S)/G(T) subunit beta-2 OS=Homo sapiens GN=GNB2 PE=1 SV=3	GBB2_HUMAN	37 kDa	0	0	1	2	0	4	0	0	0	0	0
Guanine nucleotide-binding protein G(I)/G(S)/G(T) subunit beta-3 OS=Homo sapiens GN=GNB3 PE=1 SV=1	GBB3_HUMAN	37 kDa	0	1	0	0	0	1	0	0	0	0	0
Guanine nucleotide-binding protein subunit beta-4 OS=Homo sapiens GN=GNB4 PE=1 SV=3	GBB4_HUMAN	38 kDa	0	1	0	1	0	0	0	0	0	0	0
Cluster of Immunoglobulin kappa constant OS=Homo sapiens GN=IGKC PE=1 SV=2 (IGKC_HUMAN)	IGKC_HUMAN [2]	12 kDa	2	2	1	1	0	0	0	0	0	0	0
Immunoglobulin kappa constant OS=Homo sapiens GN=IGKC PE=1 SV=2	IGKC_HUMAN	12 kDa	2	2	1	1	0	0	0	0	0	0	0
Immunoglobulin kappa light chain OS=Homo sapiens PE=1 SV=1	IGK_HUMAN	23 kDa	0	0	0	0	0	0	0	0	0	0	0
Methionine--tRNA ligase, cytoplasmic OS=Homo sapiens GN=MARS PE=1 SV=2	SYMC_HUMAN	101 kDa	2	0	0	4	0	1	0	0	0	0	0
Nipped-B-like protein OS=Homo sapiens GN=NIPBL PE=1 SV=2	NIPBL_HUMAN	?	2	0	0	4	0	0	0	0	0	0	0
Nuclear pore complex protein Nup85 OS=Homo sapiens GN=NUP85 PE=1 SV=1	NUP85_HUMAN	75 kDa	2	1	0	9	1	2	0	0	0	0	0
Phosphatidylinositol-binding clathrin assembly protein OS=Homo sapiens GN=PICALM PE=1 SV=2	PICAL_HUMAN	?	2	1	6	10	2	4	0	0	0	0	0
Probable ATP-dependent RNA helicase DDX28 OS=Homo sapiens GN=DDX28 PE=1 SV=2	DDX28_HUMAN	60 kDa	2	0	0	0	0	0	0	0	0	0	0
RNA-binding protein 25 OS=Homo sapiens GN=RBM25 PE=1 SV=3	RBM25_HUMAN	100 kDa	2	0	0	11	0	1	0	0	0	0	0
Regulator of nonsense transcripts 1 OS=Homo sapiens GN=UPF1 PE=1 SV=2	RENT1_HUMAN	?	2	0	0	4	0	0	0	0	0	0	0
Signal peptidase complex subunit 2 OS=Homo sapiens GN=SPCS2 PE=1 SV=3	SPCS2_HUMAN	25 kDa	2	0	0	0	1	0	0	0	0	0	0
Small nuclear ribonucleoprotein Sm D1 OS=Homo sapiens GN=SNRPD1 PE=1 SV=1	SMD1_HUMAN	13 kDa	2	0	0	2	0	0	0	0	0	0	0
Small nuclear ribonucleoprotein Sm D3 OS=Homo sapiens GN=SNRPD3 PE=1 SV=1	SMD3_HUMAN	14 kDa	2	0	0	3	1	1	0	0	0	0	0
Small ubiquitin-related modifier 1 OS=Homo sapiens GN=SUMO1 PE=1 SV=1	SUMO1_HUMAN	12 kDa	2	2	0	2	2	0	0	0	0	0	0
Cluster of Splicing factor U2AF 35 kDa subunit OS=Homo sapiens GN=U2AF1 PE=1 SV=3 (U2AF1_HUMAN)	U2AF1_HUMAN [2]	28 kDa	2	1	0	4	0	2	0	0	0	0	0
Splicing factor U2AF 35 kDa subunit OS=Homo sapiens GN=U2AF1 PE=1 SV=3	U2AF1_HUMAN	28 kDa	2	1	0	4	0	2	0	0	0	0	0
Splicing factor U2AF 26 kDa subunit OS=Homo sapiens GN=U2AF1L4 PE=1 SV=2	U2AF4_HUMAN	?	0	0	0	0	0	0	0	0	0	0	0
Testin OS=Homo sapiens GN=TES PE=1 SV=1	TES_HUMAN	?	2	2	0	3	2	6	0	0	0	0	0
Translocon-associated protein subunit delta OS=Homo sapiens GN=SSR4 PE=1 SV=1	SSRD_HUMAN	19 kDa	2	0	0	0	0	0	0	0	0	0	0
GTP-binding protein SAR1a OS=Homo sapiens GN=SAR1A PE=1 SV=1	SAR1A_HUMAN	22 kDa	2	1	0	1	0	0	0	0	0	0	0
40S ribosomal protein S27 OS=Homo sapiens GN=RPS27 PE=1 SV=3	RS27_HUMAN	9 kDa	2	0	1	3	0	0	0	0	0	0	0
Cluster of RNA-binding protein 4 OS=Homo sapiens GN=RBM4 PE=1 SV=1 (RBM4_HUMAN)	RBM4_HUMAN [2]	?	2	0	0	3	1	0	0	1	1	0	0
RNA-binding protein 4 OS=Homo sapiens GN=RBM4 PE=1 SV=1	RBM4_HUMAN	?	2	0	0	3	1	0	0	1	1	0	0
RNA-binding protein 4B OS=Homo sapiens GN=RBM4B PE=1 SV=1	RBM4B_HUMAN	40 kDa	0	0	0	1	0	0	0	0	0	0	0
Insulin-like growth factor 2 mRNA-binding protein 2 OS=Homo sapiens GN=IGF2BP2 PE=1 SV=2	IF2B2_HUMAN	66 kDa	2	0	0	8	1	2	0	0	0	0	0
Protein transport protein Sec24C OS=Homo sapiens GN=SEC24C PE=1 SV=3	SC24C_HUMAN	?	2	3	3	11	2	3	0	0	0	0	0
Pericentriolar material 1 protein OS=Homo sapiens GN=PCM1 PE=1 SV=4	PCM1_HUMAN	?	2	0	0	0	0	0	0	0	0	0	0
Serine/arginine repetitive matrix protein 1 OS=Homo sapiens GN=SRRM1 PE=1 SV=2	SRRM1_HUMAN	102 kDa	2	0	0	5	0	0	0	0	0	0	0
Nuclear pore complex protein Nup107 OS=Homo sapiens GN=NUP107 PE=1 SV=1	NU107_HUMAN	?	2	0	0	13	1	2	1	1	2	0	0
Cluster of Epithelial splicing regulatory protein 1 OS=Homo sapiens GN=ESRP1 PE=1 SV=2 (ESRP1_HUMAN)	ESRP1_HUMAN [2]	?	2	0	0	0	3	0	0	0	0	0	0
Epithelial splicing regulatory protein 1 OS=Homo sapiens GN=ESRP1 PE=1 SV=2	ESRP1_HUMAN	?	2	0	0	0	3	0	0	0	0	0	0
Epithelial splicing regulatory protein 2 OS=Homo sapiens GN=ESRP2 PE=1 SV=1	ESRP2_HUMAN	?	0	0	0	0	1	0	0	0	0	0	0
Protein ELYS OS=Homo sapiens GN=AHCTF1 PE=1 SV=3	ELYS_HUMAN	253 kDa	2	0	0	16	1	0	0	0	0	0	0
DNA replication licensing factor MCM5 OS=Homo sapiens GN=MCM5 PE=1 SV=5	MCM5_HUMAN	82 kDa	2	0	0	5	0	0	0	0	0	0	0
Zinc finger CCCH-type antiviral protein 1 OS=Homo sapiens GN=ZC3HAV1 PE=1 SV=3	ZCCHV_HUMAN	101 kDa	2	2	0	3	1	1	0	0	0	0	0
Lysine-specific histone demethylase 1A OS=Homo sapiens GN=KDM1A PE=1 SV=2	KDM1A_HUMAN	93 kDa	2	0	0	6	2	0	0	0	0	0	0
Signal transducer and activator of transcription 3 OS=Homo sapiens GN=STAT3 PE=1 SV=2	STAT3_HUMAN	?	2	0	0	8	1	3	0	0	0	0	0
Cluster of Copine-5 OS=Homo sapiens GN=CPNE5 PE=1 SV=2 (CPNE5_HUMAN)	CPNE5_HUMAN [8]	66 kDa	2	0	0	1	0	0	0	0	0	0	0
Copine-3 OS=Homo sapiens GN=CPNE3 PE=1 SV=1	CPNE3_HUMAN	60 kDa	2	0	0	0	0	0	0	0	0	0	0
CPNE6_HUMAN	CPNE6_HUMAN	62 kDa	0	0	0	0	0	0	0	0	0	0	0
CPNE7_HUMAN	CPNE7_HUMAN	?	0	0	0	0	0	0	0	0	0	0	0
Copine-2 OS=Homo sapiens GN=CPNE2 PE=1 SV=3	CPNE2_HUMAN	61 kDa	0	0	0	0	0	0	0	0	0	0	0
Copine-4 OS=Homo sapiens GN=CPNE4 PE=1 SV=1	CPNE4_HUMAN	62 kDa	0	0	0	0	0	0	0	0	0	0	0
Copine-5 OS=Homo sapiens GN=CPNE5 PE=1 SV=2	CPNE5_HUMAN	66 kDa	0	0	0	1	0	0	0	0	0	0	0
Copine-8 OS=Homo sapiens GN=CPNE8 PE=1 SV=2	CPNE8_HUMAN	63 kDa	0	0	0	0	0	0	0	0	0	0	0
Copine-9 OS=Homo sapiens GN=CPNE9 PE=1 SV=3	CPNE9_HUMAN	62 kDa	0	0	0	0	0	0	0	0	0	0	0
Cleavage and polyadenylation specificity factor subunit 5 OS=Homo sapiens GN=NUDT21 PE=1 SV=1	CPSF5_HUMAN	26 kDa	2	0	0	5	0	0	0	0	0	0	0
Peroxisomal multifunctional enzyme type 2 OS=Homo sapiens GN=HSD17B4 PE=1 SV=3	DHB4_HUMAN	80 kDa	2	0	0	0	0	0	0	0	0	0	0
Metastasis-associated protein MTA2 OS=Homo sapiens GN=MTA2 PE=1 SV=1	MTA2_HUMAN	?	2	0	1	11	2	1	0	0	1	0	0
Four and a half LIM domains protein 2 OS=Homo sapiens GN=FHL2 PE=1 SV=3	FHL2_HUMAN	32 kDa	2	0	0	2	0	1	0	0	0	0	0
Protein S100-A9 OS=Homo sapiens GN=S100A9 PE=1 SV=1	S10A9_HUMAN	13 kDa	2	0	0	1	0	0	0	0	0	0	0
Glutathione S-transferase P OS=Homo sapiens GN=GSTP1 PE=1 SV=2	GSTP1_HUMAN	23 kDa	2	3	0	0	0	0	0	0	0	0	0
Eukaryotic translation initiation factor 3 subunit A OS=Homo sapiens GN=EIF3A PE=1 SV=1	EIF3A_HUMAN	?	2	0	0	9	0	7	0	0	0	0	0
Zinc finger protein 638 OS=Homo sapiens GN=ZNF638 PE=1 SV=2	ZN638_HUMAN	?	2	0	0	0	0	0	0	0	0	0	0
Ataxin-2 OS=Homo sapiens GN=ATXN2 PE=1 SV=2	ATX2_HUMAN	140 kDa	2	0	0	1	0	0	0	0	0	0	0
PRA1 family protein 3 OS=Homo sapiens GN=ARL6IP5 PE=1 SV=1	PRAF3_HUMAN	22 kDa	2	0	0	0	0	0	0	0	0	0	0
Protein DEK OS=Homo sapiens GN=DEK PE=1 SV=1	DEK_HUMAN	43 kDa	2	0	0	4	0	0	0	0	0	0	0
Cluster of Pre-mRNA-processing-splicing factor 8 OS=Homo sapiens GN=PRPF8 PE=1 SV=2 (PRP8_HUMAN)	PRP8_HUMAN [2]	274 kDa	2	0	0	38	0	0	0	0	0	0	0
Pre-mRNA-processing-splicing factor 8 OS=Homo sapiens GN=PRPF8 PE=1 SV=2	PRP8_HUMAN	274 kDa	2	0	0	38	0	0	0	0	0	0	0
Pre-mRNA-processing-splicing factor 8 OS=Homo sapiens GN=PRPF8 PE=1 SV=2	Q6P2Q9	274 kDa	0	0	0	0	0	0	0	0	0	0	0
Cluster of Nuclear pore complex protein Nup205 OS=Homo sapiens GN=NUP205 PE=1 SV=3 (NU205_HUMAN)	NU205_HUMAN [2]	228 kDa	2	1	0	21	2	4	0	0	0	0	0
Nuclear pore complex protein Nup205 OS=Homo sapiens GN=NUP205 PE=1 SV=3	NU205_HUMAN	228 kDa	2	1	0	21	2	0	0	0	0	0	0
Nuclear pore complex protein Nup205 OS=Homo sapiens GN=NUP205 PE=1 SV=3	Q92621	228 kDa	0	0	0	0	0	4	0	0	0	0	0
C-terminal-binding protein 1 OS=Homo sapiens GN=CTBP1 PE=1 SV=2	CTBP1_HUMAN	?	2	1	0	0	0	0	0	0	1	0	0
Cluster of 1,4-alpha-glucan-branching enzyme OS=Homo sapiens GN=GBE1 PE=1 SV=3 (GLGB_HUMAN)	GLGB_HUMAN [2]	80 kDa	2	1	0	7	1	3	0	0	1	0	0
1,4-alpha-glucan-branching enzyme OS=Homo sapiens GN=GBE1 PE=1 SV=3	GLGB_HUMAN	80 kDa	2	1	0	7	1	0	0	0	0	0	0
1,4-alpha-glucan-branching enzyme OS=Homo sapiens GN=GBE1 PE=1 SV=3	Q04446	80 kDa	0	0	0	0	0	3	0	0	1	0	0
Cluster of Immunoglobulin lambda constant 2 OS=Homo sapiens GN=IGLC2 PE=1 SV=1 (IGLC2_HUMAN)	IGLC2_HUMAN [3]	11 kDa	2	2	3	3	1	0	0	0	0	0	0
Immunoglobulin lambda constant 6 OS=Homo sapiens GN=IGLC6 PE=1 SV=1	IGLC6_HUMAN	11 kDa	2	2	2	2	0	0	0	0	0	0	0
Immunoglobulin lambda constant 2 OS=Homo sapiens GN=IGLC2 PE=1 SV=1	IGLC2_HUMAN	11 kDa	2	2	3	3	1	0	0	0	0	0	0
Immunoglobulin lambda constant 7 OS=Homo sapiens GN=IGLC7 PE=1 SV=3	IGLC7_HUMAN	11 kDa	0	0	0	0	0	0	0	0	0	0	0
RNA-binding protein 27 OS=Homo sapiens GN=RBM27 PE=1 SV=2	RBM27_HUMAN	119 kDa	2	0	0	5	0	0	0	0	0	0	0
Cluster of Enhancer of rudimentary homolog OS=Homo sapiens GN=ERH PE=1 SV=1 (ERH_HUMAN)	ERH_HUMAN [2]	12 kDa	2	2	1	3	2	0	0	0	0	0	0
Enhancer of rudimentary homolog OS=Homo sapiens GN=ERH PE=1 SV=1	ERH_HUMAN	12 kDa	2	2	1	3	2	0	0	0	0	0	0
Enhancer of rudimentary homolog OS=Homo sapiens GN=ERH PE=1 SV=1	P84090	12 kDa	0	0	0	0	0	0	0	0	0	0	0
Cluster of Ribonuclease inhibitor OS=Homo sapiens GN=RNH1 PE=1 SV=2 (RINI_HUMAN)	RINI_HUMAN [2]	50 kDa	2	1	1	4	2	0	1	0	0	0	0
Ribonuclease inhibitor OS=Homo sapiens GN=RNH1 PE=1 SV=2	RINI_HUMAN	50 kDa	2	1	1	4	2	0	0	0	0	0	0
Ribonuclease inhibitor OS=Homo sapiens GN=RNH1 PE=1 SV=2	P13489	50 kDa	0	0	0	0	0	0	1	0	0	0	0
Cluster of Polyubiquitin-B OS=Homo sapiens GN=UBB PE=1 SV=1 (UBB_HUMAN)	UBB_HUMAN [4]	26 kDa	2	1	2	6	1	2	1	2	2	0	0
Polyubiquitin-B OS=Homo sapiens GN=UBB PE=1 SV=1	UBB_HUMAN (+1)	26 kDa	2	1	2	6	1	0	0	0	0	0	0
Ubiquitin-40S ribosomal protein S27a OS=Homo sapiens GN=RPS27A PE=1 SV=2	P62979	18 kDa	0	0	0	0	0	2	1	2	2	0	0
Ubiquitin-60S ribosomal protein L40 OS=Homo sapiens GN=UBA52 PE=1 SV=2	RL40_HUMAN	15 kDa	0	1	2	6	1	0	0	0	0	0	0
Cluster of L-lactate dehydrogenase B chain OS=Homo sapiens GN=LDHB PE=1 SV=2 (P07195)	P07195 [2]	37 kDa	2	1	0	0	1	5	0	0	0	0	0
L-lactate dehydrogenase B chain OS=Homo sapiens GN=LDHB PE=1 SV=2	LDHB_HUMAN	37 kDa	2	1	0	0	1	0	0	0	0	0	0
L-lactate dehydrogenase B chain OS=Homo sapiens GN=LDHB PE=1 SV=2	P07195	37 kDa	0	0	0	0	0	5	0	0	0	0	0
Catenin alpha-2 OS=Homo sapiens GN=CTNNA2 PE=1 SV=5	CTNA2_HUMAN	?	2	1	0	0	0	3	0	0	0	0	0
Cluster of Protein S100-A11 OS=Homo sapiens GN=S100A11 PE=1 SV=2 (S10AB_HUMAN)	S10AB_HUMAN [2]	12 kDa	2	1	0	1	0	0	0	0	0	0	0
Protein S100-A11 OS=Homo sapiens GN=S100A11 PE=1 SV=2	S10AB_HUMAN	12 kDa	2	1	0	1	0	0	0	0	0	0	0
Protein S100-A11 OS=Homo sapiens GN=S100A11 PE=1 SV=2	P31949	12 kDa	0	0	0	0	0	0	0	0	0	0	0
Cluster of Keratin, type II cuticular Hb6 OS=Homo sapiens GN=KRT86 PE=1 SV=1 (KRT86_HUMAN)	KRT86_HUMAN [6]	53 kDa	2	2	3	3	2	3	1	0	0	0	0
Keratin, type II cuticular Hb5 OS=Homo sapiens GN=KRT85 PE=1 SV=1	KRT85_HUMAN	56 kDa	1	1	0	2	1	0	0	0	0	0	0
Keratin, type II cuticular Hb3 OS=Homo sapiens GN=KRT83 PE=1 SV=2	KRT83_HUMAN	54 kDa	0	0	0	0	0	0	0	0	0	0	0
Keratin, type II cuticular Hb3 OS=Homo sapiens GN=KRT83 PE=1 SV=2	P78385	54 kDa	0	0	0	0	0	3	1	0	0	0	0
Keratin, type II cuticular Hb6 OS=Homo sapiens GN=KRT86 PE=1 SV=1	KRT86_HUMAN	53 kDa	0	0	3	2	0	0	0	0	0	0	0
Putative keratin-87 protein OS=Homo sapiens GN=KRT87P PE=5 SV=4	KR87P_HUMAN	29 kDa	0	0	0	1	0	0	0	0	0	0	0
Putative keratin-87 protein OS=Homo sapiens GN=KRT87P PE=5 SV=4	A6NCN2	29 kDa	0	0	0	0	0	2	0	0	0	0	0
Cluster of Eukaryotic translation initiation factor 2 subunit 1 OS=Homo sapiens GN=EIF2S1 PE=1 SV=3 (IF2A_HUMAN)	IF2A_HUMAN [2]	36 kDa	2	0	0	5	0	2	0	0	0	0	0
Eukaryotic translation initiation factor 2 subunit 1 OS=Homo sapiens GN=EIF2S1 PE=1 SV=3	IF2A_HUMAN	36 kDa	2	0	0	5	0	0	0	0	0	0	0
Eukaryotic translation initiation factor 2 subunit 1 OS=Homo sapiens GN=EIF2S1 PE=1 SV=3	P05198	36 kDa	0	0	0	0	0	2	0	0	0	0	0
Polypyrimidine tract-binding protein 3 OS=Homo sapiens GN=PTBP3 PE=1 SV=2	PTBP3_HUMAN	60 kDa	2	0	0	2	0	0	0	0	0	0	0
Cluster of Coatomer subunit gamma-1 OS=Homo sapiens GN=COPG1 PE=1 SV=1 (COPG1_HUMAN)	COPG1_HUMAN [2]	98 kDa	2	0	0	1	1	0	0	0	0	0	0
Coatomer subunit gamma-1 OS=Homo sapiens GN=COPG1 PE=1 SV=1	COPG1_HUMAN	98 kDa	2	0	0	1	1	0	0	0	0	0	0
Coatomer subunit gamma-1 OS=Homo sapiens GN=COPG1 PE=1 SV=1	Q9Y678	98 kDa	0	0	0	0	0	0	0	0	0	0	0
Cluster of Chromobox protein homolog 3 OS=Homo sapiens GN=CBX3 PE=1 SV=4 (CBX3_HUMAN)	CBX3_HUMAN [3]	21 kDa	2	2	2	4	2	2	0	0	0	0	0
Chromobox protein homolog 3 OS=Homo sapiens GN=CBX3 PE=1 SV=4	CBX3_HUMAN	21 kDa	2	2	2	4	2	0	0	0	0	0	0
Chromobox protein homolog 1 OS=Homo sapiens GN=CBX1 PE=1 SV=1	P83916	21 kDa	0	0	0	0	0	0	0	0	0	0	0
Chromobox protein homolog 3 OS=Homo sapiens GN=CBX3 PE=1 SV=4	Q13185	21 kDa	0	0	0	0	0	2	0	0	0	0	0
Cluster of 60S ribosomal protein L21 OS=Homo sapiens GN=RPL21 PE=1 SV=2 (RL21_HUMAN)	RL21_HUMAN [2]	19 kDa	2	1	1	3	2	2	0	0	0	0	0
60S ribosomal protein L21 OS=Homo sapiens GN=RPL21 PE=1 SV=2	RL21_HUMAN	19 kDa	2	1	1	3	2	0	0	0	0	0	0
60S ribosomal protein L21 OS=Homo sapiens GN=RPL21 PE=1 SV=2	P46778	19 kDa	0	0	0	0	0	2	0	0	0	0	0
Cluster of Chloride intracellular channel protein 1 OS=Homo sapiens GN=CLIC1 PE=1 SV=4 (CLIC1_HUMAN)	CLIC1_HUMAN [2]	27 kDa	2	1	1	6	2	3	0	0	1	0	0
Chloride intracellular channel protein 1 OS=Homo sapiens GN=CLIC1 PE=1 SV=4	CLIC1_HUMAN	27 kDa	2	1	1	6	2	0	0	0	0	0	0
Chloride intracellular channel protein 1 OS=Homo sapiens GN=CLIC1 PE=1 SV=4	O00299	27 kDa	0	0	0	0	0	3	0	0	1	0	0
Cluster of 40S ribosomal protein S3a OS=Homo sapiens GN=RPS3A PE=1 SV=2 (RS3A_HUMAN)	RS3A_HUMAN [2]	30 kDa	2	0	1	9	3	5	0	0	1	0	0
40S ribosomal protein S3a OS=Homo sapiens GN=RPS3A PE=1 SV=2	RS3A_HUMAN	30 kDa	2	0	1	9	3	0	0	0	0	0	0
40S ribosomal protein S3a OS=Homo sapiens GN=RPS3A PE=1 SV=2	P61247	30 kDa	0	0	0	0	0	5	0	0	1	0	0
Cluster of PDZ and LIM domain protein 1 OS=Homo sapiens GN=PDLIM1 PE=1 SV=4 (PDLI1_HUMAN)	PDLI1_HUMAN [2]	36 kDa	2	1	7	11	3	11	2	1	4	0	0
PDZ and LIM domain protein 1 OS=Homo sapiens GN=PDLIM1 PE=1 SV=4	PDLI1_HUMAN	36 kDa	2	1	7	11	3	0	0	0	0	0	0
PDZ and LIM domain protein 1 OS=Homo sapiens GN=PDLIM1 PE=1 SV=4	O00151	36 kDa	0	0	0	0	0	11	2	1	4	0	0
Cluster of 40S ribosomal protein S5 OS=Homo sapiens GN=RPS5 PE=1 SV=4 (P46782)	P46782 [2]	23 kDa	2	0	1	1	0	5	1	1	2	0	0
40S ribosomal protein S5 OS=Homo sapiens GN=RPS5 PE=1 SV=4	RS5_HUMAN	23 kDa	2	0	1	1	0	0	0	0	0	0	0
40S ribosomal protein S5 OS=Homo sapiens GN=RPS5 PE=1 SV=4	P46782	23 kDa	0	0	0	0	0	5	1	1	2	0	0
TATA-binding protein-associated factor 2N OS=Homo sapiens GN=TAF15 PE=1 SV=1	RBP56_HUMAN	62 kDa	2	1	0	5	0	2	0	0	0	0	0
U1 small nuclear ribonucleoprotein 70 kDa OS=Homo sapiens GN=SNRNP70 PE=1 SV=2	RU17_HUMAN	?	1	1	0	6	1	2	0	0	0	0	0
RNA-binding protein 33 OS=Homo sapiens GN=RBM33 PE=1 SV=3	RBM33_HUMAN	130 kDa	1	0	0	1	0	0	0	0	0	0	0
Cluster of tRNA-splicing ligase RtcB homolog OS=Homo sapiens GN=RTCB PE=1 SV=1 (RTCB_HUMAN)	RTCB_HUMAN [2]	55 kDa	1	0	0	10	1	1	0	0	0	0	0
tRNA-splicing ligase RtcB homolog OS=Homo sapiens GN=RTCB PE=1 SV=1	RTCB_HUMAN	55 kDa	1	0	0	10	1	0	0	0	0	0	0
tRNA-splicing ligase RtcB homolog OS=Homo sapiens GN=RTCB PE=1 SV=1	Q9Y3I0	55 kDa	0	0	0	0	0	1	0	0	0	0	0
Thyroid receptor-interacting protein 6 OS=Homo sapiens GN=TRIP6 PE=1 SV=3	TRIP6_HUMAN	50 kDa	1	3	1	3	1	5	0	0	0	0	0
Plasminogen activator inhibitor 1 RNA-binding protein OS=Homo sapiens GN=SERBP1 PE=1 SV=2	PAIRB_HUMAN	?	1	0	0	4	0	8	0	1	1	0	0
TRAF-type zinc finger domain-containing protein 1 OS=Homo sapiens GN=TRAFD1 PE=1 SV=1	TRAD1_HUMAN	65 kDa	1	1	0	0	0	0	0	0	0	0	0
Cluster of Chromodomain-helicase-DNA-binding protein 4 OS=Homo sapiens GN=CHD4 PE=1 SV=2 (CHD4_HUMAN)	CHD4_HUMAN [3]	?	1	0	0	32	1	1	0	0	0	0	0
Chromodomain-helicase-DNA-binding protein 4 OS=Homo sapiens GN=CHD4 PE=1 SV=2	CHD4_HUMAN	?	1	0	0	32	1	1	0	0	0	0	0
Chromodomain-helicase-DNA-binding protein 3 OS=Homo sapiens GN=CHD3 PE=1 SV=3	CHD3_HUMAN	?	0	0	0	5	0	0	0	0	0	0	0
Chromodomain-helicase-DNA-binding protein 5 OS=Homo sapiens GN=CHD5 PE=1 SV=1	CHD5_HUMAN	223 kDa	0	0	0	0	0	0	0	0	0	0	0
Calreticulin OS=Homo sapiens GN=CALR PE=1 SV=1	CALR_HUMAN	48 kDa	1	0	0	0	0	0	0	0	0	0	0
Signal peptidase complex subunit 3 OS=Homo sapiens GN=SPCS3 PE=1 SV=1	SPCS3_HUMAN	20 kDa	1	0	0	0	0	0	0	0	0	0	0
Flap endonuclease 1 OS=Homo sapiens GN=FEN1 PE=1 SV=1	FEN1_HUMAN	43 kDa	1	0	0	5	0	1	0	0	0	0	0
Cluster of Proteasome subunit alpha type-7 OS=Homo sapiens GN=PSMA7 PE=1 SV=1 (PSA7_HUMAN)	PSA7_HUMAN [2]	28 kDa	1	0	0	2	0	0	0	0	0	0	0
Proteasome subunit alpha type-7 OS=Homo sapiens GN=PSMA7 PE=1 SV=1	PSA7_HUMAN	28 kDa	1	0	0	2	0	0	0	0	0	0	0
Proteasome subunit alpha type-7-like OS=Homo sapiens GN=PSMA8 PE=2 SV=3	PSA7L_HUMAN	29 kDa	0	0	0	0	0	0	0	0	0	0	0
Histone H1.0 OS=Homo sapiens GN=H1F0 PE=1 SV=3	H10_HUMAN	?	1	3	0	0	1	0	1	1	3	0	0
Ribonucleoside-diphosphate reductase subunit M2 OS=Homo sapiens GN=RRM2 PE=1 SV=1	RIR2_HUMAN	?	1	0	0	1	0	0	0	0	0	0	0
Coatomer subunit delta OS=Homo sapiens GN=ARCN1 PE=1 SV=1	COPD_HUMAN	?	1	0	0	4	1	3	0	0	0	0	0
Grainyhead-like protein 1 homolog OS=Homo sapiens GN=GRHL1 PE=1 SV=2	GRHL1_HUMAN	70 kDa	1	0	0	0	0	0	0	0	0	0	0
Paraspeckle component 1 OS=Homo sapiens GN=PSPC1 PE=1 SV=1	PSPC1_HUMAN	?	1	0	0	8	1	1	0	1	0	0	0
Gem-associated protein 4 OS=Homo sapiens GN=GEMIN4 PE=1 SV=2	GEMI4_HUMAN	120 kDa	1	2	0	1	0	0	0	0	0	0	0
Delta-1-pyrroline-5-carboxylate synthase OS=Homo sapiens GN=ALDH18A1 PE=1 SV=2	P5CS_HUMAN	?	1	0	2	7	5	1	0	0	1	0	0
Transcription elongation regulator 1 OS=Homo sapiens GN=TCERG1 PE=1 SV=2	TCRG1_HUMAN	?	1	0	0	5	0	0	0	0	0	0	0
rRNA 2'-O-methyltransferase fibrillarin OS=Homo sapiens GN=FBL PE=1 SV=2	FBRL_HUMAN	34 kDa	1	0	1	4	0	0	0	0	0	0	0
E3 UFM1-protein ligase 1 OS=Homo sapiens GN=UFL1 PE=1 SV=2	UFL1_HUMAN	90 kDa	1	0	0	3	0	0	0	0	0	0	0
Double-stranded RNA-binding protein Staufen homolog 1 OS=Homo sapiens GN=STAU1 PE=1 SV=2	STAU1_HUMAN	63 kDa	1	0	0	1	0	0	0	0	0	0	0
DNA replication licensing factor MCM4 OS=Homo sapiens GN=MCM4 PE=1 SV=5	MCM4_HUMAN	97 kDa	1	0	0	6	0	0	0	0	0	0	0
Probable fibrosin-1 OS=Homo sapiens GN=FBRS PE=1 SV=3	FBRS_HUMAN	48 kDa	1	0	0	1	1	0	1	0	0	0	0
Anterior gradient protein 2 homolog OS=Homo sapiens GN=AGR2 PE=1 SV=1	AGR2_HUMAN	20 kDa	1	0	0	0	0	0	0	0	0	0	0
Obg-like ATPase 1 OS=Homo sapiens GN=OLA1 PE=1 SV=2	OLA1_HUMAN	45 kDa	1	0	0	0	0	1	0	0	0	0	0
RNA demethylase ALKBH5 OS=Homo sapiens GN=ALKBH5 PE=1 SV=2	ALKB5_HUMAN	44 kDa	1	0	0	0	0	0	0	0	0	0	0
Immunoglobulin heavy constant gamma 2 OS=Homo sapiens GN=IGHG2 PE=1 SV=2	IGHG2_HUMAN	36 kDa	1	1	2	2	1	0	0	0	0	0	0
Cluster of DNA topoisomerase 2-alpha OS=Homo sapiens GN=TOP2A PE=1 SV=3 (TOP2A_HUMAN)	TOP2A_HUMAN [2]	?	1	0	0	12	1	0	0	0	0	0	0
DNA topoisomerase 2-alpha OS=Homo sapiens GN=TOP2A PE=1 SV=3	TOP2A_HUMAN	?	1	0	0	12	1	0	0	0	0	0	0
DNA topoisomerase 2-beta OS=Homo sapiens GN=TOP2B PE=1 SV=3	TOP2B_HUMAN	?	0	0	0	3	0	0	0	0	0	0	0
Splicing factor U2AF 65 kDa subunit OS=Homo sapiens GN=U2AF2 PE=1 SV=4	U2AF2_HUMAN	54 kDa	1	0	0	8	0	0	0	0	0	0	0
Protein transport protein Sec16A OS=Homo sapiens GN=SEC16A PE=1 SV=3	SC16A_HUMAN	?	1	0	2	33	13	5	0	0	0	0	0
RuvB-like 2 OS=Homo sapiens GN=RUVBL2 PE=1 SV=3	RUVB2_HUMAN	?	1	0	1	16	2	10	2	1	2	0	0
Galectin-3 OS=Homo sapiens GN=LGALS3 PE=1 SV=5	LEG3_HUMAN	26 kDa	1	0	0	0	0	0	0	0	0	0	0
Cluster of Guanine nucleotide-binding protein G(i) subunit alpha-2 OS=Homo sapiens GN=GNAI2 PE=1 SV=3 (GNAI2_HUMAN)	GNAI2_HUMAN [9]	40 kDa	1	0	1	2	1	4	0	0	0	0	0
Guanine nucleotide-binding protein G(i) subunit alpha-2 OS=Homo sapiens GN=GNAI2 PE=1 SV=3	GNAI2_HUMAN	40 kDa	1	0	0	2	0	2	0	0	0	0	0
Guanine nucleotide-binding protein G(k) subunit alpha OS=Homo sapiens GN=GNAI3 PE=1 SV=3	GNAI3_HUMAN	41 kDa	1	0	0	0	0	0	0	0	0	0	0
Guanine nucleotide-binding protein G(i) subunit alpha-1 OS=Homo sapiens GN=GNAI1 PE=1 SV=2	GNAI1_HUMAN	40 kDa	0	0	0	0	0	0	0	0	0	0	0
Guanine nucleotide-binding protein G(o) subunit alpha OS=Homo sapiens GN=GNAO1 PE=1 SV=4	GNAO_HUMAN	40 kDa	0	0	0	0	0	0	0	0	0	0	0
Guanine nucleotide-binding protein G(olf) subunit alpha OS=Homo sapiens GN=GNAL PE=1 SV=1	GNAL_HUMAN	44 kDa	0	0	1	0	0	1	0	0	0	0	0
Guanine nucleotide-binding protein G(s) subunit alpha isoforms XLas OS=Homo sapiens GN=GNAS PE=1 SV=2	GNAS1_HUMAN (+1)	111 kDa	0	0	0	0	0	3	0	0	0	0	0
Guanine nucleotide-binding protein G(t) subunit alpha-1 OS=Homo sapiens GN=GNAT1 PE=1 SV=5	P11488	40 kDa	0	0	0	0	0	0	0	0	0	0	0
Guanine nucleotide-binding protein G(t) subunit alpha-3 OS=Homo sapiens GN=GNAT3 PE=2 SV=2	GNAT3_HUMAN	40 kDa	0	0	1	0	0	0	0	0	0	0	0
Cluster of Nucleoside diphosphate kinase B OS=Homo sapiens GN=NME2 PE=1 SV=1 (NDKB_HUMAN)	NDKB_HUMAN [3]	17 kDa	1	1	0	6	2	5	0	0	0	0	0
Nucleoside diphosphate kinase A OS=Homo sapiens GN=NME1 PE=1 SV=1	NDKA_HUMAN	17 kDa	1	1	0	4	2	4	0	0	0	0	0
Nucleoside diphosphate kinase B OS=Homo sapiens GN=NME2 PE=1 SV=1	NDKB_HUMAN	17 kDa	1	1	0	5	2	3	0	0	0	0	0
Putative nucleoside diphosphate kinase OS=Homo sapiens GN=NME2P1 PE=5 SV=1	O60361	16 kDa	0	0	0	0	0	2	0	0	0	0	0
Uncharacterized family 31 glucosidase KIAA1161 OS=Homo sapiens GN=KIAA1161 PE=1 SV=2	K1161_HUMAN	81 kDa	1	0	0	0	0	0	0	0	0	0	0
FACT complex subunit SSRP1 OS=Homo sapiens GN=SSRP1 PE=1 SV=1	SSRP1_HUMAN	81 kDa	1	0	0	10	0	0	0	0	0	0	0
T-complex protein 1 subunit alpha OS=Homo sapiens GN=TCP1 PE=1 SV=1	TCPA_HUMAN	60 kDa	1	1	1	4	1	0	0	0	0	0	0
E3 ubiquitin/ISG15 ligase TRIM25 OS=Homo sapiens GN=TRIM25 PE=1 SV=2	TRI25_HUMAN	71 kDa	1	0	0	5	0	0	0	0	0	0	0
Talin-1 OS=Homo sapiens GN=TLN1 PE=1 SV=3	TLN1_HUMAN	270 kDa	1	0	2	15	1	0	0	0	0	0	0
DNA replication licensing factor MCM6 OS=Homo sapiens GN=MCM6 PE=1 SV=1	MCM6_HUMAN	93 kDa	1	1	0	4	1	0	0	0	0	0	0
Cluster of 60S ribosomal protein L18a OS=Homo sapiens GN=RPL18A PE=1 SV=2 (RL18A_HUMAN)	RL18A_HUMAN [2]	21 kDa	1	0	0	2	1	1	0	0	0	0	0
60S ribosomal protein L18a OS=Homo sapiens GN=RPL18A PE=1 SV=2	RL18A_HUMAN	21 kDa	1	0	0	2	1	0	0	0	0	0	0
60S ribosomal protein L18a OS=Homo sapiens GN=RPL18A PE=1 SV=2	Q02543	21 kDa	0	0	0	0	0	1	0	0	0	0	0
Microtubule-actin cross-linking factor 1, isoforms 1/2/3/5 OS=Homo sapiens GN=MACF1 PE=1 SV=4	MACF1_HUMAN	?	1	0	0	0	0	4	0	0	0	0	0
Microtubule-associated protein RP/EB family member 1 OS=Homo sapiens GN=MAPRE1 PE=1 SV=3	MARE1_HUMAN	30 kDa	1	0	0	2	2	0	0	0	0	0	0
Calnexin OS=Homo sapiens GN=CANX PE=1 SV=2	CALX_HUMAN	68 kDa	1	0	0	0	0	0	0	0	0	0	0
BAG family molecular chaperone regulator 3 OS=Homo sapiens GN=BAG3 PE=1 SV=3	BAG3_HUMAN	62 kDa	1	3	0	2	3	0	0	0	0	0	0
PAX-interacting protein 1 OS=Homo sapiens GN=PAXIP1 PE=1 SV=2	PAXI1_HUMAN	121 kDa	1	2	0	7	2	0	0	0	0	0	0
U4/U6.U5 tri-snRNP-associated protein 1 OS=Homo sapiens GN=SART1 PE=1 SV=1	SNUT1_HUMAN	90 kDa	1	0	0	5	0	0	0	0	0	0	0
Cluster of Serine/threonine-protein kinase PAK 1 OS=Homo sapiens GN=PAK1 PE=1 SV=2 (PAK1_HUMAN)	PAK1_HUMAN [3]	?	1	0	0	0	0	0	0	0	0	0	0
Serine/threonine-protein kinase PAK 1 OS=Homo sapiens GN=PAK1 PE=1 SV=2	PAK1_HUMAN	?	1	0	0	0	0	0	0	0	0	0	0
Serine/threonine-protein kinase PAK 3 OS=Homo sapiens GN=PAK3 PE=1 SV=2	PAK3_HUMAN	?	1	0	0	0	0	0	0	0	0	0	0
Serine/threonine-protein kinase PAK 2 OS=Homo sapiens GN=PAK2 PE=1 SV=3	PAK2_HUMAN	58 kDa	0	0	0	0	0	0	0	0	0	0	0
Transcription factor BTF3 OS=Homo sapiens GN=BTF3 PE=1 SV=1	BTF3_HUMAN	?	1	0	0	3	0	2	1	0	0	0	0
T-complex protein 1 subunit delta OS=Homo sapiens GN=CCT4 PE=1 SV=4	TCPD_HUMAN	?	1	0	0	4	0	9	0	0	0	1	0
Cluster of E3 SUMO-protein ligase RanBP2 OS=Homo sapiens GN=RANBP2 PE=1 SV=2 (RBP2_HUMAN)	RBP2_HUMAN [6]	358 kDa	1	0	0	20	0	0	0	0	0	0	0
E3 SUMO-protein ligase RanBP2 OS=Homo sapiens GN=RANBP2 PE=1 SV=2	RBP2_HUMAN	358 kDa	1	0	0	19	0	0	0	0	0	0	0
RANBP2-like and GRIP domain-containing protein 1 OS=Homo sapiens GN=RGPD1 PE=2 SV=1	RGPD1_HUMAN (+1)	197 kDa	0	0	0	0	0	0	0	0	0	0	0
RANBP2-like and GRIP domain-containing protein 5/6 OS=Homo sapiens GN=RGPD5 PE=1 SV=3	RGPD5_HUMAN	199 kDa	0	0	0	4	0	0	0	0	0	0	0
RANBP2-like and GRIP domain-containing protein 8 OS=Homo sapiens GN=RGPD8 PE=1 SV=2	RGPD8_HUMAN	199 kDa	0	0	0	0	0	0	0	0	0	0	0
RanBP2-like and GRIP domain-containing protein 4 OS=Homo sapiens GN=RGPD4 PE=2 SV=3	RGPD4_HUMAN	?	0	0	0	5	0	0	0	0	0	0	0
26S proteasome non-ATPase regulatory subunit 2 OS=Homo sapiens GN=PSMD2 PE=1 SV=3	PSMD2_HUMAN	?	1	0	1	1	0	2	0	0	0	0	0
Cluster of Apoptosis-stimulating of p53 protein 2 OS=Homo sapiens GN=TP53BP2 PE=1 SV=2 (ASPP2_HUMAN)	ASPP2_HUMAN [2]	?	1	0	0	9	1	0	0	0	1	0	0
Apoptosis-stimulating of p53 protein 2 OS=Homo sapiens GN=TP53BP2 PE=1 SV=2	ASPP2_HUMAN	?	1	0	0	9	1	0	0	0	1	0	0
Apoptosis-stimulating of p53 protein 1 OS=Homo sapiens GN=PPP1R13B PE=1 SV=3	ASPP1_HUMAN	120 kDa	0	0	0	0	0	0	0	0	0	0	0
DNA mismatch repair protein Msh6 OS=Homo sapiens GN=MSH6 PE=1 SV=2	MSH6_HUMAN	?	1	0	0	9	0	1	0	0	0	0	0
Bifunctional glutamate/proline--tRNA ligase OS=Homo sapiens GN=EPRS PE=1 SV=5	SYEP_HUMAN	171 kDa	1	0	0	3	0	0	0	0	0	0	0
DnaJ homolog subfamily B member 1 OS=Homo sapiens GN=DNAJB1 PE=1 SV=4	DNJB1_HUMAN	?	1	0	0	2	2	1	0	0	0	0	0
Chromatin assembly factor 1 subunit B OS=Homo sapiens GN=CHAF1B PE=1 SV=1	CAF1B_HUMAN	61 kDa	1	0	0	2	0	0	0	0	0	0	0
GMP synthase [glutamine-hydrolyzing] OS=Homo sapiens GN=GMPS PE=1 SV=1	GUAA_HUMAN	77 kDa	1	0	0	8	0	0	0	0	0	0	0
Dolichyl-diphosphooligosaccharide--protein glycosyltransferase subunit STT3A OS=Homo sapiens GN=STT3A PE=1 SV=2	STT3A_HUMAN	81 kDa	1	0	0	1	0	1	0	0	0	0	0
Helicase ARIP4 OS=Homo sapiens GN=RAD54L2 PE=1 SV=4	ARIP4_HUMAN	163 kDa	1	0	0	0	0	0	0	0	0	0	0
Nuclear pore complex protein Nup133 OS=Homo sapiens GN=NUP133 PE=1 SV=2	NU133_HUMAN	129 kDa	1	0	0	17	1	0	0	0	0	0	0
Cluster of Coatomer subunit beta OS=Homo sapiens GN=COPB1 PE=1 SV=3 (COPB_HUMAN)	COPB_HUMAN [2]	107 kDa	1	0	0	4	2	2	0	0	0	0	0
Coatomer subunit beta OS=Homo sapiens GN=COPB1 PE=1 SV=3	COPB_HUMAN	107 kDa	1	0	0	4	2	0	0	0	0	0	0
Coatomer subunit beta OS=Homo sapiens GN=COPB1 PE=1 SV=3	P53618	107 kDa	0	0	0	0	0	2	0	0	0	0	0
Cluster of Transcription activator BRG1 OS=Homo sapiens GN=SMARCA4 PE=1 SV=2 (SMCA4_HUMAN)	SMCA4_HUMAN [2]	?	1	0	1	38	4	2	0	0	0	0	0
Transcription activator BRG1 OS=Homo sapiens GN=SMARCA4 PE=1 SV=2	SMCA4_HUMAN	?	1	0	1	31	3	2	0	0	0	0	0
Probable global transcription activator SNF2L2 OS=Homo sapiens GN=SMARCA2 PE=1 SV=2	SMCA2_HUMAN	?	1	0	0	21	2	1	0	0	0	0	0
Cluster of ERO1-like protein alpha OS=Homo sapiens GN=ERO1A PE=1 SV=2 (ERO1A_HUMAN)	ERO1A_HUMAN [2]	54 kDa	1	0	0	0	0	0	0	0	0	0	0
ERO1-like protein alpha OS=Homo sapiens GN=ERO1A PE=1 SV=2	ERO1A_HUMAN	54 kDa	1	0	0	0	0	0	0	0	0	0	0
ERO1-like protein beta OS=Homo sapiens GN=ERO1B PE=1 SV=2	ERO1B_HUMAN	54 kDa	1	0	0	0	0	0	0	0	0	0	0
Calmodulin-regulated spectrin-associated protein 1 OS=Homo sapiens GN=CAMSAP1 PE=1 SV=2	CAMP1_HUMAN	178 kDa	1	0	0	0	0	0	0	0	0	0	0
Arginine and glutamate-rich protein 1 OS=Homo sapiens GN=ARGLU1 PE=1 SV=1	ARGL1_HUMAN	33 kDa	1	0	0	2	0	0	0	0	0	0	0
DNA mismatch repair protein Msh2 OS=Homo sapiens GN=MSH2 PE=1 SV=1	MSH2_HUMAN	105 kDa	1	0	0	10	0	0	0	0	0	0	0
Eukaryotic peptide chain release factor subunit 1 OS=Homo sapiens GN=ETF1 PE=1 SV=3	ERF1_HUMAN	49 kDa	1	0	0	2	0	1	0	0	0	0	0
S phase cyclin A-associated protein in the endoplasmic reticulum OS=Homo sapiens GN=SCAPER PE=1 SV=2	SCAPE_HUMAN	158 kDa	1	0	0	0	0	0	0	0	0	0	0
TGF-beta-activated kinase 1 and MAP3K7-binding protein 2 OS=Homo sapiens GN=TAB2 PE=1 SV=1	TAB2_HUMAN	76 kDa	1	0	0	0	0	1	0	1	0	0	0
Valine--tRNA ligase OS=Homo sapiens GN=VARS PE=1 SV=4	SYVC_HUMAN	140 kDa	1	0	0	2	0	3	0	0	0	0	0
Transducin beta-like protein 2 OS=Homo sapiens GN=TBL2 PE=1 SV=1	TBL2_HUMAN	50 kDa	1	1	0	0	0	0	0	0	0	0	0
Far upstream element-binding protein 3 OS=Homo sapiens GN=FUBP3 PE=1 SV=2	FUBP3_HUMAN	62 kDa	1	0	0	9	2	0	0	0	0	0	0
Nucleus accumbens-associated protein 1 OS=Homo sapiens GN=NACC1 PE=1 SV=1	NACC1_HUMAN	57 kDa	1	2	0	2	0	0	0	0	0	0	0
Basement membrane-specific heparan sulfate proteoglycan core protein OS=Homo sapiens GN=HSPG2 PE=1 SV=4	PGBM_HUMAN	469 kDa	1	0	0	0	0	0	0	0	0	0	0
Transmembrane protein 209 OS=Homo sapiens GN=TMEM209 PE=1 SV=2	TM209_HUMAN	63 kDa	1	0	0	2	0	0	0	0	1	0	0
Nuclear receptor-interacting protein 1 OS=Homo sapiens GN=NRIP1 PE=1 SV=2	NRIP1_HUMAN	127 kDa	1	0	0	0	0	0	0	0	0	0	0
Nucleoporin NDC1 OS=Homo sapiens GN=NDC1 PE=1 SV=2	NDC1_HUMAN	?	1	0	0	1	0	0	0	0	1	0	0
SPATS2-like protein OS=Homo sapiens GN=SPATS2L PE=1 SV=2	SPS2L_HUMAN	62 kDa	1	0	0	0	0	0	0	0	0	0	0
Ubiquitin thioesterase OTUB1 OS=Homo sapiens GN=OTUB1 PE=1 SV=2	OTUB1_HUMAN	31 kDa	1	0	0	0	0	3	0	0	0	0	0
Nuclear receptor coactivator 3 OS=Homo sapiens GN=NCOA3 PE=1 SV=1	NCOA3_HUMAN	155 kDa	1	0	0	0	2	0	0	0	0	0	0
UBX domain-containing protein 7 OS=Homo sapiens GN=UBXN7 PE=1 SV=2	UBXN7_HUMAN	55 kDa	1	0	0	0	0	0	0	0	0	0	0
Peroxisomal bifunctional enzyme OS=Homo sapiens GN=EHHADH PE=1 SV=3	ECHP_HUMAN	79 kDa	1	0	0	0	0	0	0	0	0	0	0
Prohibitin OS=Homo sapiens GN=PHB PE=1 SV=1	PHB_HUMAN	30 kDa	1	0	2	1	0	2	0	0	0	0	0
Calpain-1 catalytic subunit OS=Homo sapiens GN=CAPN1 PE=1 SV=1	CAN1_HUMAN	82 kDa	1	0	0	0	0	0	0	0	0	0	0
Spectrin alpha chain, non-erythrocytic 1 OS=Homo sapiens GN=SPTAN1 PE=1 SV=3	SPTN1_HUMAN	?	1	2	1	44	6	91	0	0	1	0	0
Angiomotin OS=Homo sapiens GN=AMOT PE=1 SV=1	AMOT_HUMAN	118 kDa	1	0	0	0	0	0	0	0	0	0	0
Interferon regulatory factor 2-binding protein 2 OS=Homo sapiens GN=IRF2BP2 PE=1 SV=2	I2BP2_HUMAN	?	1	1	1	9	2	1	0	0	0	0	0
Vesicle-trafficking protein SEC22b OS=Homo sapiens GN=SEC22B PE=1 SV=4	SC22B_HUMAN	25 kDa	1	0	1	3	0	0	0	0	0	0	0
Histone acetyltransferase type B catalytic subunit OS=Homo sapiens GN=HAT1 PE=1 SV=1	HAT1_HUMAN	50 kDa	1	0	0	2	0	0	0	0	0	0	0
SWI/SNF-related matrix-associated actin-dependent regulator of chromatin subfamily E member 1 OS=Homo sapiens GN=SMARCE1 PE=1 SV=2	SMCE1_HUMAN	47 kDa	1	1	0	11	2	1	0	0	0	0	0
Ras-associated and pleckstrin homology domains-containing protein 1 OS=Homo sapiens GN=RAPH1 PE=1 SV=3	RAPH1_HUMAN	135 kDa	1	0	0	0	0	0	0	0	0	0	0
Inosine-5'-monophosphate dehydrogenase 2 OS=Homo sapiens GN=IMPDH2 PE=1 SV=2	IMDH2_HUMAN	56 kDa	1	0	0	0	0	0	0	0	0	0	0
Pinin OS=Homo sapiens GN=PNN PE=1 SV=4	PININ_HUMAN	82 kDa	1	2	0	6	0	0	0	0	0	0	0
Surfeit locus protein 4 OS=Homo sapiens GN=SURF4 PE=1 SV=3	SURF4_HUMAN	30 kDa	1	0	0	0	0	0	0	0	0	0	0
Small nuclear ribonucleoprotein-associated proteins B and B' OS=Homo sapiens GN=SNRPB PE=1 SV=2	RSMB_HUMAN	25 kDa	1	1	0	1	0	1	0	0	0	0	0
Ubiquitin recognition factor in ER-associated degradation protein 1 OS=Homo sapiens GN=UFD1 PE=1 SV=3	UFD1_HUMAN	35 kDa	1	0	0	2	0	0	0	0	0	0	0
DAZ-associated protein 1 OS=Homo sapiens GN=DAZAP1 PE=1 SV=1	DAZP1_HUMAN	43 kDa	1	0	0	3	0	0	0	0	0	0	0
Tight junction protein ZO-1 OS=Homo sapiens GN=TJP1 PE=1 SV=3	ZO1_HUMAN	?	1	0	0	22	2	11	0	0	2	0	0
Abl interactor 1 OS=Homo sapiens GN=ABI1 PE=1 SV=4	ABI1_HUMAN	55 kDa	1	0	0	1	1	0	0	0	0	0	0
6-phosphogluconate dehydrogenase, decarboxylating OS=Homo sapiens GN=PGD PE=1 SV=3	6PGD_HUMAN	?	1	0	2	8	1	9	0	0	0	0	0
26S proteasome non-ATPase regulatory subunit 3 OS=Homo sapiens GN=PSMD3 PE=1 SV=2	PSMD3_HUMAN	61 kDa	1	0	0	0	0	0	0	0	0	0	0
AH receptor-interacting protein OS=Homo sapiens GN=AIP PE=1 SV=2	AIP_HUMAN	38 kDa	1	0	0	1	0	0	0	0	0	0	0
AP-3 complex subunit sigma-1 OS=Homo sapiens GN=AP3S1 PE=1 SV=1	AP3S1_HUMAN	22 kDa	1	0	0	0	0	0	0	0	0	0	0
Acidic leucine-rich nuclear phosphoprotein 32 family member E OS=Homo sapiens GN=ANP32E PE=1 SV=1	AN32E_HUMAN	31 kDa	1	0	0	2	1	1	0	0	0	0	0
Actin-related protein 2/3 complex subunit 4 OS=Homo sapiens GN=ARPC4 PE=1 SV=3	ARPC4_HUMAN	20 kDa	1	0	0	2	3	3	0	0	0	0	0
Alpha-taxilin OS=Homo sapiens GN=TXLNA PE=1 SV=3	TXLNA_HUMAN	62 kDa	1	0	0	3	0	0	0	0	0	0	0
BUB3-interacting and GLEBS motif-containing protein ZNF207 OS=Homo sapiens GN=ZNF207 PE=1 SV=1	ZN207_HUMAN	51 kDa	1	0	0	2	0	0	0	0	0	0	0
Bcl-2-associated transcription factor 1 OS=Homo sapiens GN=BCLAF1 PE=1 SV=2	BCLF1_HUMAN	106 kDa	1	0	0	5	0	0	0	0	0	0	0
Calpain-2 catalytic subunit OS=Homo sapiens GN=CAPN2 PE=1 SV=6	CAN2_HUMAN	80 kDa	1	0	0	0	0	3	0	0	0	0	0
Caveolin-1 OS=Homo sapiens GN=CAV1 PE=1 SV=4	CAV1_HUMAN	20 kDa	1	1	0	0	0	4	0	0	0	0	0
Chromosome transmission fidelity protein 8 homolog isoform 2 OS=Homo sapiens GN=CHTF8 PE=1 SV=1	CTF8A_HUMAN	51 kDa	1	0	0	2	0	0	0	0	0	0	0
Cystatin-B OS=Homo sapiens GN=CSTB PE=1 SV=2	CYTB_HUMAN	11 kDa	1	0	0	0	0	0	0	0	0	0	0
Cytochrome b5 OS=Homo sapiens GN=CYB5A PE=1 SV=2	CYB5_HUMAN	15 kDa	1	0	0	0	0	0	0	0	0	0	0
Cytochrome c oxidase subunit 2 OS=Homo sapiens GN=MT-CO2 PE=1 SV=1	COX2_HUMAN	26 kDa	1	0	0	0	0	0	0	0	0	0	0
DNA-directed RNA polymerases I and III subunit RPAC1 OS=Homo sapiens GN=POLR1C PE=1 SV=1	RPAC1_HUMAN	?	1	0	1	5	0	1	2	1	1	0	0
DNA-directed RNA polymerases I, II, and III subunit RPABC3 OS=Homo sapiens GN=POLR2H PE=1 SV=4	RPAB3_HUMAN	17 kDa	1	1	0	2	0	1	0	0	0	0	0
Desmoglein-2 OS=Homo sapiens GN=DSG2 PE=1 SV=2	DSG2_HUMAN	122 kDa	1	0	0	1	1	0	0	0	0	0	0
Dolichyl-diphosphooligosaccharide--protein glycosyltransferase subunit DAD1 OS=Homo sapiens GN=DAD1 PE=1 SV=3	DAD1_HUMAN	12 kDa	1	0	0	0	0	0	0	0	0	0	0
Epoxide hydrolase 1 OS=Homo sapiens GN=EPHX1 PE=1 SV=1	HYEP_HUMAN	53 kDa	1	0	0	0	0	0	0	0	0	0	0
Estradiol 17-beta-dehydrogenase 11 OS=Homo sapiens GN=HSD17B11 PE=1 SV=3	DHB11_HUMAN	33 kDa	1	0	0	0	0	0	0	0	0	0	0
Eukaryotic translation initiation factor 3 subunit C OS=Homo sapiens GN=EIF3C PE=1 SV=1	EIF3C_HUMAN	?	1	0	0	10	0	6	0	0	0	0	0
Fos-related antigen 1 OS=Homo sapiens GN=FOSL1 PE=1 SV=1	FOSL1_HUMAN	29 kDa	1	0	0	0	0	0	0	0	0	0	0
H/ACA ribonucleoprotein complex non-core subunit NAF1 OS=Homo sapiens GN=NAF1 PE=1 SV=2	NAF1_HUMAN	54 kDa	1	0	0	0	0	1	0	0	0	0	0
Heterogeneous nuclear ribonucleoprotein U-like protein 2 OS=Homo sapiens GN=HNRNPUL2 PE=1 SV=1	HNRL2_HUMAN	85 kDa	1	0	0	4	1	0	0	0	0	0	0
Histone-lysine N-methyltransferase SETDB1 OS=Homo sapiens GN=SETDB1 PE=1 SV=1	SETB1_HUMAN	143 kDa	1	0	0	8	0	0	0	0	0	0	0
Interleukin enhancer-binding factor 2 OS=Homo sapiens GN=ILF2 PE=1 SV=2	ILF2_HUMAN	43 kDa	1	0	0	9	0	0	0	0	0	0	0
Lysozyme C OS=Homo sapiens GN=LYZ PE=1 SV=1	LYSC_HUMAN	17 kDa	1	0	0	0	0	0	0	0	0	0	0
Major facilitator superfamily domain-containing protein 10 OS=Homo sapiens GN=MFSD10 PE=1 SV=1	MFS10_HUMAN	48 kDa	1	0	0	0	0	0	0	0	0	0	0
Myeloid leukemia factor 2 OS=Homo sapiens GN=MLF2 PE=1 SV=1	MLF2_HUMAN	28 kDa	1	0	0	0	0	0	0	0	0	0	0
Myotrophin OS=Homo sapiens GN=MTPN PE=1 SV=2	P58546 (+1)	13 kDa	1	0	0	1	1	1	0	0	0	0	0
Neural Wiskott-Aldrich syndrome protein OS=Homo sapiens GN=WASL PE=1 SV=2	WASL_HUMAN	55 kDa	1	0	0	1	0	0	0	0	0	0	0
Nucleoporin NUP53 OS=Homo sapiens GN=NUP35 PE=1 SV=1	NUP53_HUMAN	?	1	0	0	5	0	0	1	1	2	0	0
Nucleoporin NUP188 homolog OS=Homo sapiens GN=NUP188 PE=1 SV=1	NU188_HUMAN	?	1	0	0	12	0	2	0	0	0	0	0
Nucleoporin Nup37 OS=Homo sapiens GN=NUP37 PE=1 SV=1	NUP37_HUMAN	37 kDa	1	0	0	2	0	0	0	0	0	0	0
PRKC apoptosis WT1 regulator protein OS=Homo sapiens GN=PAWR PE=1 SV=1	PAWR_HUMAN	37 kDa	1	0	0	3	0	0	0	0	0	0	0
Peptidyl-prolyl cis-trans isomerase G OS=Homo sapiens GN=PPIG PE=1 SV=2	PPIG_HUMAN	?	1	0	0	0	0	0	0	0	0	0	0
Poly [ADP-ribose] polymerase 9 OS=Homo sapiens GN=PARP9 PE=1 SV=2	PARP9_HUMAN	96 kDa	1	1	0	0	0	0	0	0	0	0	0
Polyadenylate-binding protein 2 OS=Homo sapiens GN=PABPN1 PE=1 SV=3	PABP2_HUMAN	?	1	2	1	2	1	0	1	2	3	0	0
Programmed cell death protein 6 OS=Homo sapiens GN=PDCD6 PE=1 SV=1	PDCD6_HUMAN	22 kDa	1	0	2	2	1	0	0	0	0	0	0
Proteasomal ubiquitin receptor ADRM1 OS=Homo sapiens GN=ADRM1 PE=1 SV=2	Q16186 (+1)	42 kDa	1	0	0	0	0	1	0	0	0	0	0
Proteasome subunit alpha type-6 OS=Homo sapiens GN=PSMA6 PE=1 SV=1	PSA6_HUMAN	27 kDa	1	0	0	2	0	0	0	0	0	0	0
Cluster of Protein SET OS=Homo sapiens GN=SET PE=1 SV=3 (SET_HUMAN)	SET_HUMAN [2]	33 kDa	1	3	0	6	1	2	0	0	0	0	0
Protein SET OS=Homo sapiens GN=SET PE=1 SV=3	SET_HUMAN	33 kDa	1	3	0	6	1	2	0	0	0	0	0
Protein SETSIP OS=Homo sapiens GN=SETSIP PE=1 SV=1	P0DME0	35 kDa	0	0	0	0	0	0	0	0	0	0	0
Protein cornichon homolog 4 OS=Homo sapiens GN=CNIH4 PE=1 SV=1	CNIH4_HUMAN	16 kDa	1	0	0	0	0	0	0	0	0	0	0
Protein disulfide-isomerase A6 OS=Homo sapiens GN=PDIA6 PE=1 SV=1	PDIA6_HUMAN	48 kDa	1	0	0	3	1	2	0	0	0	0	0
Protein phosphatase Slingshot homolog 3 OS=Homo sapiens GN=SSH3 PE=1 SV=2	SSH3_HUMAN	73 kDa	1	0	0	0	0	0	0	0	0	0	0
Ras association domain-containing protein 7 OS=Homo sapiens GN=RASSF7 PE=1 SV=1	RASF7_HUMAN	40 kDa	1	0	0	1	0	0	0	0	0	0	0
Ras-related protein Rab-5C OS=Homo sapiens GN=RAB5C PE=1 SV=2	RAB5C_HUMAN	?	1	0	0	1	1	3	0	0	0	0	0
Rho GDP-dissociation inhibitor 2 OS=Homo sapiens GN=ARHGDIB PE=1 SV=3	GDIR2_HUMAN	23 kDa	1	0	0	0	0	0	0	0	0	0	0
Cluster of Scaffold attachment factor B1 OS=Homo sapiens GN=SAFB PE=1 SV=4 (SAFB1_HUMAN)	SAFB1_HUMAN [2]	103 kDa	1	0	0	6	0	0	0	0	0	0	0
Scaffold attachment factor B1 OS=Homo sapiens GN=SAFB PE=1 SV=4	SAFB1_HUMAN	103 kDa	1	0	0	6	0	0	0	0	0	0	0
Scaffold attachment factor B2 OS=Homo sapiens GN=SAFB2 PE=1 SV=1	SAFB2_HUMAN	?	0	0	0	3	0	0	0	0	0	0	0
Cluster of Septin-7 OS=Homo sapiens GN=SEPT7 PE=1 SV=2 (SEPT7_HUMAN)	SEPT7_HUMAN [3]	?	1	0	1	8	1	7	0	0	0	0	0
Septin-7 OS=Homo sapiens GN=SEPT7 PE=1 SV=2	SEPT7_HUMAN	?	1	0	1	8	1	7	0	0	0	0	0
Septin-14 OS=Homo sapiens GN=SEPT14 PE=1 SV=2	Q6ZU15	50 kDa	0	0	0	0	0	0	0	0	0	0	0
Septin-14 OS=Homo sapiens GN=SEPT14 PE=1 SV=2	SEP14_HUMAN	50 kDa	0	0	0	0	0	0	0	0	0	0	0
Cluster of Serine/arginine-rich splicing factor 10 OS=Homo sapiens GN=SRSF10 PE=1 SV=1 (SRS10_HUMAN)	SRS10_HUMAN [2]	31 kDa	1	0	0	3	0	0	1	1	0	0	0
Serine/arginine-rich splicing factor 10 OS=Homo sapiens GN=SRSF10 PE=1 SV=1	SRS10_HUMAN	31 kDa	1	0	0	3	0	0	1	1	0	0	0
Serine/arginine-rich splicing factor 12 OS=Homo sapiens GN=SRSF12 PE=2 SV=1	SRS12_HUMAN	31 kDa	0	0	0	0	0	0	0	0	0	0	0
Serine/threonine-protein phosphatase 2A catalytic subunit alpha isoform OS=Homo sapiens GN=PPP2CA PE=1 SV=1	PP2AA_HUMAN	36 kDa	1	0	0	1	0	1	0	0	0	0	0
Signal recognition particle 14 kDa protein OS=Homo sapiens GN=SRP14 PE=1 SV=2	SRP14_HUMAN	15 kDa	1	0	0	2	0	0	0	0	0	0	0
Signal recognition particle 19 kDa protein OS=Homo sapiens GN=SRP19 PE=1 SV=3	SRP19_HUMAN	?	1	0	0	0	0	0	0	0	0	0	0
Thioredoxin-dependent peroxide reductase, mitochondrial OS=Homo sapiens GN=PRDX3 PE=1 SV=3	PRDX3_HUMAN	28 kDa	1	0	1	0	0	0	0	0	0	0	0
Triosephosphate isomerase OS=Homo sapiens GN=TPI1 PE=1 SV=3	TPIS_HUMAN	?	1	0	0	2	1	1	1	0	0	0	0
Tumor susceptibility gene 101 protein OS=Homo sapiens GN=TSG101 PE=1 SV=2	TS101_HUMAN	44 kDa	1	0	0	1	0	0	0	0	0	0	0
U1 small nuclear ribonucleoprotein C OS=Homo sapiens GN=SNRPC PE=1 SV=1	RU1C_HUMAN	17 kDa	1	0	0	1	0	0	0	0	0	0	0
Ubiquitin-associated protein 2-like OS=Homo sapiens GN=UBAP2L PE=1 SV=2	UBP2L_HUMAN	?	1	0	0	6	0	7	0	1	1	0	0
Uncharacterized protein C11orf98 OS=Homo sapiens GN=C11orf98 PE=4 SV=1	CK098_HUMAN	14 kDa	1	0	0	0	0	0	0	0	0	0	0
Very-long-chain enoyl-CoA reductase OS=Homo sapiens GN=TECR PE=1 SV=1	TECR_HUMAN	36 kDa	1	1	0	0	0	0	0	0	0	0	0
WD repeat and FYVE domain-containing protein 1 OS=Homo sapiens GN=WDFY1 PE=1 SV=1	WDFY1_HUMAN	46 kDa	1	2	0	0	0	0	0	0	0	0	0
YTH domain-containing protein 1 OS=Homo sapiens GN=YTHDC1 PE=1 SV=3	YTDC1_HUMAN	85 kDa	1	0	0	1	0	0	0	0	0	0	0
Zinc finger CCCH-type antiviral protein 1-like OS=Homo sapiens GN=ZC3HAV1L PE=1 SV=2	ZCCHL_HUMAN	33 kDa	1	0	0	0	0	0	0	0	0	0	0
Cluster of Nucleolysin TIAR OS=Homo sapiens GN=TIAL1 PE=1 SV=1 (TIAR_HUMAN)	TIAR_HUMAN [2]	?	1	0	0	1	0	0	0	0	0	0	0
Nucleolysin TIAR OS=Homo sapiens GN=TIAL1 PE=1 SV=1	TIAR_HUMAN	?	1	0	0	1	0	0	0	0	0	0	0
Nucleolysin TIA-1 isoform p40 OS=Homo sapiens GN=TIA1 PE=1 SV=3	TIA1_HUMAN	?	0	0	0	0	0	0	0	0	0	0	0
Exophilin-5 OS=Homo sapiens GN=EXPH5 PE=1 SV=3	EXPH5_HUMAN	?	1	0	0	0	0	0	0	0	0	0	0
Set1/Ash2 histone methyltransferase complex subunit ASH2 OS=Homo sapiens GN=ASH2L PE=1 SV=1	ASH2L_HUMAN	?	1	0	0	6	2	1	0	0	0	0	0
Coatomer subunit epsilon OS=Homo sapiens GN=COPE PE=1 SV=3	COPE_HUMAN	34 kDa	1	0	0	0	0	1	0	0	0	0	0
mRNA export factor OS=Homo sapiens GN=RAE1 PE=1 SV=1	RAE1L_HUMAN	41 kDa	1	0	0	6	0	0	0	0	0	0	0
Cluster of La-related protein 1 OS=Homo sapiens GN=LARP1 PE=1 SV=2 (LARP1_HUMAN)	LARP1_HUMAN [2]	124 kDa	1	0	0	2	0	0	0	0	0	0	0
La-related protein 1 OS=Homo sapiens GN=LARP1 PE=1 SV=2	LARP1_HUMAN	124 kDa	1	0	0	2	0	0	0	0	0	0	0
La-related protein 1B OS=Homo sapiens GN=LARP1B PE=1 SV=2	LAR1B_HUMAN	105 kDa	0	0	0	0	0	0	0	0	0	0	0
Glutamine--fructose-6-phosphate aminotransferase [isomerizing] 1 OS=Homo sapiens GN=GFPT1 PE=1 SV=3	GFPT1_HUMAN	79 kDa	1	0	0	0	0	1	0	0	0	0	0
Serine/arginine-rich splicing factor 11 OS=Homo sapiens GN=SRSF11 PE=1 SV=1	SRS11_HUMAN	54 kDa	1	0	0	3	0	0	0	0	0	0	0
ETS-related transcription factor Elf-3 OS=Homo sapiens GN=ELF3 PE=1 SV=1	ELF3_HUMAN	41 kDa	1	0	0	0	0	0	0	0	0	0	0
Cold-inducible RNA-binding protein OS=Homo sapiens GN=CIRBP PE=1 SV=1	CIRBP_HUMAN	19 kDa	1	0	0	0	0	1	0	0	0	0	0
26S proteasome regulatory subunit 4 OS=Homo sapiens GN=PSMC1 PE=1 SV=1	PRS4_HUMAN	49 kDa	1	0	0	1	0	2	0	0	0	0	0
Protein diaphanous homolog 1 OS=Homo sapiens GN=DIAPH1 PE=1 SV=2	DIAP1_HUMAN	?	1	0	0	2	0	2	0	0	0	0	0
Eukaryotic translation initiation factor 4H OS=Homo sapiens GN=EIF4H PE=1 SV=5	IF4H_HUMAN	?	1	0	0	1	1	1	0	1	1	0	0
Putative small nuclear ribonucleoprotein G-like protein 15 OS=Homo sapiens GN=SNRPGP15 PE=5 SV=2	RUXGL_HUMAN	9 kDa	1	1	0	1	1	0	0	0	0	0	0
Poly(U)-binding-splicing factor PUF60 OS=Homo sapiens GN=PUF60 PE=1 SV=1	PUF60_HUMAN	60 kDa	1	0	0	6	0	0	0	0	0	0	0
General transcription factor 3C polypeptide 4 OS=Homo sapiens GN=GTF3C4 PE=1 SV=2	TF3C4_HUMAN	92 kDa	1	0	0	3	0	0	0	0	0	0	0
Actin-related protein 2/3 complex subunit 1B OS=Homo sapiens GN=ARPC1B PE=1 SV=3	ARC1B_HUMAN	41 kDa	1	0	0	0	1	0	0	0	0	0	0
UPF0568 protein C14orf166 OS=Homo sapiens GN=C14orf166 PE=1 SV=1	CN166_HUMAN	28 kDa	1	0	0	2	0	0	0	0	0	0	0
Cohesin subunit SA-2 OS=Homo sapiens GN=STAG2 PE=1 SV=3	STAG2_HUMAN	?	1	0	0	2	0	0	0	0	0	0	0
Eukaryotic translation initiation factor 4 gamma 3 OS=Homo sapiens GN=EIF4G3 PE=1 SV=2	IF4G3_HUMAN	?	1	1	0	1	2	1	0	0	0	0	0
UDP-glucose 6-dehydrogenase OS=Homo sapiens GN=UGDH PE=1 SV=1	UGDH_HUMAN	?	1	0	0	9	0	4	1	1	0	0	0
Calmodulin-1 OS=Homo sapiens GN=CALM1 PE=1 SV=1	CALM1_HUMAN (+2)	17 kDa	1	0	1	4	0	0	0	0	0	0	0
Retinoic acid-induced protein 1 OS=Homo sapiens GN=RAI1 PE=1 SV=2	RAI1_HUMAN	?	1	0	0	3	0	0	0	0	0	0	0
Gem-associated protein 5 OS=Homo sapiens GN=GEMIN5 PE=1 SV=3	GEMI5_HUMAN	169 kDa	1	0	0	1	0	0	0	0	0	0	0
Cluster of Importin subunit alpha-4 OS=Homo sapiens GN=KPNA3 PE=1 SV=2 (IMA4_HUMAN)	IMA4_HUMAN [2]	58 kDa	1	0	0	1	2	0	0	0	0	0	0
Importin subunit alpha-4 OS=Homo sapiens GN=KPNA3 PE=1 SV=2	IMA4_HUMAN	58 kDa	1	0	0	1	1	0	0	0	0	0	0
Importin subunit alpha-3 OS=Homo sapiens GN=KPNA4 PE=1 SV=1	IMA3_HUMAN	58 kDa	0	0	0	0	1	0	0	0	0	0	0
Neutral alpha-glucosidase AB OS=Homo sapiens GN=GANAB PE=1 SV=3	GANAB_HUMAN	107 kDa	1	0	0	0	1	1	0	0	0	0	0
Transcription factor jun-B OS=Homo sapiens GN=JUNB PE=1 SV=1	JUNB_HUMAN	36 kDa	1	1	0	3	1	0	0	0	0	0	0
Protein transport protein Sec61 subunit alpha isoform 1 OS=Homo sapiens GN=SEC61A1 PE=1 SV=2	S61A1_HUMAN	52 kDa	1	0	0	1	0	0	0	0	0	0	0
Clathrin interactor 1 OS=Homo sapiens GN=CLINT1 PE=1 SV=1	EPN4_HUMAN	68 kDa	1	0	2	2	0	0	0	0	0	0	0
Transcriptional repressor p66-alpha OS=Homo sapiens GN=GATAD2A PE=1 SV=1	P66A_HUMAN	?	1	0	0	8	1	0	0	0	0	0	0
Elongation of very long chain fatty acids protein 1 OS=Homo sapiens GN=ELOVL1 PE=1 SV=1	ELOV1_HUMAN	33 kDa	1	0	0	0	0	0	0	0	0	0	0
Cluster of Activity-dependent neuroprotector homeobox protein OS=Homo sapiens GN=ADNP PE=1 SV=1 (ADNP_HUMAN)	ADNP_HUMAN [2]	124 kDa	1	0	0	1	0	0	0	0	0	0	0
Activity-dependent neuroprotector homeobox protein OS=Homo sapiens GN=ADNP PE=1 SV=1	ADNP_HUMAN	124 kDa	1	0	0	1	0	0	0	0	0	0	0
Activity-dependent neuroprotector homeobox protein OS=Homo sapiens GN=ADNP PE=1 SV=1	Q9H2P0	124 kDa	0	0	0	0	0	0	0	0	0	0	0
ATP-binding cassette sub-family E member 1 OS=Homo sapiens GN=ABCE1 PE=1 SV=1	ABCE1_HUMAN	67 kDa	1	0	0	7	0	0	0	0	0	0	0
Pre-mRNA-splicing factor SYF2 OS=Homo sapiens GN=SYF2 PE=1 SV=1	SYF2_HUMAN	29 kDa	1	0	0	2	0	0	0	0	0	0	0
Gigaxonin OS=Homo sapiens GN=GAN PE=1 SV=1	GAN_HUMAN	68 kDa	1	0	0	1	0	0	0	0	0	0	0
Regulator of chromosome condensation OS=Homo sapiens GN=RCC1 PE=1 SV=1	RCC1_HUMAN	45 kDa	1	0	0	1	0	0	0	0	0	0	0
Calmodulin-like protein 5 OS=Homo sapiens GN=CALML5 PE=1 SV=2	CALL5_HUMAN	16 kDa	1	0	0	0	0	0	0	0	0	0	0
Cluster of Importin subunit alpha-1 OS=Homo sapiens GN=KPNA2 PE=1 SV=1 (IMA1_HUMAN)	IMA1_HUMAN [2]	58 kDa	1	0	0	7	3	2	0	1	1	0	0
Importin subunit alpha-1 OS=Homo sapiens GN=KPNA2 PE=1 SV=1	IMA1_HUMAN	58 kDa	1	0	0	7	3	0	0	0	0	0	0
Importin subunit alpha-1 OS=Homo sapiens GN=KPNA2 PE=1 SV=1	P52292	58 kDa	0	0	0	0	0	2	0	1	1	0	0
Coronin-2A OS=Homo sapiens GN=CORO2A PE=2 SV=2	COR2A_HUMAN	60 kDa	1	0	0	0	0	0	0	0	0	0	0
G protein pathway suppressor 2 OS=Homo sapiens GN=GPS2 PE=1 SV=3	GPS2_HUMAN	37 kDa	1	0	0	2	0	0	0	0	0	0	0
Ras GTPase-activating protein-binding protein 1 OS=Homo sapiens GN=G3BP1 PE=1 SV=1	G3BP1_HUMAN	?	1	0	0	7	0	6	0	0	0	0	0
Polypeptide N-acetylgalactosaminyltransferase 16 OS=Homo sapiens GN=GALNT16 PE=1 SV=2	GLT16_HUMAN	63 kDa	1	0	0	0	0	0	0	0	0	0	0
Cluster of Eukaryotic translation initiation factor 3 subunit E OS=Homo sapiens GN=EIF3E PE=1 SV=1 (EIF3E_HUMAN)	EIF3E_HUMAN [2]	52 kDa	1	0	0	6	1	3	0	0	0	0	0
Eukaryotic translation initiation factor 3 subunit E OS=Homo sapiens GN=EIF3E PE=1 SV=1	EIF3E_HUMAN	52 kDa	1	0	0	6	1	0	0	0	0	0	0
Eukaryotic translation initiation factor 3 subunit E OS=Homo sapiens GN=EIF3E PE=1 SV=1	P60228	52 kDa	0	0	0	0	0	3	0	0	0	0	0
Immunoglobulin lambda-1 light chain OS=Homo sapiens PE=1 SV=1	IGL1_HUMAN	23 kDa	1	2	1	1	0	0	0	0	0	0	0
Fragile X mental retardation syndrome-related protein 2 OS=Homo sapiens GN=FXR2 PE=1 SV=2	FXR2_HUMAN	74 kDa	1	0	0	5	0	0	0	0	0	0	0
Cluster of Peptidyl-prolyl cis-trans isomerase NIMA-interacting 1 OS=Homo sapiens GN=PIN1 PE=1 SV=1 (PIN1_HUMAN)	PIN1_HUMAN [2]	18 kDa	1	0	0	1	0	0	0	0	0	0	0
Peptidyl-prolyl cis-trans isomerase NIMA-interacting 1 OS=Homo sapiens GN=PIN1 PE=1 SV=1	PIN1_HUMAN	18 kDa	1	0	0	1	0	0	0	0	0	0	0
Peptidyl-prolyl cis-trans isomerase NIMA-interacting 1 OS=Homo sapiens GN=PIN1 PE=1 SV=1	Q13526	18 kDa	0	0	0	0	0	0	0	0	0	0	0
Putative ATP-dependent RNA helicase DHX30 OS=Homo sapiens GN=DHX30 PE=1 SV=1	DHX30_HUMAN	?	1	0	0	0	0	0	0	0	0	0	0
Cluster of Nicotinamide phosphoribosyltransferase OS=Homo sapiens GN=NAMPT PE=1 SV=1 (NAMPT_HUMAN)	NAMPT_HUMAN [2]	56 kDa	1	1	1	8	0	4	0	0	0	0	0
Nicotinamide phosphoribosyltransferase OS=Homo sapiens GN=NAMPT PE=1 SV=1	NAMPT_HUMAN	56 kDa	1	1	1	8	0	0	0	0	0	0	0
Nicotinamide phosphoribosyltransferase OS=Homo sapiens GN=NAMPT PE=1 SV=1	P43490	56 kDa	0	0	0	0	0	4	0	0	0	0	0
Cluster of Eukaryotic translation initiation factor 3 subunit F OS=Homo sapiens GN=EIF3F PE=1 SV=1 (O00303)	O00303 [2]	38 kDa	1	0	0	3	0	2	0	0	0	0	0
Eukaryotic translation initiation factor 3 subunit F OS=Homo sapiens GN=EIF3F PE=1 SV=1	EIF3F_HUMAN	38 kDa	1	0	0	3	0	0	0	0	0	0	0
Eukaryotic translation initiation factor 3 subunit F OS=Homo sapiens GN=EIF3F PE=1 SV=1	O00303	38 kDa	0	0	0	0	0	2	0	0	0	0	0
Proliferating cell nuclear antigen OS=Homo sapiens GN=PCNA PE=1 SV=1	PCNA_HUMAN	29 kDa	1	0	0	4	0	0	0	0	0	0	0
Cluster of 60S ribosomal protein L30 OS=Homo sapiens GN=RPL30 PE=1 SV=2 (RL30_HUMAN)	RL30_HUMAN [2]	13 kDa	1	0	0	3	0	1	0	0	0	0	0
60S ribosomal protein L30 OS=Homo sapiens GN=RPL30 PE=1 SV=2	RL30_HUMAN	13 kDa	1	0	0	3	0	0	0	0	0	0	0
60S ribosomal protein L30 OS=Homo sapiens GN=RPL30 PE=1 SV=2	P62888	13 kDa	0	0	0	0	0	1	0	0	0	0	0
Cluster of Inorganic pyrophosphatase OS=Homo sapiens GN=PPA1 PE=1 SV=2 (IPYR_HUMAN)	IPYR_HUMAN [2]	33 kDa	1	0	0	2	0	1	0	0	0	0	0
Inorganic pyrophosphatase OS=Homo sapiens GN=PPA1 PE=1 SV=2	IPYR_HUMAN	33 kDa	1	0	0	2	0	0	0	0	0	0	0
Inorganic pyrophosphatase OS=Homo sapiens GN=PPA1 PE=1 SV=2	Q15181	33 kDa	0	0	0	0	0	1	0	0	0	0	0
Beta/gamma crystallin domain-containing protein 1 OS=Homo sapiens GN=CRYBG1 PE=1 SV=3	CRBG1_HUMAN	189 kDa	1	0	0	5	1	0	0	0	0	0	0
Exportin-2 OS=Homo sapiens GN=CSE1L PE=1 SV=3	XPO2_HUMAN	?	0	1	1	11	2	4	0	1	0	0	0
Putative 60S ribosomal protein L39-like 5 OS=Homo sapiens GN=RPL39P5 PE=5 SV=2	R39L5_HUMAN (+1)	6 kDa	0	0	0	1	0	0	0	0	0	0	0
Cellular retinoic acid-binding protein 2 OS=Homo sapiens GN=CRABP2 PE=1 SV=2	RABP2_HUMAN	16 kDa	0	0	0	0	0	0	0	0	0	0	0
Cluster of Choline-phosphate cytidylyltransferase A OS=Homo sapiens GN=PCYT1A PE=1 SV=2 (PCY1A_HUMAN)	PCY1A_HUMAN [2]	42 kDa	0	1	3	1	0	0	0	0	0	0	0
Choline-phosphate cytidylyltransferase A OS=Homo sapiens GN=PCYT1A PE=1 SV=2	PCY1A_HUMAN	42 kDa	0	1	3	1	0	0	0	0	0	0	0
Choline-phosphate cytidylyltransferase B OS=Homo sapiens GN=PCYT1B PE=1 SV=1	PCY1B_HUMAN	42 kDa	0	0	0	1	0	0	0	0	0	0	0
Protein NLRC5 OS=Homo sapiens GN=NLRC5 PE=1 SV=3	NLRC5_HUMAN	?	0	0	0	1	0	0	0	0	0	0	0
Synaptopodin-2 OS=Homo sapiens GN=SYNPO2 PE=1 SV=2	SYNP2_HUMAN	118 kDa	0	0	0	1	0	0	0	0	0	0	0
Titin OS=Homo sapiens GN=TTN PE=1 SV=4	TITIN_HUMAN	?	0	0	0	0	0	0	0	0	0	0	1
Cluster of Septin-11 OS=Homo sapiens GN=SEPT11 PE=1 SV=3 (SEP11_HUMAN)	SEP11_HUMAN [3]	49 kDa	0	0	2	4	0	5	0	0	0	0	0
Septin-11 OS=Homo sapiens GN=SEPT11 PE=1 SV=3	SEP11_HUMAN	49 kDa	0	0	2	4	0	5	0	0	0	0	0
Septin-6 OS=Homo sapiens GN=SEPT6 PE=1 SV=4	SEPT6_HUMAN	?	0	0	0	2	0	2	0	0	0	0	0
Septin-8 OS=Homo sapiens GN=SEPT8 PE=1 SV=4	SEPT8_HUMAN	56 kDa	0	0	0	0	0	0	0	0	0	0	0
Nuclear pore complex protein Nup98-Nup96 OS=Homo sapiens GN=NUP98 PE=1 SV=4	NUP98_HUMAN	?	0	0	0	12	1	1	0	0	0	0	0
Dynamin-1 OS=Homo sapiens GN=DNM1 PE=1 SV=2	DYN1_HUMAN	?	0	0	8	26	9	9	0	0	2	0	0
Prefoldin subunit 3 OS=Homo sapiens GN=VBP1 PE=1 SV=3	PFD3_HUMAN	23 kDa	0	0	0	1	0	0	0	0	0	0	0
60S acidic ribosomal protein P1 OS=Homo sapiens GN=RPLP1 PE=1 SV=1	RLA1_HUMAN	12 kDa	0	0	0	0	0	1	0	0	1	0	0
Pleiotropic regulator 1 OS=Homo sapiens GN=PLRG1 PE=1 SV=1	PLRG1_HUMAN	57 kDa	0	0	0	2	0	0	0	0	0	0	0
Cluster of Mediator of RNA polymerase II transcription subunit 12 OS=Homo sapiens GN=MED12 PE=1 SV=4 (MED12_HUMAN)	MED12_HUMAN [2]	?	0	4	0	0	0	0	0	0	0	0	0
Mediator of RNA polymerase II transcription subunit 12 OS=Homo sapiens GN=MED12 PE=1 SV=4	MED12_HUMAN	?	0	4	0	0	0	0	0	0	0	0	0
Mediator of RNA polymerase II transcription subunit 12-like protein OS=Homo sapiens GN=MED12L PE=1 SV=2	MD12L_HUMAN	240 kDa	0	1	0	0	0	0	0	0	0	0	0
E3 ubiquitin-protein ligase Itchy homolog OS=Homo sapiens GN=ITCH PE=1 SV=2	ITCH_HUMAN	?	0	0	0	0	2	0	0	0	0	0	0
Cluster of Dynein light chain 1, cytoplasmic OS=Homo sapiens GN=DYNLL1 PE=1 SV=1 (DYL1_HUMAN)	DYL1_HUMAN [2]	10 kDa	0	0	0	1	0	0	0	0	0	0	0
Dynein light chain 1, cytoplasmic OS=Homo sapiens GN=DYNLL1 PE=1 SV=1	DYL1_HUMAN	10 kDa	0	0	0	1	0	0	0	0	0	0	0
Dynein light chain 2, cytoplasmic OS=Homo sapiens GN=DYNLL2 PE=1 SV=1	DYL2_HUMAN	10 kDa	0	0	0	0	0	0	0	0	0	0	0
Pre-mRNA-splicing factor ATP-dependent RNA helicase PRP16 OS=Homo sapiens GN=DHX38 PE=1 SV=2	PRP16_HUMAN	141 kDa	0	0	0	2	0	0	0	0	0	0	0
REST corepressor 3 OS=Homo sapiens GN=RCOR3 PE=1 SV=2	RCOR3_HUMAN	56 kDa	0	0	0	3	0	0	0	0	1	0	0
Proteasome-associated protein ECM29 homolog OS=Homo sapiens GN=ECM29 PE=1 SV=2	ECM29_HUMAN	204 kDa	0	0	0	4	0	0	0	0	0	0	0
Polyhomeotic-like protein 2 OS=Homo sapiens GN=PHC2 PE=1 SV=1	PHC2_HUMAN	91 kDa	0	0	0	6	0	1	0	0	0	0	0
Calmodulin-regulated spectrin-associated protein 2 OS=Homo sapiens GN=CAMSAP2 PE=1 SV=3	CAMP2_HUMAN	?	0	0	0	1	0	0	0	0	0	0	0
E3 ubiquitin-protein ligase RING2 OS=Homo sapiens GN=RNF2 PE=1 SV=1	RING2_HUMAN	38 kDa	0	0	0	2	0	0	0	0	0	0	0
Erbin OS=Homo sapiens GN=ERBIN PE=1 SV=2	ERBIN_HUMAN	158 kDa	0	0	0	2	0	0	0	0	0	0	0
Importin-5 OS=Homo sapiens GN=IPO5 PE=1 SV=4	IPO5_HUMAN	?	0	0	0	4	3	6	0	0	0	0	0
Aspartate--tRNA ligase, cytoplasmic OS=Homo sapiens GN=DARS PE=1 SV=2	SYDC_HUMAN	57 kDa	0	0	0	2	0	0	0	0	0	0	0
Osteoclast-stimulating factor 1 OS=Homo sapiens GN=OSTF1 PE=1 SV=2	OSTF1_HUMAN	24 kDa	0	0	0	1	0	0	0	0	0	0	0
Protein LSM12 homolog OS=Homo sapiens GN=LSM12 PE=1 SV=2	LSM12_HUMAN	22 kDa	0	0	0	1	0	0	0	0	1	0	0
ODB2_HUMAN-DECOY	ODB2_HUMAN-DECOY	?	0	0	0	0	0	1	0	0	0	0	0
Serine/threonine-protein phosphatase PGAM5, mitochondrial OS=Homo sapiens GN=PGAM5 PE=1 SV=2	PGAM5_HUMAN	32 kDa	0	0	0	2	0	0	0	0	0	0	0
Complement C4-A OS=Homo sapiens GN=C4A PE=1 SV=2	CO4A_HUMAN	193 kDa	0	1	1	1	0	0	0	0	0	0	0
Transcription factor ETV6 OS=Homo sapiens GN=ETV6 PE=1 SV=1	ETV6_HUMAN	53 kDa	0	0	0	0	0	0	0	0	0	0	0
SYNE1_HUMAN-DECOY	SYNE1_HUMAN-DECOY	?	0	0	0	0	0	1	0	0	0	0	0
Coiled-coil domain-containing protein 158 OS=Homo sapiens GN=CCDC158 PE=2 SV=2	CD158_HUMAN	?	0	0	0	1	0	0	0	0	0	0	0
SAFB-like transcription modulator OS=Homo sapiens GN=SLTM PE=1 SV=2	SLTM_HUMAN	117 kDa	0	0	0	2	0	0	0	0	0	0	0
RYR2_HUMAN-DECOY	RYR2_HUMAN-DECOY	?	0	1	0	0	0	0	0	0	0	0	0
Sperm-associated antigen 5 OS=Homo sapiens GN=SPAG5 PE=1 SV=2	SPAG5_HUMAN	134 kDa	0	0	0	2	0	0	0	0	0	0	0
E3 ubiquitin-protein ligase RING1 OS=Homo sapiens GN=RING1 PE=1 SV=2	RING1_HUMAN	42 kDa	0	0	1	3	0	2	0	0	0	0	0
Ubiquitin carboxyl-terminal hydrolase 10 OS=Homo sapiens GN=USP10 PE=1 SV=2	UBP10_HUMAN	87 kDa	0	0	0	0	0	1	0	0	0	0	0
DNA (cytosine-5)-methyltransferase 1 OS=Homo sapiens GN=DNMT1 PE=1 SV=2	DNMT1_HUMAN	?	0	0	0	5	0	0	0	0	0	0	0
Transportin-3 OS=Homo sapiens GN=TNPO3 PE=1 SV=3	TNPO3_HUMAN	?	0	2	0	4	0	1	0	0	0	0	0
Basic leucine zipper and W2 domain-containing protein 2 OS=Homo sapiens GN=BZW2 PE=1 SV=1	BZW2_HUMAN	48 kDa	0	0	0	2	0	1	0	0	0	0	0
U4/U6 small nuclear ribonucleoprotein Prp4 OS=Homo sapiens GN=PRPF4 PE=1 SV=2	PRP4_HUMAN	58 kDa	0	0	0	5	0	0	0	0	0	0	0
Cluster of COUP transcription factor 2 OS=Homo sapiens GN=NR2F2 PE=1 SV=1 (COT2_HUMAN)	COT2_HUMAN [2]	46 kDa	0	0	0	1	0	0	0	0	0	0	0
COUP transcription factor 2 OS=Homo sapiens GN=NR2F2 PE=1 SV=1	COT2_HUMAN	46 kDa	0	0	0	1	0	0	0	0	0	0	0
COUP transcription factor 1 OS=Homo sapiens GN=NR2F1 PE=1 SV=1	COT1_HUMAN	46 kDa	0	0	0	0	0	0	0	0	0	0	0
Cluster of Unconventional myosin-Ib OS=Homo sapiens GN=MYO1B PE=1 SV=3 (MYO1B_HUMAN)	MYO1B_HUMAN [2]	132 kDa	0	0	0	4	0	7	0	0	0	0	0
Unconventional myosin-Ia OS=Homo sapiens GN=MYO1A PE=2 SV=1	MYO1A_HUMAN	118 kDa	0	0	0	0	0	0	0	0	0	0	0
Unconventional myosin-Ib OS=Homo sapiens GN=MYO1B PE=1 SV=3	MYO1B_HUMAN	132 kDa	0	0	0	4	0	7	0	0	0	0	0
5'-3' exoribonuclease 2 OS=Homo sapiens GN=XRN2 PE=1 SV=1	XRN2_HUMAN	109 kDa	0	0	0	5	0	0	0	0	0	0	0
Small nuclear ribonucleoprotein F OS=Homo sapiens GN=SNRPF PE=1 SV=1	RUXF_HUMAN	10 kDa	0	1	0	1	2	0	0	0	0	0	0
Exosome complex exonuclease RRP44 OS=Homo sapiens GN=DIS3 PE=1 SV=2	RRP44_HUMAN	109 kDa	0	0	0	11	0	0	0	0	0	0	0
Protein arginine N-methyltransferase 5 OS=Homo sapiens GN=PRMT5 PE=1 SV=4	ANM5_HUMAN	73 kDa	0	0	0	2	0	0	0	0	0	0	0
ZFHX4_HUMAN-DECOY	ZFHX4_HUMAN-DECOY	?	0	0	0	0	0	1	0	1	0	0	0
Pyrin and HIN domain-containing protein 1 OS=Homo sapiens GN=PYHIN1 PE=1 SV=1	IFIX_HUMAN	55 kDa	0	0	0	2	0	0	0	0	0	0	0
Protein ERGIC-53 OS=Homo sapiens GN=LMAN1 PE=1 SV=2	LMAN1_HUMAN	58 kDa	0	0	0	3	0	0	0	0	0	0	0
Cluster of Serine/threonine-protein kinase MAK OS=Homo sapiens GN=MAK PE=1 SV=2 (MAK_HUMAN)	MAK_HUMAN [13]	?	0	0	0	0	1	4	0	0	1	0	0
Tyrosine-protein kinase Fgr OS=Homo sapiens GN=FGR PE=1 SV=2	FGR_HUMAN	59 kDa	0	0	0	0	1	0	0	0	0	0	0
Cyclin-dependent kinase 20 OS=Homo sapiens GN=CDK20 PE=1 SV=1	CDK20_HUMAN	39 kDa	0	0	0	0	1	0	0	0	0	0	0
Fibroblast growth factor receptor 1 OS=Homo sapiens GN=FGFR1 PE=1 SV=3	FGFR1_HUMAN	92 kDa	0	0	0	0	0	0	0	0	0	0	0
Fibroblast growth factor receptor 2 OS=Homo sapiens GN=FGFR2 PE=1 SV=1	FGFR2_HUMAN	92 kDa	0	0	0	0	1	0	0	0	0	0	0
Fibroblast growth factor receptor 3 OS=Homo sapiens GN=FGFR3 PE=1 SV=1	FGFR3_HUMAN	88 kDa	0	0	0	0	1	0	0	0	0	0	0
Fibroblast growth factor receptor 4 OS=Homo sapiens GN=FGFR4 PE=1 SV=2	FGFR4_HUMAN	88 kDa	0	0	0	0	0	0	0	0	0	0	0
Proto-oncogene tyrosine-protein kinase Src OS=Homo sapiens GN=SRC PE=1 SV=3	SRC_HUMAN	60 kDa	0	0	0	0	0	2	0	0	1	0	0
Serine/threonine-protein kinase ICK OS=Homo sapiens GN=ICK PE=1 SV=1	ICK_HUMAN	71 kDa	0	0	0	0	0	0	0	0	0	0	0
Serine/threonine-protein kinase MAK OS=Homo sapiens GN=MAK PE=1 SV=2	MAK_HUMAN	?	0	0	0	0	1	0	0	0	0	0	0
Tyrosine-protein kinase Blk OS=Homo sapiens GN=BLK PE=1 SV=3	P51451	58 kDa	0	0	0	0	0	0	0	0	0	0	0
Tyrosine-protein kinase HCK OS=Homo sapiens GN=HCK PE=1 SV=5	HCK_HUMAN	60 kDa	0	0	0	0	1	2	0	0	0	0	0
Tyrosine-protein kinase Lyn OS=Homo sapiens GN=LYN PE=1 SV=3	LYN_HUMAN	59 kDa	0	0	0	0	0	0	0	0	0	0	0
Tyrosine-protein kinase Yes OS=Homo sapiens GN=YES1 PE=1 SV=3	P07947	61 kDa	0	0	0	0	0	4	0	0	0	0	0
4F2 cell-surface antigen heavy chain OS=Homo sapiens GN=SLC3A2 PE=1 SV=3	4F2_HUMAN	68 kDa	0	0	0	1	0	2	0	0	0	0	0
5'-3' exoribonuclease 1 OS=Homo sapiens GN=XRN1 PE=1 SV=1	XRN1_HUMAN	194 kDa	0	0	0	2	0	0	0	0	0	0	0
7SK snRNA methylphosphate capping enzyme OS=Homo sapiens GN=MEPCE PE=1 SV=1	MEPCE_HUMAN	?	0	0	0	1	0	0	0	0	0	0	0
14 kDa phosphohistidine phosphatase OS=Homo sapiens GN=PHPT1 PE=1 SV=1	PHP14_HUMAN	14 kDa	0	0	0	0	0	1	0	0	0	0	0
14-3-3 protein eta OS=Homo sapiens GN=YWHAH PE=1 SV=4	1433F_HUMAN	28 kDa	0	1	0	5	0	0	0	0	0	0	0
14-3-3 protein sigma OS=Homo sapiens GN=SFN PE=1 SV=1	1433S_HUMAN	?	0	0	0	0	2	3	0	0	0	0	0
26S proteasome non-ATPase regulatory subunit 4 OS=Homo sapiens GN=PSMD4 PE=1 SV=1	PSMD4_HUMAN	?	0	0	0	1	0	0	0	0	0	0	0
26S proteasome non-ATPase regulatory subunit 5 OS=Homo sapiens GN=PSMD5 PE=1 SV=3	PSMD5_HUMAN	56 kDa	0	0	0	0	1	2	0	0	0	0	0
26S proteasome non-ATPase regulatory subunit 7 OS=Homo sapiens GN=PSMD7 PE=1 SV=2	P51665	37 kDa	0	0	0	0	0	1	0	0	0	0	0
26S proteasome non-ATPase regulatory subunit 8 OS=Homo sapiens GN=PSMD8 PE=1 SV=2	P48556	40 kDa	0	0	0	0	0	1	0	0	0	0	0
26S proteasome non-ATPase regulatory subunit 10 OS=Homo sapiens GN=PSMD10 PE=1 SV=1	PSD10_HUMAN	?	0	0	0	1	0	1	0	0	0	0	0
26S proteasome non-ATPase regulatory subunit 11 OS=Homo sapiens GN=PSMD11 PE=1 SV=3	PSD11_HUMAN	47 kDa	0	0	0	2	0	1	0	0	0	0	0
26S proteasome non-ATPase regulatory subunit 13 OS=Homo sapiens GN=PSMD13 PE=1 SV=2	PSD13_HUMAN	?	0	0	0	1	0	2	0	0	0	0	0
26S proteasome regulatory subunit 6A OS=Homo sapiens GN=PSMC3 PE=1 SV=3	PRS6A_HUMAN	49 kDa	0	0	0	2	0	0	0	0	0	0	0
26S proteasome regulatory subunit 6B OS=Homo sapiens GN=PSMC4 PE=1 SV=2	PRS6B_HUMAN	?	0	0	0	1	0	0	0	0	0	0	0
26S proteasome regulatory subunit 8 OS=Homo sapiens GN=PSMC5 PE=1 SV=1	PRS8_HUMAN	46 kDa	0	0	0	1	0	0	0	0	0	0	0
28 kDa heat- and acid-stable phosphoprotein OS=Homo sapiens GN=PDAP1 PE=1 SV=1	HAP28_HUMAN	21 kDa	0	0	0	2	0	0	0	0	0	0	0
Cluster of 40S ribosomal protein S17 OS=Homo sapiens GN=RPS17 PE=1 SV=2 (RS17_HUMAN)	RS17_HUMAN [2]	16 kDa	0	0	1	2	1	2	0	2	2	1	0
40S ribosomal protein S17 OS=Homo sapiens GN=RPS17 PE=1 SV=2	RS17_HUMAN	16 kDa	0	0	1	2	1	0	0	0	0	1	0
40S ribosomal protein S17 OS=Homo sapiens GN=RPS17 PE=1 SV=2	P08708	16 kDa	0	0	0	0	0	2	0	2	2	0	0
60S ribosomal export protein NMD3 OS=Homo sapiens GN=NMD3 PE=1 SV=1	NMD3_HUMAN	58 kDa	0	0	0	1	0	0	0	0	0	0	0
60S ribosomal protein L23a OS=Homo sapiens GN=RPL23A PE=1 SV=1	P62750	18 kDa	0	0	0	0	0	0	1	1	1	0	0
60S ribosomal protein L32 OS=Homo sapiens GN=RPL32 PE=1 SV=2	RL32_HUMAN	16 kDa	0	0	0	2	0	0	0	0	0	0	0
60S ribosomal protein L36a OS=Homo sapiens GN=RPL36A PE=1 SV=2	RL36A_HUMAN (+1)	12 kDa	0	0	0	1	0	0	0	0	0	0	0
60S ribosomal protein L37a OS=Homo sapiens GN=RPL37A PE=1 SV=2	RL37A_HUMAN	10 kDa	0	0	0	2	0	0	0	0	0	0	0
116 kDa U5 small nuclear ribonucleoprotein component OS=Homo sapiens GN=EFTUD2 PE=1 SV=1	U5S1_HUMAN	109 kDa	0	0	0	15	0	2	0	0	0	0	0
182 kDa tankyrase-1-binding protein OS=Homo sapiens GN=TNKS1BP1 PE=1 SV=4	TB182_HUMAN	182 kDa	0	0	0	2	0	3	0	0	2	0	0
A-kinase anchor protein 2 OS=Homo sapiens GN=AKAP2 PE=1 SV=3	AKAP2_HUMAN	?	0	0	1	14	0	9	0	2	2	0	0
A-kinase anchor protein 8-like OS=Homo sapiens GN=AKAP8L PE=1 SV=3	AKP8L_HUMAN	?	0	0	0	1	0	0	0	0	0	0	0
ACTBL_HUMAN-DECOY	ACTBL_HUMAN-DECOY	?	0	0	0	1	1	0	0	0	0	0	0
ADP-ribosylation factor 6 OS=Homo sapiens GN=ARF6 PE=1 SV=2	P62330	20 kDa	0	0	0	0	0	1	0	0	0	0	0
ADP-ribosylation factor-binding protein GGA2 OS=Homo sapiens GN=GGA2 PE=1 SV=3	GGA2_HUMAN	67 kDa	0	0	1	0	0	0	0	0	0	0	0
ADP-ribosylation factor-like protein 1 OS=Homo sapiens GN=ARL1 PE=1 SV=1	ARL1_HUMAN	20 kDa	0	0	0	1	0	0	0	0	0	0	0
ADP/ATP translocase 2 OS=Homo sapiens GN=SLC25A5 PE=1 SV=7	ADT2_HUMAN	33 kDa	0	0	0	0	1	0	0	0	0	0	0
AF4/FMR2 family member 4 OS=Homo sapiens GN=AFF4 PE=1 SV=1	AFF4_HUMAN	127 kDa	0	0	0	1	0	0	0	0	0	0	0
ANGE1_HUMAN-DECOY	ANGE1_HUMAN-DECOY	?	0	0	0	1	0	0	0	0	0	0	0
AP-1 complex subunit gamma-1 OS=Homo sapiens GN=AP1G1 PE=1 SV=5	AP1G1_HUMAN	91 kDa	0	0	2	4	0	0	0	0	0	0	0
Cluster of AP-1 complex subunit mu-1 OS=Homo sapiens GN=AP1M1 PE=1 SV=3 (AP1M1_HUMAN)	AP1M1_HUMAN [2]	49 kDa	0	0	2	1	0	0	0	0	0	0	0
AP-1 complex subunit mu-1 OS=Homo sapiens GN=AP1M1 PE=1 SV=3	AP1M1_HUMAN	49 kDa	0	0	2	1	0	0	0	0	0	0	0
AP-1 complex subunit mu-2 OS=Homo sapiens GN=AP1M2 PE=1 SV=4	AP1M2_HUMAN	48 kDa	0	0	1	0	0	0	0	0	0	0	0
AP-2 complex subunit alpha-1 OS=Homo sapiens GN=AP2A1 PE=1 SV=3	AP2A1_HUMAN	?	0	0	6	11	0	4	0	0	0	0	0
AP-2 complex subunit alpha-2 OS=Homo sapiens GN=AP2A2 PE=1 SV=2	AP2A2_HUMAN	104 kDa	0	0	0	5	0	1	0	0	0	0	0
Cluster of AP-2 complex subunit beta OS=Homo sapiens GN=AP2B1 PE=1 SV=1 (AP2B1_HUMAN)	AP2B1_HUMAN [2]	?	0	1	8	7	0	11	0	0	0	0	0
AP-1 complex subunit beta-1 OS=Homo sapiens GN=AP1B1 PE=1 SV=2	AP1B1_HUMAN	?	0	1	4	3	0	5	0	0	0	0	0
AP-2 complex subunit beta OS=Homo sapiens GN=AP2B1 PE=1 SV=1	AP2B1_HUMAN	?	0	1	8	7	0	10	0	0	0	0	0
AP-2 complex subunit mu OS=Homo sapiens GN=AP2M1 PE=1 SV=2	AP2M1_HUMAN	50 kDa	0	0	1	4	0	0	0	0	0	0	0
AP-3 complex subunit beta-1 OS=Homo sapiens GN=AP3B1 PE=1 SV=3	AP3B1_HUMAN	?	0	0	0	1	0	0	0	0	0	0	0
AP-3 complex subunit delta-1 OS=Homo sapiens GN=AP3D1 PE=1 SV=1	AP3D1_HUMAN	130 kDa	0	0	1	0	0	0	0	0	0	0	0
ARF GTPase-activating protein GIT2 OS=Homo sapiens GN=GIT2 PE=1 SV=2	GIT2_HUMAN	85 kDa	0	0	0	1	0	0	0	0	0	0	0
ARHGF_HUMAN-DECOY	ARHGF_HUMAN-DECOY	?	0	0	0	0	1	0	0	0	0	0	0
ARL14 effector protein OS=Homo sapiens GN=ARL14EP PE=1 SV=1	AL14E_HUMAN	29 kDa	0	0	0	1	0	0	0	0	0	0	0
AT-hook DNA-binding motif-containing protein 1 OS=Homo sapiens GN=AHDC1 PE=1 SV=1	AHDC1_HUMAN	168 kDa	0	0	0	0	0	0	0	0	0	0	0
AT-rich interactive domain-containing protein 1B OS=Homo sapiens GN=ARID1B PE=1 SV=2	ARI1B_HUMAN	?	0	0	0	6	1	0	0	0	0	0	0
ATP synthase subunit f, mitochondrial OS=Homo sapiens GN=ATP5J2 PE=1 SV=3	ATPK_HUMAN	11 kDa	0	0	0	0	0	1	0	0	0	0	0
ATP-binding cassette sub-family E member 1 OS=Homo sapiens GN=ABCE1 PE=1 SV=1	P61221	67 kDa	0	0	0	0	0	5	0	0	0	0	0
ATP-binding cassette sub-family F member 1 OS=Homo sapiens GN=ABCF1 PE=1 SV=2	ABCF1_HUMAN	96 kDa	0	0	0	3	0	3	0	0	0	0	0
ATP-binding cassette sub-family F member 2 OS=Homo sapiens GN=ABCF2 PE=1 SV=2	ABCF2_HUMAN	71 kDa	0	0	0	1	0	0	0	0	0	0	0
ATP-citrate synthase OS=Homo sapiens GN=ACLY PE=1 SV=3	ACLY_HUMAN	121 kDa	0	0	0	8	3	10	1	0	0	0	0
ATP-dependent 6-phosphofructokinase, muscle type OS=Homo sapiens GN=PFKM PE=1 SV=2	PFKAM_HUMAN	85 kDa	0	0	0	0	0	1	0	0	0	0	0
ATP-dependent 6-phosphofructokinase, platelet type OS=Homo sapiens GN=PFKP PE=1 SV=2	PFKAP_HUMAN	86 kDa	0	0	0	0	0	1	0	0	0	0	0
ATP-dependent DNA helicase Q1 OS=Homo sapiens GN=RECQL PE=1 SV=3	RECQ1_HUMAN	73 kDa	0	0	0	5	0	0	0	0	0	0	0
ATP-dependent RNA helicase DDX42 OS=Homo sapiens GN=DDX42 PE=1 SV=1	DDX42_HUMAN	?	0	0	0	5	0	1	0	0	0	0	0
ATP-dependent RNA helicase DHX8 OS=Homo sapiens GN=DHX8 PE=1 SV=1	DHX8_HUMAN	139 kDa	0	0	0	3	0	0	0	0	0	0	0
ATP-dependent RNA helicase DHX36 OS=Homo sapiens GN=DHX36 PE=1 SV=2	DHX36_HUMAN	115 kDa	0	0	0	0	0	1	0	0	0	0	0
ATPase WRNIP1 OS=Homo sapiens GN=WRNIP1 PE=1 SV=2	WRIP1_HUMAN	72 kDa	0	0	0	4	3	0	0	0	0	0	0
ATS12_HUMAN-DECOY	ATS12_HUMAN-DECOY	?	0	0	0	0	1	0	0	0	0	0	0
Abl interactor 2 OS=Homo sapiens GN=ABI2 PE=1 SV=1	ABI2_HUMAN	56 kDa	0	0	0	2	0	0	0	0	0	0	0
Abnormal spindle-like microcephaly-associated protein OS=Homo sapiens GN=ASPM PE=1 SV=2	ASPM_HUMAN	?	0	0	0	1	0	0	0	0	0	0	0
Absent in melanoma 1 protein OS=Homo sapiens GN=AIM1 PE=1 SV=3	AIM1_HUMAN	?	0	0	0	0	0	6	0	0	0	0	0
Acetyl-CoA acetyltransferase, cytosolic OS=Homo sapiens GN=ACAT2 PE=1 SV=2	THIC_HUMAN	41 kDa	0	0	0	0	0	2	0	0	0	0	0
Cluster of Acetyl-CoA carboxylase 1 OS=Homo sapiens GN=ACACA PE=1 SV=2 (ACACA_HUMAN)	ACACA_HUMAN [2]	?	0	0	0	17	3	2	0	0	0	0	0
Acetyl-CoA carboxylase 1 OS=Homo sapiens GN=ACACA PE=1 SV=2	ACACA_HUMAN	?	0	0	0	17	3	2	0	0	0	0	0
Acetyl-CoA carboxylase 2 OS=Homo sapiens GN=ACACB PE=1 SV=3	ACACB_HUMAN	277 kDa	0	0	0	3	1	0	0	0	0	0	0
Acidic leucine-rich nuclear phosphoprotein 32 family member A OS=Homo sapiens GN=ANP32A PE=1 SV=1	AN32A_HUMAN	29 kDa	0	0	0	0	0	0	0	0	0	0	0
Acidic leucine-rich nuclear phosphoprotein 32 family member B OS=Homo sapiens GN=ANP32B PE=1 SV=1	AN32B_HUMAN	29 kDa	0	0	0	1	0	0	0	0	0	0	0
Actin filament-associated protein 1-like 2 OS=Homo sapiens GN=AFAP1L2 PE=1 SV=1	AF1L2_HUMAN	?	0	0	0	0	0	3	0	0	0	0	0
Actin-binding LIM protein 3 OS=Homo sapiens GN=ABLIM3 PE=1 SV=3	ABLM3_HUMAN	78 kDa	0	1	1	0	1	0	0	0	0	0	0
Actin-like protein 6A OS=Homo sapiens GN=ACTL6A PE=1 SV=1	ACL6A_HUMAN	47 kDa	0	0	0	6	0	0	0	0	0	0	0
Actin-related protein 2/3 complex subunit 1B OS=Homo sapiens GN=ARPC1B PE=1 SV=3	O15143	41 kDa	0	0	0	0	0	2	0	0	0	0	0
Cluster of Actin-related protein 2/3 complex subunit 2 OS=Homo sapiens GN=ARPC2 PE=1 SV=1 (O15144)	O15144 [2]	34 kDa	0	0	0	0	0	4	0	0	0	0	0
Actin-related protein 2/3 complex subunit 2 OS=Homo sapiens GN=ARPC2 PE=1 SV=1	O15144	34 kDa	0	0	0	0	0	4	0	0	0	0	0
Actin-related protein 2/3 complex subunit 2 OS=Homo sapiens GN=ARPC2 PE=1 SV=1	ARPC2_HUMAN	34 kDa	0	0	0	0	0	0	0	0	0	0	0
Actin-related protein 2/3 complex subunit 3 OS=Homo sapiens GN=ARPC3 PE=1 SV=3	O15145	21 kDa	0	0	0	0	0	2	0	0	0	0	0
Actin-related protein 2/3 complex subunit 5 OS=Homo sapiens GN=ARPC5 PE=1 SV=3	ARPC5_HUMAN	16 kDa	0	0	0	1	0	1	0	0	0	0	0
Actin-related protein 2/3 complex subunit 5-like protein OS=Homo sapiens GN=ARPC5L PE=1 SV=1	Q9BPX5	17 kDa	0	0	0	0	0	2	0	0	0	0	0
Cluster of Actin-related protein 3 OS=Homo sapiens GN=ACTR3 PE=1 SV=3 (P61158)	P61158 [2]	47 kDa	0	0	0	0	1	5	0	0	0	0	0
Actin-related protein 3 OS=Homo sapiens GN=ACTR3 PE=1 SV=3	P61158	47 kDa	0	0	0	0	0	5	0	0	0	0	0
Actin-related protein 3B OS=Homo sapiens GN=ACTR3B PE=2 SV=1	ARP3B_HUMAN	48 kDa	0	0	0	0	1	0	0	0	0	0	0
Actin-related protein 3 OS=Homo sapiens GN=ACTR3 PE=1 SV=3	ARP3_HUMAN	47 kDa	0	0	0	2	2	0	0	0	0	0	0
Activator of 90 kDa heat shock protein ATPase homolog 1 OS=Homo sapiens GN=AHSA1 PE=1 SV=1	AHSA1_HUMAN	38 kDa	0	1	0	2	0	1	0	0	0	0	0
Adaptin ear-binding coat-associated protein 2 OS=Homo sapiens GN=NECAP2 PE=1 SV=1	NECP2_HUMAN	28 kDa	0	0	0	1	0	0	0	0	0	0	0
Adenylosuccinate lyase OS=Homo sapiens GN=ADSL PE=1 SV=2	PUR8_HUMAN	55 kDa	0	0	0	1	0	3	0	0	0	0	0
Adenylosuccinate synthetase isozyme 2 OS=Homo sapiens GN=ADSS PE=1 SV=3	P30520	50 kDa	0	0	0	0	0	1	0	0	0	0	0
Adenylyl cyclase-associated protein 2 OS=Homo sapiens GN=CAP2 PE=1 SV=1	CAP2_HUMAN	?	0	0	0	0	0	0	0	0	0	0	1
Afadin OS=Homo sapiens GN=AFDN PE=1 SV=3	AFAD_HUMAN	?	0	0	0	2	0	7	0	0	0	0	0
Aladin OS=Homo sapiens GN=AAAS PE=1 SV=1	AAAS_HUMAN	60 kDa	0	0	0	1	0	0	0	0	0	0	0
Alanine--tRNA ligase, cytoplasmic OS=Homo sapiens GN=AARS PE=1 SV=2	SYAC_HUMAN	107 kDa	0	0	0	1	0	1	0	0	0	0	0
Alanyl-tRNA editing protein Aarsd1 OS=Homo sapiens GN=AARSD1 PE=1 SV=2	AASD1_HUMAN	45 kDa	0	0	0	0	0	0	0	1	0	0	0
Aldehyde dehydrogenase family 16 member A1 OS=Homo sapiens GN=ALDH16A1 PE=1 SV=2	A16A1_HUMAN	85 kDa	0	0	4	2	0	2	0	0	0	0	0
Aldo-keto reductase family 1 member C1 OS=Homo sapiens GN=AKR1C1 PE=1 SV=1	AK1C1_HUMAN	37 kDa	0	0	0	3	0	0	0	0	0	0	0
Aldose reductase OS=Homo sapiens GN=AKR1B1 PE=1 SV=3	ALDR_HUMAN	36 kDa	0	1	0	2	0	0	0	0	0	0	0
Aldose reductase OS=Homo sapiens GN=AKR1B1 PE=1 SV=3	P15121	36 kDa	0	0	0	0	0	1	0	0	0	0	0
Cluster of Alpha-2-macroglobulin OS=Homo sapiens GN=A2M PE=1 SV=3 (A2MG_HUMAN)	A2MG_HUMAN [2]	163 kDa	0	3	2	0	0	0	0	0	0	0	0
Alpha-2-macroglobulin OS=Homo sapiens GN=A2M PE=1 SV=3	A2MG_HUMAN	163 kDa	0	3	2	0	0	0	0	0	0	0	0
Pregnancy zone protein OS=Homo sapiens GN=PZP PE=1 SV=4	PZP_HUMAN	164 kDa	0	2	1	0	0	0	0	0	0	0	0
Alpha-amylase 1 OS=Homo sapiens GN=AMY1A PE=1 SV=2	AMY1_HUMAN (+2)	58 kDa	0	1	0	0	0	0	0	0	0	0	0
Alpha-catulin OS=Homo sapiens GN=CTNNAL1 PE=1 SV=2	CTNL1_HUMAN	82 kDa	0	0	0	0	0	2	0	0	0	0	0
Cluster of Alpha-centractin OS=Homo sapiens GN=ACTR1A PE=1 SV=1 (P61163)	P61163 [2]	43 kDa	0	0	0	0	0	3	0	0	0	0	0
Alpha-centractin OS=Homo sapiens GN=ACTR1A PE=1 SV=1	P61163	43 kDa	0	0	0	0	0	3	0	0	0	0	0
Beta-centractin OS=Homo sapiens GN=ACTR1B PE=1 SV=1	P42025	42 kDa	0	0	0	0	0	0	0	0	0	0	0
Alpha-endosulfine OS=Homo sapiens GN=ENSA PE=1 SV=1	ENSA_HUMAN	13 kDa	0	0	0	0	0	1	0	0	0	0	0
Alpha-parvin OS=Homo sapiens GN=PARVA PE=1 SV=1	PARVA_HUMAN	42 kDa	0	0	0	0	0	2	0	0	0	0	0
Alpha-taxilin OS=Homo sapiens GN=TXLNA PE=1 SV=3	P40222	62 kDa	0	0	0	0	0	1	0	0	0	0	0
Aminoacyl tRNA synthase complex-interacting multifunctional protein 2 OS=Homo sapiens GN=AIMP2 PE=1 SV=2	Q13155	35 kDa	0	0	0	0	0	1	0	0	0	0	0
Anaphase-promoting complex subunit 7 OS=Homo sapiens GN=ANAPC7 PE=1 SV=4	APC7_HUMAN	67 kDa	0	0	0	1	0	0	0	0	0	0	0
Angiomotin-like protein 2 OS=Homo sapiens GN=AMOTL2 PE=1 SV=3	AMOL2_HUMAN	86 kDa	0	0	0	1	0	1	0	0	0	0	0
Anillin OS=Homo sapiens GN=ANLN PE=1 SV=2	ANLN_HUMAN	124 kDa	0	0	0	6	0	0	0	0	0	0	0
Ankycorbin OS=Homo sapiens GN=RAI14 PE=1 SV=2	RAI14_HUMAN	?	0	0	0	10	0	3	0	0	0	0	0
Annexin A3 OS=Homo sapiens GN=ANXA3 PE=1 SV=3	ANXA3_HUMAN	36 kDa	0	0	0	0	2	0	0	0	0	0	0
Annexin A5 OS=Homo sapiens GN=ANXA5 PE=1 SV=2	P08758	36 kDa	0	0	0	0	0	3	0	0	0	0	0
Annexin A6 OS=Homo sapiens GN=ANXA6 PE=1 SV=3	ANXA6_HUMAN	76 kDa	0	0	0	0	0	1	0	0	0	0	0
Annexin A11 OS=Homo sapiens GN=ANXA11 PE=1 SV=1	ANX11_HUMAN	54 kDa	0	0	0	1	0	2	0	0	0	0	0
Arf-GAP domain and FG repeat-containing protein 1 OS=Homo sapiens GN=AGFG1 PE=1 SV=2	AGFG1_HUMAN	58 kDa	0	0	2	3	0	2	0	0	0	0	0
Arf-GAP with Rho-GAP domain, ANK repeat and PH domain-containing protein 1 OS=Homo sapiens GN=ARAP1 PE=1 SV=3	ARAP1_HUMAN	162 kDa	0	0	0	0	0	1	0	0	0	0	0
Arginase-1 OS=Homo sapiens GN=ARG1 PE=1 SV=2	ARGI1_HUMAN	35 kDa	0	0	0	1	0	0	1	1	1	0	0
Arginine--tRNA ligase, cytoplasmic OS=Homo sapiens GN=RARS PE=1 SV=2	SYRC_HUMAN	75 kDa	0	0	0	3	0	0	0	0	0	0	0
Asparagine--tRNA ligase, cytoplasmic OS=Homo sapiens GN=NARS PE=1 SV=1	SYNC_HUMAN	63 kDa	0	0	0	4	0	2	0	0	0	0	0
Ataxin-2-like protein OS=Homo sapiens GN=ATXN2L PE=1 SV=2	ATX2L_HUMAN	113 kDa	0	0	0	1	0	1	0	0	0	0	0
Ataxin-10 OS=Homo sapiens GN=ATXN10 PE=1 SV=1	ATX10_HUMAN	?	0	0	0	0	0	2	0	0	0	0	0
Aurora kinase A OS=Homo sapiens GN=AURKA PE=1 SV=2	AURKA_HUMAN	46 kDa	0	0	0	4	0	0	0	0	0	0	0
Aurora kinase B OS=Homo sapiens GN=AURKB PE=1 SV=3	AURKB_HUMAN	39 kDa	0	0	0	1	0	0	0	0	0	0	0
BAG family molecular chaperone regulator 2 OS=Homo sapiens GN=BAG2 PE=1 SV=1	BAG2_HUMAN	24 kDa	0	0	0	3	0	4	0	0	0	0	0
BAG family molecular chaperone regulator 3 OS=Homo sapiens GN=BAG3 PE=1 SV=3	O95817	62 kDa	0	0	0	0	0	1	0	0	0	0	0
BEN domain-containing protein 3 OS=Homo sapiens GN=BEND3 PE=1 SV=1	BEND3_HUMAN	94 kDa	0	0	0	1	0	0	0	0	0	0	0
BMP-2-inducible protein kinase OS=Homo sapiens GN=BMP2K PE=1 SV=2	BMP2K_HUMAN	129 kDa	0	0	0	1	0	0	0	0	0	0	0
BRCA2 and CDKN1A-interacting protein OS=Homo sapiens GN=BCCIP PE=1 SV=1	BCCIP_HUMAN	36 kDa	0	0	0	1	0	0	0	0	0	0	0
BRCA2-interacting transcriptional repressor EMSY OS=Homo sapiens GN=EMSY PE=1 SV=2	EMSY_HUMAN	141 kDa	0	0	0	5	0	0	0	0	0	0	0
BRISC complex subunit Abraxas 2 OS=Homo sapiens GN=ABRAXAS2 PE=1 SV=2	ABRX2_HUMAN	47 kDa	0	0	0	1	0	0	0	0	0	0	0
BTB/POZ domain-containing protein KCTD3 OS=Homo sapiens GN=KCTD3 PE=1 SV=2	KCTD3_HUMAN	?	0	0	0	0	0	1	0	0	0	0	0
Band 4.1-like protein 2 OS=Homo sapiens GN=EPB41L2 PE=1 SV=1	E41L2_HUMAN	113 kDa	0	0	0	3	1	6	0	0	0	0	0
Beta-catenin-like protein 1 OS=Homo sapiens GN=CTNNBL1 PE=1 SV=1	CTBL1_HUMAN	65 kDa	0	0	0	3	0	0	0	0	0	0	0
Beta-soluble NSF attachment protein OS=Homo sapiens GN=NAPB PE=1 SV=2	SNAB_HUMAN	34 kDa	0	0	0	0	0	1	0	0	0	0	0
Bifunctional glutamate/proline--tRNA ligase OS=Homo sapiens GN=EPRS PE=1 SV=5	P07814	171 kDa	0	0	0	0	0	3	0	0	0	0	0
Bifunctional purine biosynthesis protein PURH OS=Homo sapiens GN=ATIC PE=1 SV=3	PUR9_HUMAN	65 kDa	0	0	0	0	0	1	0	0	0	0	0
Bile salt export pump OS=Homo sapiens GN=ABCB11 PE=1 SV=2	O95342	146 kDa	0	0	0	0	0	1	0	0	0	0	0
Bloom syndrome protein OS=Homo sapiens GN=BLM PE=1 SV=1	BLM_HUMAN	159 kDa	0	0	0	0	0	0	0	0	0	0	0
Brain acid soluble protein 1 OS=Homo sapiens GN=BASP1 PE=1 SV=2	BASP1_HUMAN	23 kDa	0	0	0	1	0	7	0	0	0	0	0
Brain-specific angiogenesis inhibitor 1-associated protein 2 OS=Homo sapiens GN=BAIAP2 PE=1 SV=1	BAIP2_HUMAN	?	0	0	1	4	0	0	0	0	0	0	0
Brain-specific angiogenesis inhibitor 1-associated protein 2-like protein 1 OS=Homo sapiens GN=BAIAP2L1 PE=1 SV=2	BI2L1_HUMAN	57 kDa	0	0	0	1	0	0	0	0	0	0	0
Breast cancer metastasis-suppressor 1-like protein OS=Homo sapiens GN=BRMS1L PE=1 SV=2	BRM1L_HUMAN	38 kDa	0	0	0	2	0	0	0	0	0	0	0
Bromodomain adjacent to zinc finger domain protein 1A OS=Homo sapiens GN=BAZ1A PE=1 SV=2	BAZ1A_HUMAN	?	0	0	0	6	0	0	0	0	0	0	0
Cluster of Bromodomain-containing protein 4 OS=Homo sapiens GN=BRD4 PE=1 SV=2 (BRD4_HUMAN)	BRD4_HUMAN [2]	152 kDa	0	0	0	4	0	0	0	0	0	0	0
Bromodomain-containing protein 3 OS=Homo sapiens GN=BRD3 PE=1 SV=1	BRD3_HUMAN	80 kDa	0	0	0	2	0	0	0	0	0	0	0
Bromodomain-containing protein 4 OS=Homo sapiens GN=BRD4 PE=1 SV=2	BRD4_HUMAN	152 kDa	0	0	0	4	0	0	0	0	0	0	0
Bromodomain-containing protein 9 OS=Homo sapiens GN=BRD9 PE=1 SV=2	BRD9_HUMAN	67 kDa	0	0	0	1	0	0	0	0	0	0	0
Bystin OS=Homo sapiens GN=BYSL PE=1 SV=3	BYST_HUMAN	50 kDa	0	0	0	1	0	0	0	0	0	0	0
CAC1F_HUMAN-DECOY	CAC1F_HUMAN-DECOY	?	0	0	0	1	0	0	0	0	0	0	0
CCAAT/enhancer-binding protein beta OS=Homo sapiens GN=CEBPB PE=1 SV=2	CEBPB_HUMAN	36 kDa	0	0	0	1	0	0	0	0	0	0	0
CCR4-NOT transcription complex subunit 1 OS=Homo sapiens GN=CNOT1 PE=1 SV=2	CNOT1_HUMAN	?	0	0	0	6	0	2	0	0	0	0	0
CCR4-NOT transcription complex subunit 2 OS=Homo sapiens GN=CNOT2 PE=1 SV=1	CNOT2_HUMAN	?	0	0	0	3	0	0	0	0	0	0	0
CCR4-NOT transcription complex subunit 9 OS=Homo sapiens GN=CNOT9 PE=1 SV=1	CNOT9_HUMAN	34 kDa	0	0	0	3	0	0	0	0	0	0	0
CD2 antigen cytoplasmic tail-binding protein 2 OS=Homo sapiens GN=CD2BP2 PE=1 SV=1	CD2B2_HUMAN	38 kDa	0	0	0	2	0	0	0	0	0	0	0
CD2-associated protein OS=Homo sapiens GN=CD2AP PE=1 SV=1	Q9Y5K6	71 kDa	0	0	0	0	0	1	0	0	0	0	0
Cluster of CD11A_HUMAN	CD11A_HUMAN [2]	91 kDa	0	0	0	5	0	0	0	0	0	0	0
CD11A_HUMAN	CD11A_HUMAN	91 kDa	0	0	0	4	0	0	0	0	0	0	0
Cyclin-dependent kinase 11B OS=Homo sapiens GN=CDK11B PE=1 SV=3	CD11B_HUMAN	93 kDa	0	0	0	5	0	0	0	0	0	0	0
CD44 antigen OS=Homo sapiens GN=CD44 PE=1 SV=3	CD44_HUMAN	82 kDa	0	0	0	0	0	2	0	0	0	0	0
CD045_HUMAN-DECOY	CD045_HUMAN-DECOY	?	0	0	0	1	0	0	0	0	0	0	0
CDKN2AIP N-terminal-like protein OS=Homo sapiens GN=CDKN2AIPNL PE=1 SV=1	C2AIL_HUMAN	13 kDa	0	0	0	1	0	1	0	0	0	0	0
CEL_HUMAN-DECOY	CEL_HUMAN-DECOY	?	0	0	0	1	0	0	0	0	0	0	0
CKAP5_HUMAN-DECOY	CKAP5_HUMAN-DECOY	?	0	0	0	1	0	0	0	0	0	0	0
COMM domain-containing protein 2 OS=Homo sapiens GN=COMMD2 PE=1 SV=2	COMD2_HUMAN	23 kDa	0	0	0	0	0	1	0	0	0	0	0
COMM domain-containing protein 9 OS=Homo sapiens GN=COMMD9 PE=1 SV=2	COMD9_HUMAN	22 kDa	0	0	0	0	0	1	0	0	0	0	0
COP9 signalosome complex subunit 1 OS=Homo sapiens GN=GPS1 PE=1 SV=4	CSN1_HUMAN	?	0	0	0	1	0	1	0	0	0	0	0
COP9 signalosome complex subunit 2 OS=Homo sapiens GN=COPS2 PE=1 SV=1	CSN2_HUMAN	52 kDa	0	0	0	1	0	0	0	0	0	0	0
COP9 signalosome complex subunit 3 OS=Homo sapiens GN=COPS3 PE=1 SV=3	CSN3_HUMAN	48 kDa	0	0	0	1	0	1	0	0	0	0	0
CREB-binding protein OS=Homo sapiens GN=CREBBP PE=1 SV=3	CBP_HUMAN	?	0	1	0	2	0	0	0	0	0	0	0
CTD small phosphatase-like protein 2 OS=Homo sapiens GN=CTDSPL2 PE=1 SV=2	CTSL2_HUMAN	53 kDa	0	0	0	1	0	0	0	0	0	0	0
CTP synthase 1 OS=Homo sapiens GN=CTPS1 PE=1 SV=2	PYRG1_HUMAN	67 kDa	0	0	1	1	0	0	0	0	0	0	0
CUGBP Elav-like family member 1 OS=Homo sapiens GN=CELF1 PE=1 SV=2	CELF1_HUMAN	52 kDa	0	0	0	1	0	0	0	0	0	0	0
CWF19-like protein 1 OS=Homo sapiens GN=CWF19L1 PE=1 SV=2	C19L1_HUMAN	61 kDa	0	0	0	3	0	0	0	0	0	0	0
CXB1_HUMAN-DECOY	CXB1_HUMAN-DECOY	?	0	0	0	1	0	0	0	0	0	0	0
Calcium homeostasis endoplasmic reticulum protein OS=Homo sapiens GN=CHERP PE=1 SV=3	CHERP_HUMAN	104 kDa	0	0	0	3	0	0	0	0	0	0	0
Calcium/calmodulin-dependent protein kinase type II subunit delta OS=Homo sapiens GN=CAMK2D PE=1 SV=3	KCC2D_HUMAN	?	0	0	0	0	0	2	0	0	0	0	0
Calcyclin-binding protein OS=Homo sapiens GN=CACYBP PE=1 SV=2	CYBP_HUMAN	26 kDa	0	0	0	5	2	2	0	1	0	0	0
Caldesmon OS=Homo sapiens GN=CALD1 PE=1 SV=3	CALD1_HUMAN	93 kDa	0	0	0	3	0	15	0	0	0	0	0
Calmodulin OS=Homo sapiens GN=CALM1 PE=1 SV=2	P62158	17 kDa	0	0	0	0	0	5	0	1	0	0	0
Calpain small subunit 1 OS=Homo sapiens GN=CAPNS1 PE=1 SV=1	P04632	28 kDa	0	0	0	0	0	1	0	0	0	0	0
Calponin-1 OS=Homo sapiens GN=CNN1 PE=1 SV=2	CNN1_HUMAN	33 kDa	0	0	0	0	0	1	0	0	0	0	0
Calponin-2 OS=Homo sapiens GN=CNN2 PE=1 SV=4	CNN2_HUMAN	34 kDa	0	0	0	3	0	3	0	0	0	0	0
Calponin-3 OS=Homo sapiens GN=CNN3 PE=1 SV=1	CNN3_HUMAN	36 kDa	0	0	0	1	2	5	0	0	0	0	0
Calumenin OS=Homo sapiens GN=CALU PE=1 SV=2	CALU_HUMAN	37 kDa	0	0	0	1	0	0	0	0	0	0	0
Cap-specific mRNA (nucleoside-2'-O-)-methyltransferase 1 OS=Homo sapiens GN=CMTR1 PE=1 SV=1	CMTR1_HUMAN	95 kDa	0	0	0	1	0	0	0	0	0	0	0
Caprin-1 OS=Homo sapiens GN=CAPRIN1 PE=1 SV=2	CAPR1_HUMAN	78 kDa	0	0	1	9	0	7	0	0	0	0	0
Carbamoyl-phosphate synthase [ammonia], mitochondrial OS=Homo sapiens GN=CPS1 PE=1 SV=2	CPSM_HUMAN	?	0	0	0	1	0	0	0	0	0	0	0
Cluster of Casein kinase I isoform alpha OS=Homo sapiens GN=CSNK1A1 PE=1 SV=2 (KC1A_HUMAN)	KC1A_HUMAN [2]	39 kDa	0	0	0	1	0	1	0	0	0	0	0
Casein kinase I isoform alpha OS=Homo sapiens GN=CSNK1A1 PE=1 SV=2	KC1A_HUMAN	39 kDa	0	0	0	1	0	1	0	0	0	0	0
Casein kinase I isoform alpha-like OS=Homo sapiens GN=CSNK1A1L PE=2 SV=2	KC1AL_HUMAN	39 kDa	0	0	0	0	0	0	0	0	0	0	0
Casein kinase II subunit alpha OS=Homo sapiens GN=CSNK2A1 PE=1 SV=1	CSK21_HUMAN	?	0	1	0	7	1	1	0	0	0	0	0
Casein kinase II subunit alpha' OS=Homo sapiens GN=CSNK2A2 PE=1 SV=1	CSK22_HUMAN	41 kDa	0	0	0	3	0	0	0	0	0	0	0
Casein kinase II subunit beta OS=Homo sapiens GN=CSNK2B PE=1 SV=1	CSK2B_HUMAN	25 kDa	0	0	0	1	0	0	0	0	0	0	0
Cathepsin D OS=Homo sapiens GN=CTSD PE=1 SV=1	CATD_HUMAN	45 kDa	0	1	0	0	0	0	0	0	0	0	0
Cell cycle and apoptosis regulator protein 2 OS=Homo sapiens GN=CCAR2 PE=1 SV=2	CCAR2_HUMAN	103 kDa	0	0	0	5	0	0	0	0	0	0	0
Cell division control protein 42 homolog OS=Homo sapiens GN=CDC42 PE=1 SV=2	CDC42_HUMAN	21 kDa	0	0	0	0	0	1	0	0	0	0	0
Cell division cycle 5-like protein OS=Homo sapiens GN=CDC5L PE=1 SV=2	CDC5L_HUMAN	92 kDa	0	0	0	13	0	0	0	0	0	0	0
Cell division cycle 5-like protein OS=Homo sapiens GN=CDC5L PE=1 SV=2	Q99459	92 kDa	0	0	0	0	0	0	0	0	1	0	0
Cell division cycle and apoptosis regulator protein 1 OS=Homo sapiens GN=CCAR1 PE=1 SV=2	CCAR1_HUMAN	133 kDa	0	0	0	5	0	0	0	0	0	0	0
Cell division cycle protein 20 homolog OS=Homo sapiens GN=CDC20 PE=1 SV=2	CDC20_HUMAN	55 kDa	0	0	0	3	0	0	0	0	0	0	0
Cell surface glycoprotein MUC18 OS=Homo sapiens GN=MCAM PE=1 SV=2	MUC18_HUMAN	72 kDa	0	0	0	0	0	2	0	0	0	0	0
Cellular tumor antigen p53 OS=Homo sapiens GN=TP53 PE=1 SV=4	P53_HUMAN	44 kDa	0	0	0	0	0	0	0	0	0	0	0
Centrin-2 OS=Homo sapiens GN=CETN2 PE=1 SV=1	CETN2_HUMAN	20 kDa	0	0	0	1	0	0	0	0	0	0	0
Centromere protein V OS=Homo sapiens GN=CENPV PE=1 SV=1	CENPV_HUMAN	30 kDa	0	0	0	1	0	0	0	0	0	0	0
Centromere-associated protein E OS=Homo sapiens GN=CENPE PE=1 SV=2	CENPE_HUMAN	?	0	0	0	0	0	1	0	0	0	0	0
Cluster of Centrosomal protein of 170 kDa OS=Homo sapiens GN=CEP170 PE=1 SV=1 (CE170_HUMAN)	CE170_HUMAN [2]	175 kDa	0	0	0	4	0	1	0	0	1	0	0
Centrosomal protein of 170 kDa OS=Homo sapiens GN=CEP170 PE=1 SV=1	CE170_HUMAN	175 kDa	0	0	0	4	0	1	0	0	1	0	0
Cep170-like protein OS=Homo sapiens GN=CEP170P1 PE=5 SV=2	Q96L14	33 kDa	0	0	0	0	0	0	0	0	1	0	0
Ceruloplasmin OS=Homo sapiens GN=CP PE=1 SV=1	CERU_HUMAN	122 kDa	0	0	0	3	0	0	0	0	0	0	0
Charged multivesicular body protein 4b OS=Homo sapiens GN=CHMP4B PE=1 SV=1	Q9H444	25 kDa	0	0	0	0	0	1	0	0	0	0	0
Charged multivesicular body protein 4b OS=Homo sapiens GN=CHMP4B PE=1 SV=1	CHM4B_HUMAN	25 kDa	0	0	0	1	0	0	0	0	0	0	0
Chloride intracellular channel protein 4 OS=Homo sapiens GN=CLIC4 PE=1 SV=4	Q9Y696	29 kDa	0	0	0	0	0	2	0	0	0	0	0
Chromobox protein homolog 8 OS=Homo sapiens GN=CBX8 PE=1 SV=3	CBX8_HUMAN	43 kDa	0	0	0	3	0	0	0	0	0	0	0
Chromodomain-helicase-DNA-binding protein 1 OS=Homo sapiens GN=CHD1 PE=1 SV=2	CHD1_HUMAN	197 kDa	0	0	0	1	0	0	0	0	0	0	0
Chromodomain-helicase-DNA-binding protein 2 OS=Homo sapiens GN=CHD2 PE=1 SV=2	CHD2_HUMAN	?	0	0	0	1	0	0	0	0	0	0	0
Chromosome alignment-maintaining phosphoprotein 1 OS=Homo sapiens GN=CHAMP1 PE=1 SV=2	CHAP1_HUMAN	89 kDa	0	0	0	5	0	0	0	0	0	0	0
Clathrin light chain B OS=Homo sapiens GN=CLTB PE=1 SV=1	CLCB_HUMAN	?	0	0	1	1	0	1	0	1	1	0	0
Cleavage and polyadenylation specificity factor subunit 1 OS=Homo sapiens GN=CPSF1 PE=1 SV=2	CPSF1_HUMAN	161 kDa	0	0	0	1	0	0	0	0	0	0	0
Cleavage and polyadenylation specificity factor subunit 2 OS=Homo sapiens GN=CPSF2 PE=1 SV=2	Q9P2I0	88 kDa	0	0	0	0	0	1	0	0	0	0	0
Cleavage and polyadenylation specificity factor subunit 3 OS=Homo sapiens GN=CPSF3 PE=1 SV=1	CPSF3_HUMAN	77 kDa	0	0	0	3	0	0	0	0	0	0	0
Cleavage stimulation factor subunit 1 OS=Homo sapiens GN=CSTF1 PE=1 SV=1	CSTF1_HUMAN	48 kDa	0	0	0	4	0	0	0	0	0	0	0
Cleavage stimulation factor subunit 2 OS=Homo sapiens GN=CSTF2 PE=1 SV=1	CSTF2_HUMAN	61 kDa	0	0	0	2	0	0	0	0	0	0	0
Cleavage stimulation factor subunit 3 OS=Homo sapiens GN=CSTF3 PE=1 SV=1	CSTF3_HUMAN	83 kDa	0	0	0	5	0	0	0	0	0	0	0
Clustered mitochondria protein homolog OS=Homo sapiens GN=CLUH PE=1 SV=2	CLU_HUMAN	147 kDa	0	0	0	2	0	0	0	0	0	0	0
Coactosin-like protein OS=Homo sapiens GN=COTL1 PE=1 SV=3	Q14019	16 kDa	0	0	0	0	0	1	0	0	0	0	0
Coatomer subunit alpha OS=Homo sapiens GN=COPA PE=1 SV=2	COPA_HUMAN	138 kDa	0	1	0	2	0	1	0	0	0	0	0
Coatomer subunit gamma-2 OS=Homo sapiens GN=COPG2 PE=1 SV=1	COPG2_HUMAN	98 kDa	0	0	0	0	1	0	0	0	0	0	0
Coiled-coil domain-containing protein 6 OS=Homo sapiens GN=CCDC6 PE=1 SV=2	CCDC6_HUMAN	53 kDa	0	0	0	1	0	0	0	0	0	0	0
Coiled-coil domain-containing protein 50 OS=Homo sapiens GN=CCDC50 PE=1 SV=1	CCD50_HUMAN	36 kDa	0	0	0	1	0	1	0	0	0	0	0
Coiled-coil domain-containing protein 85C OS=Homo sapiens GN=CCDC85C PE=1 SV=1	CC85C_HUMAN	45 kDa	0	0	0	1	0	0	0	0	0	0	0
Coiled-coil domain-containing protein 124 OS=Homo sapiens GN=CCDC124 PE=1 SV=1	Q96CT7	26 kDa	0	0	0	0	0	1	0	0	0	0	0
Coiled-coil domain-containing protein 124 OS=Homo sapiens GN=CCDC124 PE=1 SV=1	CC124_HUMAN	26 kDa	0	0	0	1	0	0	0	0	0	0	0
Coiled-coil domain-containing protein 136 OS=Homo sapiens GN=CCDC136 PE=1 SV=3	CC136_HUMAN	?	0	0	0	0	0	1	0	0	0	0	0
Cold shock domain-containing protein E1 OS=Homo sapiens GN=CSDE1 PE=1 SV=2	CSDE1_HUMAN	89 kDa	0	0	0	2	0	2	0	0	0	0	0
Complement component 1 Q subcomponent-binding protein, mitochondrial OS=Homo sapiens GN=C1QBP PE=1 SV=1	C1QBP_HUMAN	31 kDa	0	0	0	3	0	0	0	0	0	0	0
Complement component C9 OS=Homo sapiens GN=C9 PE=1 SV=2	CO9_HUMAN	63 kDa	0	1	1	0	0	0	0	0	0	0	0
Condensin complex subunit 3 OS=Homo sapiens GN=NCAPG PE=1 SV=1	Q9BPX3	114 kDa	0	0	0	0	0	2	0	0	0	0	0
Constitutive coactivator of PPAR-gamma-like protein 1 OS=Homo sapiens GN=FAM120A PE=1 SV=2	F120A_HUMAN	122 kDa	0	0	0	2	0	0	0	0	1	0	0
Copine-1 OS=Homo sapiens GN=CPNE1 PE=1 SV=1	Q99829	59 kDa	0	0	0	0	0	1	0	0	0	0	0
Corneodesmosin OS=Homo sapiens GN=CDSN PE=1 SV=3	CDSN_HUMAN	52 kDa	0	0	0	0	1	0	0	0	0	0	0
Cluster of Coronin-1B OS=Homo sapiens GN=CORO1B PE=1 SV=1 (Q9BR76)	Q9BR76 [2]	54 kDa	0	1	0	0	0	1	0	0	0	0	0
Coronin-1B OS=Homo sapiens GN=CORO1B PE=1 SV=1	COR1B_HUMAN	54 kDa	0	1	0	0	0	0	0	0	0	0	0
Coronin-1B OS=Homo sapiens GN=CORO1B PE=1 SV=1	Q9BR76	54 kDa	0	0	0	0	0	1	0	0	0	0	0
Cluster of Creatine kinase B-type OS=Homo sapiens GN=CKB PE=1 SV=1 (P12277)	P12277 [2]	43 kDa	0	0	3	7	0	9	0	0	0	0	0
Creatine kinase B-type OS=Homo sapiens GN=CKB PE=1 SV=1	P12277	43 kDa	0	0	0	0	0	9	0	0	0	0	0
Creatine kinase B-type OS=Homo sapiens GN=CKB PE=1 SV=1	KCRB_HUMAN	43 kDa	0	0	3	7	0	0	0	0	0	0	0
Crooked neck-like protein 1 OS=Homo sapiens GN=CRNKL1 PE=1 SV=4	CRNL1_HUMAN	100 kDa	0	0	0	5	0	0	0	0	0	0	0
Cullin-1 OS=Homo sapiens GN=CUL1 PE=1 SV=2	CUL1_HUMAN	90 kDa	0	0	0	2	0	0	0	0	0	0	0
Cullin-2 OS=Homo sapiens GN=CUL2 PE=1 SV=2	CUL2_HUMAN	87 kDa	0	0	0	1	0	0	0	0	0	0	0
Cluster of Cullin-4B OS=Homo sapiens GN=CUL4B PE=1 SV=4 (CUL4B_HUMAN)	CUL4B_HUMAN [2]	104 kDa	0	0	0	2	0	0	0	0	0	0	0
Cullin-4A OS=Homo sapiens GN=CUL4A PE=1 SV=3	CUL4A_HUMAN	88 kDa	0	0	0	2	0	0	0	0	0	0	0
Cullin-4B OS=Homo sapiens GN=CUL4B PE=1 SV=4	CUL4B_HUMAN	104 kDa	0	0	0	2	0	0	0	0	0	0	0
Cullin-associated NEDD8-dissociated protein 1 OS=Homo sapiens GN=CAND1 PE=1 SV=2	CAND1_HUMAN	136 kDa	0	0	0	6	0	4	0	0	0	0	0
Cyclic AMP-dependent transcription factor ATF-7 OS=Homo sapiens GN=ATF7 PE=1 SV=2	ATF7_HUMAN	53 kDa	0	0	0	1	0	0	0	0	0	0	0
Cyclic AMP-responsive element-binding protein 1 OS=Homo sapiens GN=CREB1 PE=1 SV=2	CREB1_HUMAN	37 kDa	0	0	0	1	1	0	0	0	0	0	0
Cyclin-G-associated kinase OS=Homo sapiens GN=GAK PE=1 SV=2	GAK_HUMAN	143 kDa	0	0	0	0	0	1	0	0	0	0	0
Cyclin-K OS=Homo sapiens GN=CCNK PE=1 SV=2	CCNK_HUMAN	64 kDa	0	0	0	3	0	0	0	0	0	0	0
Cyclin-dependent kinase 2-associated protein 1 OS=Homo sapiens GN=CDK2AP1 PE=1 SV=1	CDKA1_HUMAN	12 kDa	0	0	0	1	0	0	0	0	0	0	0
Cluster of Cyclin-dependent kinase inhibitor 2A OS=Homo sapiens GN=CDKN2A PE=1 SV=2 (CDN2A_HUMAN)	CDN2A_HUMAN [2]	17 kDa	0	0	0	2	1	3	0	0	0	0	0
Cyclin-dependent kinase 4 inhibitor B OS=Homo sapiens GN=CDKN2B PE=1 SV=1	CDN2B_HUMAN	15 kDa	0	0	0	0	0	0	0	0	0	0	0
Cyclin-dependent kinase inhibitor 2A OS=Homo sapiens GN=CDKN2A PE=1 SV=2	CDN2A_HUMAN	17 kDa	0	0	0	2	1	3	0	0	0	0	0
Cystatin-A OS=Homo sapiens GN=CSTA PE=1 SV=1	CYTA_HUMAN	11 kDa	0	0	1	0	0	0	0	0	0	0	0
Cluster of Cysteine and glycine-rich protein 1 OS=Homo sapiens GN=CSRP1 PE=1 SV=3 (P21291)	P21291 [2]	21 kDa	0	0	0	2	0	2	0	0	0	0	0
Cysteine and glycine-rich protein 1 OS=Homo sapiens GN=CSRP1 PE=1 SV=3	P21291	21 kDa	0	0	0	0	0	2	0	0	0	0	0
Cysteine and glycine-rich protein 1 OS=Homo sapiens GN=CSRP1 PE=1 SV=3	CSRP1_HUMAN	21 kDa	0	0	0	2	0	0	0	0	0	0	0
Cysteine and histidine-rich domain-containing protein 1 OS=Homo sapiens GN=CHORDC1 PE=1 SV=2	CHRD1_HUMAN	37 kDa	0	0	0	1	0	0	0	0	0	0	0
Cysteine-rich protein 2 OS=Homo sapiens GN=CRIP2 PE=1 SV=1	CRIP2_HUMAN	?	0	0	0	0	0	0	1	0	1	0	0
Cytidine deaminase OS=Homo sapiens GN=CDA PE=1 SV=2	CDD_HUMAN	16 kDa	0	0	0	1	0	0	0	0	0	0	0
Cytochrome c oxidase subunit 5A, mitochondrial OS=Homo sapiens GN=COX5A PE=1 SV=2	P20674	17 kDa	0	0	0	0	0	1	0	0	0	0	0
Cluster of Cytoplasmic FMR1-interacting protein 1 OS=Homo sapiens GN=CYFIP1 PE=1 SV=1 (CYFP1_HUMAN)	CYFP1_HUMAN [2]	145 kDa	0	0	0	10	2	3	0	0	0	0	0
Cytoplasmic FMR1-interacting protein 1 OS=Homo sapiens GN=CYFIP1 PE=1 SV=1	CYFP1_HUMAN	145 kDa	0	0	0	10	2	3	0	0	0	0	0
Cytoplasmic FMR1-interacting protein 2 OS=Homo sapiens GN=CYFIP2 PE=1 SV=2	CYFP2_HUMAN	148 kDa	0	0	0	0	0	0	0	0	0	0	0
Cytoplasmic dynein 1 heavy chain 1 OS=Homo sapiens GN=DYNC1H1 PE=1 SV=5	DYHC1_HUMAN	532 kDa	0	0	0	16	1	0	0	0	0	0	0
Cytoplasmic dynein 1 intermediate chain 2 OS=Homo sapiens GN=DYNC1I2 PE=1 SV=3	DC1I2_HUMAN	71 kDa	0	0	0	1	0	3	0	0	0	0	0
Cytoplasmic dynein 1 light intermediate chain 2 OS=Homo sapiens GN=DYNC1LI2 PE=1 SV=1	DC1L2_HUMAN	54 kDa	0	0	0	0	0	2	0	0	0	0	0
Cytoskeleton-associated protein 4 OS=Homo sapiens GN=CKAP4 PE=1 SV=2	Q07065	66 kDa	0	0	0	0	0	0	0	0	1	0	0
Cytoskeleton-associated protein 5 OS=Homo sapiens GN=CKAP5 PE=1 SV=3	CKAP5_HUMAN	226 kDa	0	0	0	1	0	1	0	0	0	0	0
Cytosolic acyl coenzyme A thioester hydrolase OS=Homo sapiens GN=ACOT7 PE=1 SV=3	BACH_HUMAN	42 kDa	0	0	5	1	0	0	0	0	0	0	0
Cytosolic non-specific dipeptidase OS=Homo sapiens GN=CNDP2 PE=1 SV=2	CNDP2_HUMAN	53 kDa	0	0	0	0	0	1	0	0	0	0	0
Cytosolic purine 5'-nucleotidase OS=Homo sapiens GN=NT5C2 PE=1 SV=1	5NTC_HUMAN	65 kDa	0	0	0	0	0	1	0	0	0	0	0
Cytospin-A OS=Homo sapiens GN=SPECC1L PE=1 SV=2	CYTSA_HUMAN	?	0	0	0	3	0	4	0	0	0	0	0
D19L1_HUMAN-DECOY	D19L1_HUMAN-DECOY	?	0	1	0	0	0	0	0	0	0	0	0
DBIRD complex subunit ZNF326 OS=Homo sapiens GN=ZNF326 PE=1 SV=2	ZN326_HUMAN	66 kDa	0	0	0	3	0	0	0	0	0	0	0
DDB1- and CUL4-associated factor 7 OS=Homo sapiens GN=DCAF7 PE=1 SV=1	DCAF7_HUMAN	39 kDa	0	0	0	3	0	0	0	0	0	0	0
DENN domain-containing protein 5B OS=Homo sapiens GN=DENND5B PE=1 SV=2	DEN5B_HUMAN	?	0	0	0	0	1	0	0	0	0	0	0
DMXL1_HUMAN-DECOY	DMXL1_HUMAN-DECOY	?	0	0	0	0	0	1	0	0	0	0	0
DNA damage-binding protein 1 OS=Homo sapiens GN=DDB1 PE=1 SV=1	DDB1_HUMAN	127 kDa	0	0	0	1	0	0	0	1	0	0	0
DNA excision repair protein ERCC-6-like OS=Homo sapiens GN=ERCC6L PE=1 SV=1	ERC6L_HUMAN	141 kDa	0	0	0	1	0	0	0	0	0	0	0
DNA fragmentation factor subunit alpha OS=Homo sapiens GN=DFFA PE=1 SV=1	DFFA_HUMAN	37 kDa	0	0	0	0	0	1	0	0	0	0	0
DNA ligase 3 OS=Homo sapiens GN=LIG3 PE=1 SV=2	DNLI3_HUMAN	113 kDa	0	0	0	2	0	0	0	0	0	0	0
DNA mismatch repair protein Mlh1 OS=Homo sapiens GN=MLH1 PE=1 SV=1	MLH1_HUMAN	85 kDa	0	0	0	1	0	0	0	0	0	0	0
DNA polymerase delta catalytic subunit OS=Homo sapiens GN=POLD1 PE=1 SV=2	DPOD1_HUMAN	124 kDa	0	0	0	2	0	0	0	0	0	0	0
DNA polymerase delta subunit 2 OS=Homo sapiens GN=POLD2 PE=1 SV=1	DPOD2_HUMAN	51 kDa	0	0	0	2	0	0	0	0	0	0	0
DNA polymerase delta subunit 3 OS=Homo sapiens GN=POLD3 PE=1 SV=2	DPOD3_HUMAN	?	0	0	0	1	0	0	0	0	0	0	0
DNA repair protein RAD50 OS=Homo sapiens GN=RAD50 PE=1 SV=1	RAD50_HUMAN	?	0	0	0	9	0	0	0	0	0	0	0
DNA repair protein XRCC1 OS=Homo sapiens GN=XRCC1 PE=1 SV=2	XRCC1_HUMAN	69 kDa	0	0	0	1	0	0	0	0	0	0	0
DNA replication licensing factor MCM2 OS=Homo sapiens GN=MCM2 PE=1 SV=4	MCM2_HUMAN	102 kDa	0	0	1	6	1	0	0	0	0	0	0
DNA replication licensing factor MCM4 OS=Homo sapiens GN=MCM4 PE=1 SV=5	P33991	97 kDa	0	0	0	0	0	1	0	0	0	0	0
DNA topoisomerase 3-alpha OS=Homo sapiens GN=TOP3A PE=1 SV=1	TOP3A_HUMAN	112 kDa	0	0	0	1	0	0	0	0	0	0	0
DNA-directed RNA polymerase I subunit RPA1 OS=Homo sapiens GN=POLR1A PE=1 SV=2	RPA1_HUMAN	195 kDa	0	0	0	1	0	0	0	0	0	0	0
DNA-directed RNA polymerase II subunit RPB1 OS=Homo sapiens GN=POLR2A PE=1 SV=2	RPB1_HUMAN	217 kDa	0	0	0	6	0	0	0	0	0	0	0
DNA-directed RNA polymerase II subunit RPB2 OS=Homo sapiens GN=POLR2B PE=1 SV=1	RPB2_HUMAN	134 kDa	0	0	0	4	0	0	0	0	0	0	0
DNA-directed RNA polymerase II subunit RPB3 OS=Homo sapiens GN=POLR2C PE=1 SV=2	RPB3_HUMAN	31 kDa	0	0	0	3	0	0	0	0	0	0	0
DNA-directed RNA polymerase II subunit RPB9 OS=Homo sapiens GN=POLR2I PE=1 SV=1	RPB9_HUMAN	15 kDa	0	1	0	1	0	0	0	0	0	0	0
DNA-directed RNA polymerase III subunit RPC2 OS=Homo sapiens GN=POLR3B PE=1 SV=2	RPC2_HUMAN	128 kDa	0	0	0	1	0	0	0	0	0	0	0
DNA-directed RNA polymerase III subunit RPC3 OS=Homo sapiens GN=POLR3C PE=1 SV=1	RPC3_HUMAN	61 kDa	0	0	0	3	0	0	0	0	0	0	0
DNA-directed RNA polymerase III subunit RPC4 OS=Homo sapiens GN=POLR3D PE=1 SV=2	RPC4_HUMAN	44 kDa	0	0	0	1	0	0	0	0	0	0	0
DNA-directed RNA polymerase III subunit RPC6 OS=Homo sapiens GN=POLR3F PE=1 SV=1	RPC6_HUMAN	36 kDa	0	0	0	1	0	0	0	0	0	0	0
DNA-directed RNA polymerases I, II, and III subunit RPABC1 OS=Homo sapiens GN=POLR2E PE=1 SV=4	RPAB1_HUMAN	25 kDa	0	0	0	1	0	0	0	0	0	0	0
DNA-directed RNA polymerases I, II, and III subunit RPABC1 OS=Homo sapiens GN=POLR2E PE=1 SV=4	P19388	25 kDa	0	0	0	0	0	1	0	0	0	0	0
DOCK8_HUMAN-DECOY	DOCK8_HUMAN-DECOY	?	0	0	0	1	0	0	0	0	0	0	0
DYH11_HUMAN-DECOY	DYH11_HUMAN-DECOY	?	0	0	0	0	1	0	0	0	0	0	0
Cluster of Death-associated protein kinase 3 OS=Homo sapiens GN=DAPK3 PE=1 SV=1 (DAPK3_HUMAN)	DAPK3_HUMAN [2]	53 kDa	0	0	0	2	0	1	0	0	0	0	0
Death-associated protein kinase 2 OS=Homo sapiens GN=DAPK2 PE=1 SV=1	DAPK2_HUMAN	43 kDa	0	0	0	0	0	0	0	0	0	0	0
Death-associated protein kinase 3 OS=Homo sapiens GN=DAPK3 PE=1 SV=1	DAPK3_HUMAN	53 kDa	0	0	0	2	0	1	0	0	0	0	0
Death-inducer obliterator 1 OS=Homo sapiens GN=DIDO1 PE=1 SV=5	DIDO1_HUMAN	244 kDa	0	0	0	1	0	0	0	0	0	0	0
Dedicator of cytokinesis protein 7 OS=Homo sapiens GN=DOCK7 PE=1 SV=4	DOCK7_HUMAN	?	0	0	0	0	0	1	0	0	0	0	0
Deoxynucleotidyltransferase terminal-interacting protein 2 OS=Homo sapiens GN=DNTTIP2 PE=1 SV=2	TDIF2_HUMAN	84 kDa	0	0	0	2	0	0	0	0	0	0	0
Deoxyribose-phosphate aldolase OS=Homo sapiens GN=DERA PE=1 SV=2	DEOC_HUMAN	35 kDa	0	0	0	1	0	0	0	0	0	0	0
Desmoglein-2 OS=Homo sapiens GN=DSG2 PE=1 SV=2	Q14126	122 kDa	0	0	0	0	0	2	1	1	7	0	0
Developmentally-regulated GTP-binding protein 1 OS=Homo sapiens GN=DRG1 PE=1 SV=1	DRG1_HUMAN	41 kDa	0	0	0	2	0	0	0	0	0	0	0
Diablo homolog, mitochondrial OS=Homo sapiens GN=DIABLO PE=1 SV=1	DBLOH_HUMAN	27 kDa	0	0	0	0	0	1	0	0	0	0	0
Dihydrolipoyllysine-residue succinyltransferase component of 2-oxoglutarate dehydrogenase complex, mitochondrial OS=Homo sapiens GN=DLST PE=1 SV=4	ODO2_HUMAN	?	0	0	0	0	0	0	1	0	0	0	0
Cluster of Dihydropyrimidinase-related protein 3 OS=Homo sapiens GN=DPYSL3 PE=1 SV=1 (DPYL3_HUMAN)	DPYL3_HUMAN [3]	?	0	0	1	1	0	3	0	0	0	0	0
Dihydropyrimidinase-related protein 1 OS=Homo sapiens GN=CRMP1 PE=1 SV=1	DPYL1_HUMAN	62 kDa	0	0	0	0	0	0	0	0	0	0	0
Dihydropyrimidinase-related protein 2 OS=Homo sapiens GN=DPYSL2 PE=1 SV=1	DPYL2_HUMAN	62 kDa	0	0	0	0	0	0	0	0	0	0	0
Dihydropyrimidinase-related protein 3 OS=Homo sapiens GN=DPYSL3 PE=1 SV=1	DPYL3_HUMAN	?	0	0	1	1	0	3	0	0	0	0	0
Disco-interacting protein 2 homolog A OS=Homo sapiens GN=DIP2A PE=1 SV=2	DIP2A_HUMAN	170 kDa	0	0	0	0	1	0	0	0	0	0	0
Disks large homolog 1 OS=Homo sapiens GN=DLG1 PE=1 SV=2	DLG1_HUMAN	100 kDa	0	0	0	0	0	2	0	0	0	0	0
DnaJ homolog subfamily A member 1 OS=Homo sapiens GN=DNAJA1 PE=1 SV=2	DNJA1_HUMAN	45 kDa	0	0	0	3	2	3	0	0	0	0	0
DnaJ homolog subfamily A member 2 OS=Homo sapiens GN=DNAJA2 PE=1 SV=1	DNJA2_HUMAN	46 kDa	0	0	0	4	0	0	0	0	0	0	0
DnaJ homolog subfamily A member 2 OS=Homo sapiens GN=DNAJA2 PE=1 SV=1	O60884	46 kDa	0	0	0	0	0	1	0	0	0	0	0
DnaJ homolog subfamily A member 4 OS=Homo sapiens GN=DNAJA4 PE=1 SV=1	DNJA4_HUMAN	45 kDa	0	0	0	1	0	0	0	0	0	0	0
DnaJ homolog subfamily C member 7 OS=Homo sapiens GN=DNAJC7 PE=1 SV=2	DNJC7_HUMAN	56 kDa	0	0	0	4	0	0	0	0	0	0	0
DnaJ homolog subfamily C member 8 OS=Homo sapiens GN=DNAJC8 PE=1 SV=2	DNJC8_HUMAN	30 kDa	0	0	0	1	0	0	0	0	0	0	0
DnaJ homolog subfamily C member 9 OS=Homo sapiens GN=DNAJC9 PE=1 SV=1	DNJC9_HUMAN	30 kDa	0	0	0	2	0	0	0	0	0	0	0
DnaJ homolog subfamily C member 13 OS=Homo sapiens GN=DNAJC13 PE=1 SV=5	DJC13_HUMAN	254 kDa	0	0	0	0	1	0	0	0	0	0	0
Dolichyl-diphosphooligosaccharide--protein glycosyltransferase subunit 1 OS=Homo sapiens GN=RPN1 PE=1 SV=1	P04843	69 kDa	0	0	0	0	0	1	1	1	1	0	0
Double-strand break repair protein MRE11 OS=Homo sapiens GN=MRE11 PE=1 SV=3	MRE11_HUMAN	81 kDa	0	0	0	9	0	0	0	0	0	0	0
Cluster of Double-strand-break repair protein rad21 homolog OS=Homo sapiens GN=RAD21 PE=1 SV=2 (RAD21_HUMAN)	RAD21_HUMAN [2]	72 kDa	0	0	0	2	0	0	0	0	0	0	0
Double-strand-break repair protein rad21 homolog OS=Homo sapiens GN=RAD21 PE=1 SV=2	RAD21_HUMAN	72 kDa	0	0	0	2	0	0	0	0	0	0	0
Double-strand-break repair protein rad21-like protein 1 OS=Homo sapiens GN=RAD21L1 PE=2 SV=3	RD21L_HUMAN	?	0	0	0	0	0	0	0	0	0	0	0
Double-stranded RNA-specific adenosine deaminase OS=Homo sapiens GN=ADAR PE=1 SV=4	DSRAD_HUMAN	136 kDa	0	0	0	1	0	0	0	0	0	0	0
Drebrin OS=Homo sapiens GN=DBN1 PE=1 SV=4	DREB_HUMAN	71 kDa	0	0	0	9	0	16	0	0	0	0	0
Drebrin-like protein OS=Homo sapiens GN=DBNL PE=1 SV=1	DBNL_HUMAN	48 kDa	0	0	1	0	0	3	0	0	0	0	0
Dual adapter for phosphotyrosine and 3-phosphotyrosine and 3-phosphoinositide OS=Homo sapiens GN=DAPP1 PE=1 SV=1	DAPP1_HUMAN	32 kDa	0	1	0	0	0	0	0	0	0	0	0
Dual specificity protein kinase CLK3 OS=Homo sapiens GN=CLK3 PE=1 SV=3	CLK3_HUMAN	74 kDa	0	0	0	1	0	0	0	0	0	0	0
Dynactin subunit 1 OS=Homo sapiens GN=DCTN1 PE=1 SV=3	DCTN1_HUMAN	?	0	0	0	2	0	0	0	0	0	0	0
Dynactin subunit 2 OS=Homo sapiens GN=DCTN2 PE=1 SV=4	DCTN2_HUMAN	44 kDa	0	0	1	0	0	1	0	0	0	0	0
Dynein assembly factor 5, axonemal OS=Homo sapiens GN=DNAAF5 PE=1 SV=4	DAAF5_HUMAN	94 kDa	0	0	0	1	0	2	0	0	0	0	0
Dynein light chain Tctex-type 1 OS=Homo sapiens GN=DYNLT1 PE=1 SV=1	P63172	12 kDa	0	0	0	0	0	1	0	0	0	0	0
Dystrobrevin alpha OS=Homo sapiens GN=DTNA PE=1 SV=2	DTNA_HUMAN	?	0	0	0	0	0	1	0	0	0	0	0
E3 ubiquitin-protein ligase BRE1A OS=Homo sapiens GN=RNF20 PE=1 SV=2	BRE1A_HUMAN	114 kDa	0	0	0	7	0	0	0	0	0	0	0
E3 ubiquitin-protein ligase BRE1B OS=Homo sapiens GN=RNF40 PE=1 SV=4	BRE1B_HUMAN	114 kDa	0	0	0	4	0	0	0	0	0	0	0
E3 ubiquitin-protein ligase RBX1 OS=Homo sapiens GN=RBX1 PE=1 SV=1	RBX1_HUMAN	12 kDa	0	0	0	1	0	0	0	0	0	0	0
E3 ubiquitin-protein ligase TRIM4 OS=Homo sapiens GN=TRIM4 PE=1 SV=2	TRIM4_HUMAN	57 kDa	0	0	0	1	0	0	0	0	0	0	0
E3 ubiquitin-protein ligase TRIM33 OS=Homo sapiens GN=TRIM33 PE=1 SV=3	TRI33_HUMAN	123 kDa	0	0	0	2	0	0	0	0	0	0	0
E3 ubiquitin-protein ligase TRIP12 OS=Homo sapiens GN=TRIP12 PE=1 SV=1	TRIPC_HUMAN	220 kDa	0	0	0	0	0	1	0	0	0	0	0
E3 ubiquitin-protein ligase UHRF1 OS=Homo sapiens GN=UHRF1 PE=1 SV=1	UHRF1_HUMAN	90 kDa	0	1	0	4	0	0	0	0	0	0	0
E3 ubiquitin/ISG15 ligase TRIM25 OS=Homo sapiens GN=TRIM25 PE=1 SV=2	Q14258	71 kDa	0	0	0	0	0	1	0	0	0	0	0
Cluster of EF-hand domain-containing protein D2 OS=Homo sapiens GN=EFHD2 PE=1 SV=1 (Q96C19)	Q96C19 [2]	27 kDa	0	0	0	0	0	3	0	0	0	0	0
EF-hand domain-containing protein D1 OS=Homo sapiens GN=EFHD1 PE=1 SV=1	EFHD1_HUMAN	27 kDa	0	0	0	0	0	0	0	0	0	0	0
EF-hand domain-containing protein D2 OS=Homo sapiens GN=EFHD2 PE=1 SV=1	Q96C19	27 kDa	0	0	0	0	0	3	0	0	0	0	0
EF-hand domain-containing protein D2 OS=Homo sapiens GN=EFHD2 PE=1 SV=1	EFHD2_HUMAN	27 kDa	0	0	0	1	0	0	0	0	0	0	0
EH domain-containing protein 2 OS=Homo sapiens GN=EHD2 PE=1 SV=2	EHD2_HUMAN	61 kDa	0	0	0	0	0	1	0	0	0	0	0
EH domain-containing protein 4 OS=Homo sapiens GN=EHD4 PE=1 SV=1	EHD4_HUMAN	61 kDa	0	0	0	0	1	0	0	0	0	0	0
ELM2 and SANT domain-containing protein 1 OS=Homo sapiens GN=ELMSAN1 PE=1 SV=2	EMSA1_HUMAN	115 kDa	0	0	0	3	0	0	0	0	0	0	0
ERIC3_HUMAN-DECOY	ERIC3_HUMAN-DECOY	?	0	0	0	0	1	0	0	0	0	0	0
EXOC1_HUMAN-DECOY	EXOC1_HUMAN-DECOY	?	0	0	0	0	0	0	1	0	0	0	0
Early endosome antigen 1 OS=Homo sapiens GN=EEA1 PE=1 SV=2	EEA1_HUMAN	162 kDa	0	0	0	1	0	0	0	0	0	0	0
Cluster of Elongation factor 1-beta OS=Homo sapiens GN=EEF1B2 PE=1 SV=3 (P24534)	P24534 [2]	25 kDa	0	0	0	1	0	2	0	0	0	0	0
Elongation factor 1-beta OS=Homo sapiens GN=EEF1B2 PE=1 SV=3	EF1B_HUMAN	25 kDa	0	0	0	1	0	0	0	0	0	0	0
Elongation factor 1-beta OS=Homo sapiens GN=EEF1B2 PE=1 SV=3	P24534	25 kDa	0	0	0	0	0	2	0	0	0	0	0
Embryonic stem cell-specific 5-hydroxymethylcytosine-binding protein OS=Homo sapiens GN=HMCES PE=1 SV=1	HMCES_HUMAN	41 kDa	0	0	0	1	0	0	0	0	0	0	0
Endophilin-A2 OS=Homo sapiens GN=SH3GL1 PE=1 SV=1	SH3G1_HUMAN	41 kDa	0	0	0	1	1	0	0	0	0	0	0
Endoplasmin OS=Homo sapiens GN=HSP90B1 PE=1 SV=1	P14625	92 kDa	0	0	0	0	0	1	0	0	0	0	0
Endothelial differentiation-related factor 1 OS=Homo sapiens GN=EDF1 PE=1 SV=1	EDF1_HUMAN	16 kDa	0	0	0	2	0	1	0	0	0	0	0
Enhancer of mRNA-decapping protein 3 OS=Homo sapiens GN=EDC3 PE=1 SV=1	EDC3_HUMAN	56 kDa	0	0	0	7	0	0	0	0	0	0	0
Envoplakin OS=Homo sapiens GN=EVPL PE=1 SV=3	EVPL_HUMAN	232 kDa	0	0	0	0	1	0	0	0	0	0	0
Ephrin type-A receptor 2 OS=Homo sapiens GN=EPHA2 PE=1 SV=2	EPHA2_HUMAN	108 kDa	0	0	0	1	0	2	0	0	0	0	0
Epidermal growth factor receptor kinase substrate 8 OS=Homo sapiens GN=EPS8 PE=1 SV=1	EPS8_HUMAN	92 kDa	0	0	0	1	0	0	0	0	0	0	0
Epidermal growth factor receptor kinase substrate 8-like protein 2 OS=Homo sapiens GN=EPS8L2 PE=1 SV=2	ES8L2_HUMAN	81 kDa	0	0	0	0	0	2	0	0	0	0	0
Epsin-1 OS=Homo sapiens GN=EPN1 PE=1 SV=2	EPN1_HUMAN	60 kDa	0	0	0	1	0	0	0	0	0	0	0
Eukaryotic peptide chain release factor GTP-binding subunit ERF3A OS=Homo sapiens GN=GSPT1 PE=1 SV=1	ERF3A_HUMAN	?	0	0	0	0	0	1	0	0	0	0	0
Eukaryotic translation elongation factor 1 epsilon-1 OS=Homo sapiens GN=EEF1E1 PE=1 SV=1	MCA3_HUMAN	20 kDa	0	0	0	1	0	0	0	0	0	0	0
Eukaryotic translation initiation factor 1 OS=Homo sapiens GN=EIF1 PE=1 SV=1	P41567	13 kDa	0	0	0	0	0	2	0	1	1	0	0
Eukaryotic translation initiation factor 1b OS=Homo sapiens GN=EIF1B PE=1 SV=2	EIF1B_HUMAN	13 kDa	0	0	0	1	0	0	0	0	0	0	0
Eukaryotic translation initiation factor 2 subunit 2 OS=Homo sapiens GN=EIF2S2 PE=1 SV=2	P20042	38 kDa	0	0	0	0	0	1	0	0	0	0	0
Eukaryotic translation initiation factor 2 subunit 2 OS=Homo sapiens GN=EIF2S2 PE=1 SV=2	IF2B_HUMAN	38 kDa	0	0	0	2	0	0	0	0	0	0	0
Eukaryotic translation initiation factor 2A OS=Homo sapiens GN=EIF2A PE=1 SV=3	EIF2A_HUMAN	65 kDa	0	0	0	2	0	2	0	0	0	0	0
Eukaryotic translation initiation factor 3 subunit D OS=Homo sapiens GN=EIF3D PE=1 SV=1	EIF3D_HUMAN	64 kDa	0	0	0	3	0	0	0	0	0	0	0
Cluster of Eukaryotic translation initiation factor 3 subunit G OS=Homo sapiens GN=EIF3G PE=1 SV=2 (O75821)	O75821 [2]	36 kDa	0	0	0	3	0	2	0	0	0	0	0
Eukaryotic translation initiation factor 3 subunit G OS=Homo sapiens GN=EIF3G PE=1 SV=2	O75821	36 kDa	0	0	0	0	0	2	0	0	0	0	0
Eukaryotic translation initiation factor 3 subunit G OS=Homo sapiens GN=EIF3G PE=1 SV=2	EIF3G_HUMAN	36 kDa	0	0	0	3	0	0	0	0	0	0	0
Eukaryotic translation initiation factor 3 subunit H OS=Homo sapiens GN=EIF3H PE=1 SV=1	EIF3H_HUMAN	40 kDa	0	0	0	1	0	0	0	0	0	0	0
Eukaryotic translation initiation factor 3 subunit H OS=Homo sapiens GN=EIF3H PE=1 SV=1	O15372	40 kDa	0	0	0	0	0	1	0	0	0	0	0
Eukaryotic translation initiation factor 3 subunit K OS=Homo sapiens GN=EIF3K PE=1 SV=1	EIF3K_HUMAN	25 kDa	0	0	0	1	0	1	0	0	0	0	0
Eukaryotic translation initiation factor 3 subunit M OS=Homo sapiens GN=EIF3M PE=1 SV=1	EIF3M_HUMAN	43 kDa	0	0	0	3	0	2	0	0	0	0	0
Eukaryotic translation initiation factor 4 gamma 2 OS=Homo sapiens GN=EIF4G2 PE=1 SV=1	IF4G2_HUMAN	?	0	0	0	1	0	2	0	0	0	0	0
Eukaryotic translation initiation factor 5 OS=Homo sapiens GN=EIF5 PE=1 SV=2	IF5_HUMAN	49 kDa	0	0	0	3	0	0	0	0	0	0	0
Eukaryotic translation initiation factor 6 OS=Homo sapiens GN=EIF6 PE=1 SV=1	IF6_HUMAN	27 kDa	0	0	0	1	0	0	0	0	0	0	0
Exocyst complex component 2 OS=Homo sapiens GN=EXOC2 PE=1 SV=1	Q96KP1	104 kDa	0	0	0	0	0	1	0	0	0	0	0
Exocyst complex component 4 OS=Homo sapiens GN=EXOC4 PE=1 SV=1	EXOC4_HUMAN	?	0	0	0	0	0	2	0	0	0	0	0
Exocyst complex component 8 OS=Homo sapiens GN=EXOC8 PE=1 SV=2	Q8IYI6	82 kDa	0	0	0	0	0	1	0	0	0	0	0
Exosome complex component RRP4 OS=Homo sapiens GN=EXOSC2 PE=1 SV=2	EXOS2_HUMAN	33 kDa	0	0	0	2	0	0	0	0	0	0	0
Exosome complex component RRP40 OS=Homo sapiens GN=EXOSC3 PE=1 SV=3	EXOS3_HUMAN	?	0	0	0	0	0	0	0	0	1	0	0
Exosome complex component RRP41 OS=Homo sapiens GN=EXOSC4 PE=1 SV=3	EXOS4_HUMAN	26 kDa	0	0	0	2	0	0	0	0	0	0	0
Exosome complex component RRP42 OS=Homo sapiens GN=EXOSC7 PE=1 SV=3	EXOS7_HUMAN	32 kDa	0	0	0	1	0	0	0	0	0	0	0
Exosome complex component RRP45 OS=Homo sapiens GN=EXOSC9 PE=1 SV=3	EXOS9_HUMAN	?	0	0	0	2	0	0	0	0	0	0	0
Exosome complex component RRP46 OS=Homo sapiens GN=EXOSC5 PE=1 SV=1	EXOS5_HUMAN	25 kDa	0	0	0	1	0	0	0	0	0	0	0
Exosome component 10 OS=Homo sapiens GN=EXOSC10 PE=1 SV=2	EXOSX_HUMAN	101 kDa	0	0	0	1	0	0	0	0	0	0	0
Cluster of Exportin-5 OS=Homo sapiens GN=XPO5 PE=1 SV=1 (XPO5_HUMAN)	XPO5_HUMAN [2]	136 kDa	0	0	0	11	0	0	0	0	0	0	0
Exportin-5 OS=Homo sapiens GN=XPO5 PE=1 SV=1	XPO5_HUMAN	136 kDa	0	0	0	11	0	0	0	0	0	0	0
Exportin-5 OS=Homo sapiens GN=XPO5 PE=1 SV=1	Q9HAV4	136 kDa	0	0	0	0	0	0	0	0	0	0	0
Exportin-T OS=Homo sapiens GN=XPOT PE=1 SV=2	XPOT_HUMAN	110 kDa	0	0	0	4	0	0	0	0	0	0	0
Cluster of F-actin-capping protein subunit alpha-1 OS=Homo sapiens GN=CAPZA1 PE=1 SV=3 (P52907)	P52907 [2]	33 kDa	0	0	1	5	2	4	1	0	2	0	0
F-actin-capping protein subunit alpha-1 OS=Homo sapiens GN=CAPZA1 PE=1 SV=3	CAZA1_HUMAN	33 kDa	0	0	1	5	2	0	0	0	0	0	0
F-actin-capping protein subunit alpha-1 OS=Homo sapiens GN=CAPZA1 PE=1 SV=3	P52907	33 kDa	0	0	0	0	0	4	1	0	2	0	0
F-actin-uncapping protein LRRC16A OS=Homo sapiens GN=CARMIL1 PE=1 SV=1	CARL1_HUMAN	?	0	0	0	1	0	0	0	0	0	0	0
FAD-dependent oxidoreductase domain-containing protein 1 OS=Homo sapiens GN=FOXRED1 PE=1 SV=2	FXRD1_HUMAN	?	0	0	0	0	0	1	0	0	0	0	0
FERM domain-containing protein 6 OS=Homo sapiens GN=FRMD6 PE=1 SV=1	FRMD6_HUMAN	72 kDa	0	0	0	1	0	0	0	0	0	0	0
FERM, RhoGEF and pleckstrin domain-containing protein 1 OS=Homo sapiens GN=FARP1 PE=1 SV=1	FARP1_HUMAN	119 kDa	0	0	0	0	0	1	0	0	0	0	0
FH1/FH2 domain-containing protein 1 OS=Homo sapiens GN=FHOD1 PE=1 SV=3	Q9Y613	127 kDa	0	0	0	0	0	3	0	0	0	0	0
Fanconi anemia group G protein OS=Homo sapiens GN=FANCG PE=1 SV=1	FANCG_HUMAN	69 kDa	0	0	0	1	0	0	0	0	0	0	0
Fascin OS=Homo sapiens GN=FSCN1 PE=1 SV=3	Q16658	55 kDa	0	0	0	0	0	4	0	0	0	0	0
Fascin OS=Homo sapiens GN=FSCN1 PE=1 SV=3	FSCN1_HUMAN	55 kDa	0	1	1	3	0	0	0	0	0	0	0
Fermitin family homolog 2 OS=Homo sapiens GN=FERMT2 PE=1 SV=1	FERM2_HUMAN	78 kDa	0	0	0	3	0	4	0	0	0	0	0
Cluster of Fidgetin-like protein 1 OS=Homo sapiens GN=FIGNL1 PE=1 SV=2 (FIGL1_HUMAN)	FIGL1_HUMAN [3]	74 kDa	0	0	0	1	0	0	0	0	0	0	0
Fidgetin-like protein 1 OS=Homo sapiens GN=FIGNL1 PE=1 SV=2	FIGL1_HUMAN	74 kDa	0	0	0	1	0	0	0	0	0	0	0
Vacuolar protein sorting-associated protein 4A OS=Homo sapiens GN=VPS4A PE=1 SV=1	VPS4A_HUMAN	49 kDa	0	0	0	0	0	0	0	0	0	0	0
Vacuolar protein sorting-associated protein 4B OS=Homo sapiens GN=VPS4B PE=1 SV=2	VPS4B_HUMAN	49 kDa	0	0	0	0	0	0	0	0	0	0	0
Filaggrin OS=Homo sapiens GN=FLG PE=1 SV=3	FILA_HUMAN	435 kDa	0	0	0	1	0	0	0	0	0	0	0
Flotillin-1 OS=Homo sapiens GN=FLOT1 PE=1 SV=3	FLOT1_HUMAN	47 kDa	0	0	0	0	0	7	0	0	0	0	0
Forkhead box protein J3 OS=Homo sapiens GN=FOXJ3 PE=1 SV=2	FOXJ3_HUMAN	69 kDa	0	0	0	0	0	0	0	0	0	0	0
Forkhead box protein P4 OS=Homo sapiens GN=FOXP4 PE=1 SV=1	FOXP4_HUMAN	73 kDa	0	0	0	1	0	0	0	0	0	0	0
Formin-binding protein 4 OS=Homo sapiens GN=FNBP4 PE=1 SV=3	FNBP4_HUMAN	110 kDa	0	0	0	2	0	0	0	0	0	0	0
Fos-related antigen 2 OS=Homo sapiens GN=FOSL2 PE=1 SV=1	FOSL2_HUMAN	35 kDa	0	0	0	2	0	0	0	0	0	0	0
Four and a half LIM domains protein 1 OS=Homo sapiens GN=FHL1 PE=1 SV=4	FHL1_HUMAN	36 kDa	0	0	0	0	1	0	0	0	0	0	0
Fructose-bisphosphate aldolase C OS=Homo sapiens GN=ALDOC PE=1 SV=2	P09972	39 kDa	0	0	0	0	0	1	0	0	0	0	0
G patch domain-containing protein 8 OS=Homo sapiens GN=GPATCH8 PE=1 SV=2	GPTC8_HUMAN	164 kDa	0	0	0	1	0	0	0	0	0	0	0
G-rich sequence factor 1 OS=Homo sapiens GN=GRSF1 PE=1 SV=3	GRSF1_HUMAN	53 kDa	0	0	0	0	0	0	0	0	1	0	0
GA113_HUMAN-DECOY	GA113_HUMAN-DECOY	?	0	0	0	1	0	0	0	0	0	0	0
GALNS_HUMAN-DECOY	GALNS_HUMAN-DECOY	?	0	0	0	1	0	0	0	0	0	0	0
GATOR complex protein MIOS OS=Homo sapiens GN=MIOS PE=1 SV=2	MIO_HUMAN	?	0	0	0	1	0	0	0	0	0	0	0
GPTC4_HUMAN-DECOY	GPTC4_HUMAN-DECOY	?	0	0	0	1	0	0	0	0	0	0	0
GREB1-like protein OS=Homo sapiens GN=GREB1L PE=2 SV=2	GRB1L_HUMAN	214 kDa	0	2	0	0	0	0	0	0	0	0	0
GSTM2_HUMAN-DECOY	GSTM2_HUMAN-DECOY	?	0	0	0	0	0	1	0	0	0	0	0
GTP-binding protein REM 1 OS=Homo sapiens GN=REM1 PE=1 SV=2	REM1_HUMAN	33 kDa	0	0	0	1	0	0	0	0	0	0	0
Galactokinase OS=Homo sapiens GN=GALK1 PE=1 SV=1	GALK1_HUMAN	42 kDa	0	0	0	1	0	0	0	0	0	0	0
Gamma-tubulin complex component 2 OS=Homo sapiens GN=TUBGCP2 PE=1 SV=2	GCP2_HUMAN	?	0	0	0	2	1	0	0	0	0	0	0
Gamma-tubulin complex component 3 OS=Homo sapiens GN=TUBGCP3 PE=1 SV=2	GCP3_HUMAN	104 kDa	0	0	0	1	0	0	0	0	0	0	0
Gasdermin-A OS=Homo sapiens GN=GSDMA PE=1 SV=4	Q96QA5	49 kDa	0	0	0	0	0	0	1	0	0	0	0
Gelsolin OS=Homo sapiens GN=GSN PE=1 SV=1	GELS_HUMAN	86 kDa	0	2	4	1	0	0	0	0	0	0	0
Gem-associated protein 6 OS=Homo sapiens GN=GEMIN6 PE=1 SV=1	GEMI6_HUMAN	19 kDa	0	1	0	0	0	0	0	0	0	0	0
Gem-associated protein 7 OS=Homo sapiens GN=GEMIN7 PE=1 SV=1	GEMI7_HUMAN	15 kDa	0	1	0	0	0	0	0	0	0	0	0
General transcription factor 3C polypeptide 1 OS=Homo sapiens GN=GTF3C1 PE=1 SV=4	TF3C1_HUMAN	239 kDa	0	0	0	2	0	0	0	0	0	0	0
General transcription factor 3C polypeptide 2 OS=Homo sapiens GN=GTF3C2 PE=1 SV=2	TF3C2_HUMAN	101 kDa	0	0	0	1	0	0	0	0	0	0	0
General transcription factor 3C polypeptide 3 OS=Homo sapiens GN=GTF3C3 PE=1 SV=1	TF3C3_HUMAN	101 kDa	0	0	0	1	0	0	0	0	0	0	0
General transcription factor 3C polypeptide 5 OS=Homo sapiens GN=GTF3C5 PE=1 SV=2	TF3C5_HUMAN	60 kDa	0	0	0	1	0	0	0	0	0	0	0
General transcription factor IIE subunit 1 OS=Homo sapiens GN=GTF2E1 PE=1 SV=2	T2EA_HUMAN	49 kDa	0	0	0	2	0	0	0	0	0	0	0
General transcription factor IIF subunit 1 OS=Homo sapiens GN=GTF2F1 PE=1 SV=2	T2FA_HUMAN	58 kDa	0	0	0	2	0	0	0	0	0	0	0
General transcription factor IIF subunit 1 OS=Homo sapiens GN=GTF2F1 PE=1 SV=2	P35269	58 kDa	0	0	0	0	0	1	0	0	0	0	0
General transcription factor IIF subunit 2 OS=Homo sapiens GN=GTF2F2 PE=1 SV=2	T2FB_HUMAN	28 kDa	0	0	0	4	0	0	0	0	0	0	0
General transcription factor IIH subunit 2 OS=Homo sapiens GN=GTF2H2 PE=1 SV=1	TF2H2_HUMAN	44 kDa	0	0	0	2	0	0	0	0	0	0	0
General vesicular transport factor p115 OS=Homo sapiens GN=USO1 PE=1 SV=2	USO1_HUMAN	108 kDa	0	0	0	7	0	0	0	0	0	0	0
Genetic suppressor element 1 OS=Homo sapiens GN=GSE1 PE=1 SV=3	GSE1_HUMAN	136 kDa	0	0	0	4	0	0	0	0	0	0	0
Germinal-center associated nuclear protein OS=Homo sapiens GN=MCM3AP PE=1 SV=2	GANP_HUMAN	218 kDa	0	0	0	2	0	0	0	0	0	0	0
Glucose-6-phosphate 1-dehydrogenase OS=Homo sapiens GN=G6PD PE=1 SV=4	G6PD_HUMAN	59 kDa	0	0	0	0	0	3	0	0	0	0	0
Glucose-6-phosphate isomerase OS=Homo sapiens GN=GPI PE=1 SV=4	G6PI_HUMAN	63 kDa	0	0	0	0	0	3	0	0	0	0	0
Glutamate--cysteine ligase catalytic subunit OS=Homo sapiens GN=GCLC PE=1 SV=2	P48506	73 kDa	0	0	0	0	0	0	0	0	1	0	0
Glutamate--cysteine ligase regulatory subunit OS=Homo sapiens GN=GCLM PE=1 SV=1	GSH0_HUMAN	31 kDa	0	0	0	2	0	0	0	0	0	0	0
Glutamate-rich WD repeat-containing protein 1 OS=Homo sapiens GN=GRWD1 PE=1 SV=1	GRWD1_HUMAN	49 kDa	0	0	0	2	0	0	0	0	0	0	0
Glutamine--fructose-6-phosphate aminotransferase [isomerizing] 2 OS=Homo sapiens GN=GFPT2 PE=1 SV=3	O94808	77 kDa	0	0	0	0	0	1	0	0	0	0	0
Glutamine-rich protein 1 OS=Homo sapiens GN=QRICH1 PE=1 SV=1	QRIC1_HUMAN	86 kDa	0	0	0	1	0	0	0	0	0	0	0
Cluster of Glycogen phosphorylase, muscle form OS=Homo sapiens GN=PYGM PE=1 SV=6 (PYGM_HUMAN)	PYGM_HUMAN [3]	97 kDa	0	0	0	0	0	4	0	0	0	0	0
Glycogen phosphorylase, brain form OS=Homo sapiens GN=PYGB PE=1 SV=5	P11216	97 kDa	0	0	0	0	0	2	0	0	0	0	0
Glycogen phosphorylase, liver form OS=Homo sapiens GN=PYGL PE=1 SV=4	PYGL_HUMAN	97 kDa	0	0	0	0	0	4	0	0	0	0	0
Glycogen phosphorylase, muscle form OS=Homo sapiens GN=PYGM PE=1 SV=6	PYGM_HUMAN	97 kDa	0	0	0	0	0	3	0	0	0	0	0
Glycylpeptide N-tetradecanoyltransferase 1 OS=Homo sapiens GN=NMT1 PE=1 SV=2	NMT1_HUMAN	57 kDa	0	0	0	1	0	1	0	0	0	0	0
Golgi membrane protein 1 OS=Homo sapiens GN=GOLM1 PE=1 SV=1	GOLM1_HUMAN	45 kDa	0	0	0	0	1	0	0	0	0	0	0
Golgin subfamily A member 2 OS=Homo sapiens GN=GOLGA2 PE=1 SV=3	GOGA2_HUMAN	113 kDa	0	0	0	1	0	0	0	0	0	0	0
Golgin subfamily A member 3 OS=Homo sapiens GN=GOLGA3 PE=1 SV=2	GOGA3_HUMAN	?	0	0	0	1	0	0	0	0	0	0	0
Guanine nucleotide-binding protein G(I)/G(S)/G(O) subunit gamma-12 OS=Homo sapiens GN=GNG12 PE=1 SV=3	Q9UBI6	8 kDa	0	0	0	0	0	1	0	0	0	0	0
Guanine nucleotide-binding protein-like 3-like protein OS=Homo sapiens GN=GNL3L PE=1 SV=1	GNL3L_HUMAN	66 kDa	0	0	0	1	0	0	0	0	0	0	0
H/ACA ribonucleoprotein complex subunit 4 OS=Homo sapiens GN=DKC1 PE=1 SV=3	DKC1_HUMAN	58 kDa	0	0	0	1	0	0	0	0	0	0	0
HEAT repeat-containing protein 3 OS=Homo sapiens GN=HEATR3 PE=1 SV=2	HEAT3_HUMAN	75 kDa	0	0	0	1	0	0	0	0	0	0	0
HECW2_HUMAN-DECOY	HECW2_HUMAN-DECOY	?	0	0	0	0	0	1	0	0	0	0	0
Cluster of HLA class I histocompatibility antigen, A-11 alpha chain OS=Homo sapiens GN=HLA-A PE=1 SV=1 (1A11_HUMAN)	1A11_HUMAN [16]	41 kDa	0	0	0	4	0	3	0	0	0	0	0
HLA class I histocompatibility antigen, A-2 alpha chain OS=Homo sapiens GN=HLA-A PE=1 SV=1	1A02_HUMAN	41 kDa	0	0	0	3	0	0	0	0	0	0	0
HLA class I histocompatibility antigen, A-11 alpha chain OS=Homo sapiens GN=HLA-A PE=1 SV=1	1A11_HUMAN	41 kDa	0	0	0	3	0	0	0	0	0	0	0
HLA class I histocompatibility antigen, A-23 alpha chain OS=Homo sapiens GN=HLA-A PE=1 SV=1	1A23_HUMAN (+1)	41 kDa	0	0	0	0	0	0	0	0	0	0	0
HLA class I histocompatibility antigen, A-24 alpha chain OS=Homo sapiens GN=HLA-A PE=1 SV=2	P05534	41 kDa	0	0	0	0	0	2	0	0	0	0	0
HLA class I histocompatibility antigen, A-30 alpha chain OS=Homo sapiens GN=HLA-A PE=1 SV=2	P16188	41 kDa	0	0	0	0	0	0	0	0	0	0	0
HLA class I histocompatibility antigen, A-80 alpha chain OS=Homo sapiens GN=HLA-A PE=1 SV=1	Q09160	41 kDa	0	0	0	0	0	0	0	0	0	0	0
HLA class I histocompatibility antigen, B-18 alpha chain OS=Homo sapiens GN=HLA-B PE=1 SV=1	1B18_HUMAN	40 kDa	0	0	0	0	0	0	0	0	0	0	0
HLA class I histocompatibility antigen, B-45 alpha chain OS=Homo sapiens GN=HLA-B PE=1 SV=1	1B45_HUMAN (+1)	40 kDa	0	0	0	0	0	0	0	0	0	0	0
HLA class I histocompatibility antigen, B-78 alpha chain OS=Homo sapiens GN=HLA-B PE=1 SV=1	1B78_HUMAN	40 kDa	0	0	0	0	0	0	0	0	0	0	0
HLA class I histocompatibility antigen, Cw-1 alpha chain OS=Homo sapiens GN=HLA-C PE=1 SV=1	1C01_HUMAN	41 kDa	0	0	0	0	0	0	0	0	0	0	0
HLA class I histocompatibility antigen, Cw-2 alpha chain OS=Homo sapiens GN=HLA-C PE=1 SV=1	1C02_HUMAN	41 kDa	0	0	0	2	0	0	0	0	0	0	0
HLA class I histocompatibility antigen, Cw-3 alpha chain OS=Homo sapiens GN=HLA-C PE=1 SV=2	1C03_HUMAN	41 kDa	0	0	0	1	0	0	0	0	0	0	0
HLA class I histocompatibility antigen, alpha chain G OS=Homo sapiens GN=HLA-G PE=1 SV=1	HLAG_HUMAN	38 kDa	0	0	0	0	0	0	0	0	0	0	0
Putative HLA class I histocompatibility antigen, alpha chain H OS=Homo sapiens GN=HLA-H PE=5 SV=3	P01893	41 kDa	0	0	0	0	0	0	0	0	0	0	0
Heat shock 70 kDa protein 4 OS=Homo sapiens GN=HSPA4 PE=1 SV=4	HSP74_HUMAN	?	0	0	0	0	0	1	0	0	0	0	0
Heat shock factor-binding protein 1 OS=Homo sapiens GN=HSBP1 PE=1 SV=1	O75506	9 kDa	0	0	0	0	0	1	0	0	0	0	0
Heat shock protein 75 kDa, mitochondrial OS=Homo sapiens GN=TRAP1 PE=1 SV=3	TRAP1_HUMAN	80 kDa	0	1	8	1	0	1	0	0	0	0	0
Heat shock protein 105 kDa OS=Homo sapiens GN=HSPH1 PE=1 SV=1	HS105_HUMAN	97 kDa	0	0	0	2	0	1	0	0	0	0	0
Helicase SKI2W OS=Homo sapiens GN=SKIV2L PE=1 SV=3	Q15477	138 kDa	0	0	0	0	0	1	0	0	0	0	0
Hematological and neurological expressed 1 protein OS=Homo sapiens GN=HN1 PE=1 SV=3	HN1_HUMAN	?	0	0	0	0	0	1	0	0	0	0	0
Hepatocyte nuclear factor 3-beta OS=Homo sapiens GN=FOXA2 PE=1 SV=1	FOXA2_HUMAN	48 kDa	0	1	0	0	0	0	0	0	0	0	0
Hepatoma-derived growth factor OS=Homo sapiens GN=HDGF PE=1 SV=1	HDGF_HUMAN	27 kDa	0	0	0	4	1	0	0	0	0	0	0
Heterochromatin protein 1-binding protein 3 OS=Homo sapiens GN=HP1BP3 PE=1 SV=1	HP1B3_HUMAN	61 kDa	0	0	0	2	0	0	0	0	0	0	0
Heterogeneous nuclear ribonucleoprotein L-like OS=Homo sapiens GN=HNRNPLL PE=1 SV=1	HNRLL_HUMAN	60 kDa	0	0	0	1	0	0	0	0	0	0	0
Cluster of Hexokinase-1 OS=Homo sapiens GN=HK1 PE=1 SV=3 (HXK1_HUMAN)	HXK1_HUMAN [2]	102 kDa	0	0	0	1	0	0	0	0	0	0	0
Hexokinase-1 OS=Homo sapiens GN=HK1 PE=1 SV=3	HXK1_HUMAN	102 kDa	0	0	0	1	0	0	0	0	0	0	0
Hexokinase-2 OS=Homo sapiens GN=HK2 PE=1 SV=2	HXK2_HUMAN	102 kDa	0	0	0	1	0	0	0	0	0	0	0
Hexokinase-2 OS=Homo sapiens GN=HK2 PE=1 SV=2	P52789	102 kDa	0	0	0	0	0	1	0	0	0	0	0
High mobility group nucleosome-binding domain-containing protein 3 OS=Homo sapiens GN=HMGN3 PE=1 SV=2	HMGN3_HUMAN	?	0	0	0	1	0	0	0	0	0	0	0
High mobility group protein 20A OS=Homo sapiens GN=HMG20A PE=1 SV=1	HM20A_HUMAN	40 kDa	0	0	0	1	0	0	0	0	0	0	0
High mobility group protein HMGI-C OS=Homo sapiens GN=HMGA2 PE=1 SV=1	HMGA2_HUMAN	12 kDa	0	0	0	1	0	0	0	0	0	0	0
Histidine triad nucleotide-binding protein 1 OS=Homo sapiens GN=HINT1 PE=1 SV=2	HINT1_HUMAN	14 kDa	0	0	0	2	0	0	0	0	0	0	0
Histone acetyltransferase p300 OS=Homo sapiens GN=EP300 PE=1 SV=2	EP300_HUMAN	264 kDa	0	0	0	3	0	0	0	0	0	0	0
Histone deacetylase complex subunit SAP30 OS=Homo sapiens GN=SAP30 PE=1 SV=1	SAP30_HUMAN	23 kDa	0	0	0	1	0	0	0	0	0	0	0
Histone deacetylase complex subunit SAP130 OS=Homo sapiens GN=SAP130 PE=1 SV=1	SP130_HUMAN	110 kDa	0	0	0	8	1	0	0	0	0	0	0
Histone-lysine N-methyltransferase 2A OS=Homo sapiens GN=KMT2A PE=1 SV=5	KMT2A_HUMAN	432 kDa	0	0	0	1	0	0	0	0	0	0	0
Histone-lysine N-methyltransferase 2D OS=Homo sapiens GN=KMT2D PE=1 SV=2	KMT2D_HUMAN	?	0	0	2	9	2	0	0	0	0	0	0
Histone-lysine N-methyltransferase ASH1L OS=Homo sapiens GN=ASH1L PE=1 SV=2	ASH1L_HUMAN	?	0	0	0	0	0	0	0	0	0	0	0
Homeobox protein SIX4 OS=Homo sapiens GN=SIX4 PE=1 SV=2	SIX4_HUMAN	83 kDa	0	0	0	1	0	0	0	0	0	0	0
Cluster of Homeobox protein cut-like 1 OS=Homo sapiens GN=CUX1 PE=1 SV=3 (CUX1_HUMAN)	CUX1_HUMAN [2]	164 kDa	0	0	0	2	0	0	0	0	0	0	0
Homeobox protein cut-like 1 OS=Homo sapiens GN=CUX1 PE=1 SV=3	CUX1_HUMAN	164 kDa	0	0	0	2	0	0	0	0	0	0	0
Protein CASP OS=Homo sapiens GN=CUX1 PE=1 SV=2	CASP_HUMAN	77 kDa	0	0	0	2	0	0	0	0	0	0	0
Host cell factor 1 OS=Homo sapiens GN=HCFC1 PE=1 SV=2	HCFC1_HUMAN	?	0	0	0	4	0	0	0	0	0	0	0
Hsp90 co-chaperone Cdc37 OS=Homo sapiens GN=CDC37 PE=1 SV=1	CDC37_HUMAN	44 kDa	0	0	0	3	0	0	0	0	0	0	0
Hsp90 co-chaperone Cdc37 OS=Homo sapiens GN=CDC37 PE=1 SV=1	Q16543	44 kDa	0	0	0	0	0	1	0	0	0	0	0
Huntingtin-interacting protein 1 OS=Homo sapiens GN=HIP1 PE=1 SV=5	HIP1_HUMAN	116 kDa	0	0	0	1	0	0	0	0	0	0	0
Huntingtin-interacting protein 1-related protein OS=Homo sapiens GN=HIP1R PE=1 SV=2	HIP1R_HUMAN	?	0	0	0	0	0	1	0	0	0	0	0
Hypoxanthine-guanine phosphoribosyltransferase OS=Homo sapiens GN=HPRT1 PE=1 SV=2	P00492	25 kDa	0	0	0	0	0	1	0	0	0	0	0
I5P2_HUMAN-DECOY	I5P2_HUMAN-DECOY	?	0	0	0	1	0	0	0	0	0	0	0
ISM2_HUMAN-DECOY	ISM2_HUMAN-DECOY	?	0	0	0	0	0	0	0	1	0	0	0
Immunoglobulin gamma-1 heavy chain OS=Homo sapiens PE=1 SV=1	IGG1_HUMAN	49 kDa	0	0	0	0	1	0	0	0	0	0	0
Immunoglobulin heavy constant gamma 4 OS=Homo sapiens GN=IGHG4 PE=1 SV=1	IGHG4_HUMAN	36 kDa	0	1	0	0	0	0	0	0	0	0	0
Immunoglobulin lambda variable 3-21 OS=Homo sapiens GN=IGLV3-21 PE=1 SV=2	LV321_HUMAN	12 kDa	0	1	0	0	0	0	0	0	0	0	0
Importin subunit alpha-3 OS=Homo sapiens GN=KPNA4 PE=1 SV=1	O00629	58 kDa	0	0	0	0	0	1	0	0	0	0	0
Importin subunit alpha-5 OS=Homo sapiens GN=KPNA1 PE=1 SV=3	IMA5_HUMAN	60 kDa	0	0	0	3	0	0	0	0	0	0	0
Importin subunit alpha-5 OS=Homo sapiens GN=KPNA1 PE=1 SV=3	P52294	60 kDa	0	0	0	0	0	1	0	0	0	0	0
Importin subunit alpha-6 OS=Homo sapiens GN=KPNA5 PE=1 SV=2	IMA6_HUMAN	60 kDa	0	0	0	3	0	0	0	0	0	0	0
Importin-4 OS=Homo sapiens GN=IPO4 PE=1 SV=2	IPO4_HUMAN	119 kDa	0	0	0	2	0	2	0	0	0	0	0
Importin-7 OS=Homo sapiens GN=IPO7 PE=1 SV=1	IPO7_HUMAN	120 kDa	0	0	0	9	1	0	0	0	0	0	0
Importin-7 OS=Homo sapiens GN=IPO7 PE=1 SV=1	O95373	120 kDa	0	0	0	0	0	5	0	0	0	0	0
Importin-8 OS=Homo sapiens GN=IPO8 PE=1 SV=2	IPO8_HUMAN	120 kDa	0	0	0	1	0	0	0	0	0	0	0
Importin-9 OS=Homo sapiens GN=IPO9 PE=1 SV=3	Q96P70	116 kDa	0	0	0	0	0	1	0	0	0	0	0
Indolethylamine N-methyltransferase OS=Homo sapiens GN=INMT PE=1 SV=3	INMT_HUMAN	29 kDa	0	0	0	0	0	1	0	0	0	0	0
Inosine-5'-monophosphate dehydrogenase 2 OS=Homo sapiens GN=IMPDH2 PE=1 SV=2	P12268	56 kDa	0	0	0	0	0	1	0	0	0	0	0
Cluster of Insulin-like growth factor 2 mRNA-binding protein 3 OS=Homo sapiens GN=IGF2BP3 PE=1 SV=2 (IF2B3_HUMAN)	IF2B3_HUMAN [2]	?	0	0	0	10	1	4	0	0	0	0	0
Insulin-like growth factor 2 mRNA-binding protein 1 OS=Homo sapiens GN=IGF2BP1 PE=1 SV=2	IF2B1_HUMAN	63 kDa	0	0	0	0	0	0	0	0	0	0	0
Insulin-like growth factor 2 mRNA-binding protein 3 OS=Homo sapiens GN=IGF2BP3 PE=1 SV=2	IF2B3_HUMAN	?	0	0	0	10	1	4	0	0	0	0	0
Integrator complex subunit 1 OS=Homo sapiens GN=INTS1 PE=1 SV=2	INT1_HUMAN	244 kDa	0	0	0	5	0	0	0	0	0	0	0
Integrator complex subunit 3 OS=Homo sapiens GN=INTS3 PE=1 SV=1	INT3_HUMAN	?	0	1	0	4	2	0	0	0	0	0	0
Integrator complex subunit 6 OS=Homo sapiens GN=INTS6 PE=1 SV=1	INT6_HUMAN	100 kDa	0	0	0	3	0	0	0	0	0	0	0
Integrator complex subunit 8 OS=Homo sapiens GN=INTS8 PE=1 SV=1	INT8_HUMAN	113 kDa	0	0	0	1	0	0	0	0	0	0	0
Integrator complex subunit 9 OS=Homo sapiens GN=INTS9 PE=1 SV=2	INT9_HUMAN	74 kDa	0	0	0	1	0	0	0	0	0	0	0
Integrator complex subunit 11 OS=Homo sapiens GN=INTS11 PE=1 SV=2	INT11_HUMAN	68 kDa	0	0	0	1	0	0	0	0	0	0	0
Integrator complex subunit 12 OS=Homo sapiens GN=INTS12 PE=1 SV=1	INT12_HUMAN	49 kDa	0	0	0	1	0	0	0	0	0	0	0
Integrator complex subunit 13 OS=Homo sapiens GN=INTS13 PE=1 SV=2	INT13_HUMAN	80 kDa	0	0	0	1	0	0	0	0	0	0	0
Integrin beta-4 OS=Homo sapiens GN=ITGB4 PE=1 SV=5	ITB4_HUMAN	?	0	0	0	0	1	1	1	1	1	0	0
Integrin-linked protein kinase OS=Homo sapiens GN=ILK PE=1 SV=2	ILK_HUMAN	51 kDa	0	0	0	1	0	1	0	0	0	0	0
Inter-alpha-trypsin inhibitor heavy chain H2 OS=Homo sapiens GN=ITIH2 PE=1 SV=2	ITIH2_HUMAN	106 kDa	0	0	1	0	0	0	0	0	0	0	0
Interferon regulatory factor 2-binding protein 1 OS=Homo sapiens GN=IRF2BP1 PE=1 SV=1	I2BP1_HUMAN	62 kDa	0	0	0	3	1	0	0	0	0	0	0
Interferon regulatory factor 2-binding protein-like OS=Homo sapiens GN=IRF2BPL PE=1 SV=1	I2BPL_HUMAN	83 kDa	0	0	0	2	1	0	0	0	0	0	0
Interferon-induced 35 kDa protein OS=Homo sapiens GN=IFI35 PE=1 SV=5	IN35_HUMAN	32 kDa	0	1	0	0	0	0	0	0	0	0	0
Interferon-induced protein with tetratricopeptide repeats 3 OS=Homo sapiens GN=IFIT3 PE=1 SV=1	IFIT3_HUMAN	56 kDa	0	1	0	0	0	0	0	0	0	0	0
Interferon-induced, double-stranded RNA-activated protein kinase OS=Homo sapiens GN=EIF2AK2 PE=1 SV=2	E2AK2_HUMAN	62 kDa	0	0	0	2	0	0	0	0	0	0	0
Intraflagellar transport protein 27 homolog OS=Homo sapiens GN=IFT27 PE=1 SV=1	IFT27_HUMAN	20 kDa	0	0	0	0	0	1	0	0	0	0	0
Intron-binding protein aquarius OS=Homo sapiens GN=AQR PE=1 SV=4	AQR_HUMAN	171 kDa	0	0	0	1	0	0	0	0	0	0	0
Inverted formin-2 OS=Homo sapiens GN=INF2 PE=1 SV=2	INF2_HUMAN	136 kDa	0	0	0	1	0	4	0	0	0	0	0
Isoleucine--tRNA ligase, cytoplasmic OS=Homo sapiens GN=IARS PE=1 SV=2	SYIC_HUMAN	145 kDa	0	0	0	2	0	0	0	0	0	0	0
JPH3_HUMAN-DECOY	JPH3_HUMAN-DECOY	?	0	0	0	1	0	0	0	0	0	0	0
Cluster of Junctional protein associated with coronary artery disease OS=Homo sapiens GN=KIAA1462 PE=1 SV=3 (JCAD_HUMAN)	JCAD_HUMAN [2]	148 kDa	0	0	0	7	0	0	0	0	0	0	0
Junctional protein associated with coronary artery disease OS=Homo sapiens GN=KIAA1462 PE=1 SV=3	JCAD_HUMAN	148 kDa	0	0	0	7	0	0	0	0	0	0	0
Junctional protein associated with coronary artery disease OS=Homo sapiens GN=KIAA1462 PE=1 SV=3	Q9P266	148 kDa	0	0	0	0	0	0	0	0	0	0	0
Jupiter microtubule associated homolog 1 OS=Homo sapiens GN=JPT1 PE=1 SV=3	JUPI1_HUMAN	16 kDa	0	0	0	1	1	0	0	0	0	0	0
K1C16_HUMAN-DECOY	K1C16_HUMAN-DECOY	?	0	0	0	1	1	0	0	0	0	0	0
KCD19_HUMAN-DECOY	KCD19_HUMAN-DECOY	?	0	0	0	1	0	0	0	0	0	0	0
KN motif and ankyrin repeat domain-containing protein 2 OS=Homo sapiens GN=KANK2 PE=1 SV=1	KANK2_HUMAN	91 kDa	0	0	0	0	0	2	0	0	0	0	0
Kalirin OS=Homo sapiens GN=KALRN PE=1 SV=2	KALRN_HUMAN	?	0	0	0	1	0	0	0	0	0	0	0
Kanadaptin OS=Homo sapiens GN=SLC4A1AP PE=1 SV=1	NADAP_HUMAN	89 kDa	0	0	0	1	0	0	0	0	0	0	0
Cluster of Keratin, type I cuticular Ha3-II OS=Homo sapiens GN=KRT33B PE=1 SV=3 (KT33B_HUMAN)	KT33B_HUMAN [3]	46 kDa	0	0	0	0	0	0	0	0	0	0	0
Keratin, type I cuticular Ha1 OS=Homo sapiens GN=KRT31 PE=1 SV=3	K1H1_HUMAN	47 kDa	0	0	0	0	0	0	0	0	0	0	0
Keratin, type I cuticular Ha3-I OS=Homo sapiens GN=KRT33A PE=2 SV=2	KT33A_HUMAN	46 kDa	0	0	0	0	0	0	0	0	0	0	0
Keratin, type I cuticular Ha3-II OS=Homo sapiens GN=KRT33B PE=1 SV=3	KT33B_HUMAN	46 kDa	0	0	0	0	0	0	0	0	0	0	0
Cluster of Keratin, type II cuticular Hb2 OS=Homo sapiens GN=KRT82 PE=3 SV=3 (KRT82_HUMAN)	KRT82_HUMAN [2]	57 kDa	0	0	0	0	0	0	0	0	0	0	0
Keratin, type II cuticular Hb2 OS=Homo sapiens GN=KRT82 PE=3 SV=3	KRT82_HUMAN	57 kDa	0	0	0	0	0	0	0	0	0	0	0
Keratin, type II cuticular Hb2 OS=Homo sapiens GN=KRT82 PE=3 SV=3	Q9NSB4	57 kDa	0	0	0	0	0	0	0	0	0	0	0
Kinectin OS=Homo sapiens GN=KTN1 PE=1 SV=1	KTN1_HUMAN	?	0	0	0	2	0	3	0	0	0	0	0
Cluster of Kinesin-1 heavy chain OS=Homo sapiens GN=KIF5B PE=1 SV=1 (P33176)	P33176 [4]	110 kDa	0	0	0	3	0	4	0	0	0	0	0
Kinesin heavy chain isoform 5A OS=Homo sapiens GN=KIF5A PE=1 SV=2	KIF5A_HUMAN	117 kDa	0	0	0	1	0	0	0	0	0	0	0
Kinesin heavy chain isoform 5C OS=Homo sapiens GN=KIF5C PE=1 SV=1	KIF5C_HUMAN	?	0	0	0	1	0	1	0	0	0	0	0
Kinesin-1 heavy chain OS=Homo sapiens GN=KIF5B PE=1 SV=1	P33176	110 kDa	0	0	0	0	0	3	0	0	0	0	0
Kinesin-1 heavy chain OS=Homo sapiens GN=KIF5B PE=1 SV=1	KINH_HUMAN	110 kDa	0	0	0	3	0	0	0	0	0	0	0
Kinesin-like protein KIF2A OS=Homo sapiens GN=KIF2A PE=1 SV=3	KIF2A_HUMAN	80 kDa	0	0	0	1	0	0	0	0	0	0	0
Kinesin-like protein KIF11 OS=Homo sapiens GN=KIF11 PE=1 SV=2	KIF11_HUMAN	119 kDa	0	0	0	2	0	0	0	0	0	0	0
Kinesin-like protein KIF14 OS=Homo sapiens GN=KIF14 PE=1 SV=1	Q15058	186 kDa	0	0	0	0	0	1	0	0	0	0	0
Kinesin-like protein KIF20B OS=Homo sapiens GN=KIF20B PE=1 SV=3	KI20B_HUMAN	?	0	0	0	1	0	0	0	0	0	0	0
Kinesin-like protein KIF22 OS=Homo sapiens GN=KIF22 PE=1 SV=5	KIF22_HUMAN	73 kDa	0	0	0	1	0	0	0	0	0	0	0
Kinesin-like protein KIF23 OS=Homo sapiens GN=KIF23 PE=1 SV=3	KIF23_HUMAN	?	0	0	0	2	0	0	0	0	0	0	0
Kinesin-like protein KIFC1 OS=Homo sapiens GN=KIFC1 PE=1 SV=2	KIFC1_HUMAN	74 kDa	0	0	0	4	0	0	0	0	0	0	0
Krueppel-like factor 5 OS=Homo sapiens GN=KLF5 PE=1 SV=2	KLF5_HUMAN	51 kDa	0	0	0	0	0	0	0	0	0	0	0
Kynureninase OS=Homo sapiens GN=KYNU PE=1 SV=1	KYNU_HUMAN	52 kDa	0	0	0	1	0	0	0	0	0	0	0
L-aminoadipate-semialdehyde dehydrogenase-phosphopantetheinyl transferase OS=Homo sapiens GN=AASDHPPT PE=1 SV=2	ADPPT_HUMAN	36 kDa	0	0	0	1	0	1	0	0	0	0	0
L-lactate dehydrogenase A-like 6B OS=Homo sapiens GN=LDHAL6B PE=1 SV=3	LDH6B_HUMAN	42 kDa	0	1	0	0	0	0	0	0	0	0	0
LAD1_HUMAN-DECOY	LAD1_HUMAN-DECOY	?	0	0	0	0	0	1	0	0	0	0	0
LIM and calponin homology domains-containing protein 1 OS=Homo sapiens GN=LIMCH1 PE=1 SV=4	LIMC1_HUMAN	122 kDa	0	0	0	1	0	4	0	0	0	0	0
LIM domain and actin-binding protein 1 OS=Homo sapiens GN=LIMA1 PE=1 SV=1	LIMA1_HUMAN	85 kDa	0	0	0	13	1	8	0	0	0	0	0
LIM domain-containing protein 1 OS=Homo sapiens GN=LIMD1 PE=1 SV=1	LIMD1_HUMAN	72 kDa	0	0	0	2	0	0	0	0	0	0	0
LOX12_HUMAN-DECOY	LOX12_HUMAN-DECOY	?	0	0	0	1	0	0	0	0	0	0	0
LRRK2_HUMAN-DECOY	LRRK2_HUMAN-DECOY	?	0	0	0	0	1	0	0	0	0	0	0
La-related protein 4 OS=Homo sapiens GN=LARP4 PE=1 SV=3	LARP4_HUMAN	81 kDa	0	0	0	3	0	0	0	0	0	0	0
La-related protein 7 OS=Homo sapiens GN=LARP7 PE=1 SV=1	LARP7_HUMAN	67 kDa	0	0	0	2	0	0	0	0	0	0	0
Ladinin-1 OS=Homo sapiens GN=LAD1 PE=1 SV=2	LAD1_HUMAN	57 kDa	0	1	0	0	0	0	0	0	0	0	0
Laminin subunit beta-4 OS=Homo sapiens GN=LAMB4 PE=2 SV=1	LAMB4_HUMAN	194 kDa	0	0	0	0	0	1	0	0	0	0	0
Large neutral amino acids transporter small subunit 1 OS=Homo sapiens GN=SLC7A5 PE=1 SV=2	LAT1_HUMAN	55 kDa	0	0	0	1	0	0	0	0	0	0	0
Lariat debranching enzyme OS=Homo sapiens GN=DBR1 PE=1 SV=2	DBR1_HUMAN	62 kDa	0	0	0	1	0	0	0	0	0	0	0
Leucine-rich PPR motif-containing protein, mitochondrial OS=Homo sapiens GN=LRPPRC PE=1 SV=3	LPPRC_HUMAN	158 kDa	0	0	3	4	0	0	0	0	0	0	0
Leucine-rich PPR motif-containing protein, mitochondrial OS=Homo sapiens GN=LRPPRC PE=1 SV=3	P42704	158 kDa	0	0	0	0	0	2	0	0	0	0	0
Leucine-rich repeat flightless-interacting protein 1 OS=Homo sapiens GN=LRRFIP1 PE=1 SV=2	LRRF1_HUMAN	89 kDa	0	0	0	1	0	1	0	0	0	0	0
Leucine-rich repeat flightless-interacting protein 2 OS=Homo sapiens GN=LRRFIP2 PE=1 SV=1	LRRF2_HUMAN	82 kDa	0	0	0	0	0	2	0	0	0	0	0
Leucine-rich repeat-containing protein 47 OS=Homo sapiens GN=LRRC47 PE=1 SV=1	LRC47_HUMAN	63 kDa	0	0	0	2	0	0	0	0	0	0	0
Leucine-rich repeat-containing protein 47 OS=Homo sapiens GN=LRRC47 PE=1 SV=1	Q8N1G4	63 kDa	0	0	0	0	0	1	0	0	0	0	0
Leucine-rich repeat-containing protein 59 OS=Homo sapiens GN=LRRC59 PE=1 SV=1	LRC59_HUMAN	35 kDa	0	0	1	6	2	0	0	0	0	0	0
Leupaxin OS=Homo sapiens GN=LPXN PE=1 SV=1	LPXN_HUMAN	43 kDa	0	0	0	1	0	2	0	0	0	0	0
Lipolysis-stimulated lipoprotein receptor OS=Homo sapiens GN=LSR PE=1 SV=4	LSR_HUMAN	71 kDa	0	0	0	0	0	1	0	0	0	0	0
Liprin-beta-1 OS=Homo sapiens GN=PPFIBP1 PE=1 SV=2	LIPB1_HUMAN	114 kDa	0	0	0	1	0	1	0	0	0	0	0
Low molecular weight phosphotyrosine protein phosphatase OS=Homo sapiens GN=ACP1 PE=1 SV=3	PPAC_HUMAN	18 kDa	0	0	0	3	1	3	0	0	0	0	0
Lupus La protein OS=Homo sapiens GN=SSB PE=1 SV=2	LA_HUMAN	47 kDa	0	0	0	2	1	0	0	0	0	0	0
Lymphoid-specific helicase OS=Homo sapiens GN=HELLS PE=1 SV=1	HELLS_HUMAN	97 kDa	0	0	0	1	0	0	0	0	0	0	0
Lys-63-specific deubiquitinase BRCC36 OS=Homo sapiens GN=BRCC3 PE=1 SV=2	BRCC3_HUMAN	36 kDa	0	0	0	1	0	0	0	0	0	0	0
Lysine--tRNA ligase OS=Homo sapiens GN=KARS PE=1 SV=3	SYK_HUMAN	68 kDa	0	0	0	0	0	2	0	0	0	0	0
Lysine-specific demethylase 3B OS=Homo sapiens GN=KDM3B PE=1 SV=2	KDM3B_HUMAN	192 kDa	0	0	0	2	0	0	0	0	0	0	0
Lysophospholipid acyltransferase 7 OS=Homo sapiens GN=MBOAT7 PE=1 SV=2	MBOA7_HUMAN	53 kDa	0	0	0	1	0	0	0	0	0	0	0
M-phase phosphoprotein 8 OS=Homo sapiens GN=MPHOSPH8 PE=1 SV=2	MPP8_HUMAN	97 kDa	0	0	0	1	0	0	0	0	0	0	0
MAX gene-associated protein OS=Homo sapiens GN=MGA PE=1 SV=3	MGAP_HUMAN	?	0	0	0	4	0	0	0	0	0	0	0
MDN1_HUMAN-DECOY	MDN1_HUMAN-DECOY	?	0	0	0	0	0	1	0	0	0	0	0
MICOS complex subunit MIC19 OS=Homo sapiens GN=CHCHD3 PE=1 SV=1	MIC19_HUMAN	26 kDa	0	0	1	0	0	0	0	0	0	0	0
MICOS complex subunit MIC60 OS=Homo sapiens GN=IMMT PE=1 SV=1	MIC60_HUMAN	84 kDa	0	0	1	2	0	2	0	0	0	0	0
MMS19 nucleotide excision repair protein homolog OS=Homo sapiens GN=MMS19 PE=1 SV=2	MMS19_HUMAN	113 kDa	0	0	0	2	0	1	0	0	0	0	0
MORC family CW-type zinc finger protein 2 OS=Homo sapiens GN=MORC2 PE=1 SV=2	MORC2_HUMAN	118 kDa	0	0	0	1	0	0	0	0	0	0	0
MUT7B_HUMAN-DECOY	MUT7B_HUMAN-DECOY	?	0	0	0	0	0	1	0	0	0	0	0
MXRA5_HUMAN-DECOY	MXRA5_HUMAN-DECOY	?	0	0	0	1	0	0	0	0	0	0	0
Macrophage migration inhibitory factor OS=Homo sapiens GN=MIF PE=1 SV=4	MIF_HUMAN	12 kDa	0	0	0	1	0	0	0	0	0	0	0
Macrophage-capping protein OS=Homo sapiens GN=CAPG PE=1 SV=2	CAPG_HUMAN	38 kDa	0	1	2	4	0	6	0	0	0	0	0
Malate dehydrogenase, mitochondrial OS=Homo sapiens GN=MDH2 PE=1 SV=3	MDHM_HUMAN	36 kDa	0	0	0	0	0	1	0	0	0	0	0
Mannosyl-oligosaccharide glucosidase OS=Homo sapiens GN=MOGS PE=1 SV=5	MOGS_HUMAN	92 kDa	0	0	0	1	0	0	0	0	0	0	0
Mediator of DNA damage checkpoint protein 1 OS=Homo sapiens GN=MDC1 PE=1 SV=3	MDC1_HUMAN	227 kDa	0	0	0	2	0	0	0	0	0	0	0
Mediator of RNA polymerase II transcription subunit 1 OS=Homo sapiens GN=MED1 PE=1 SV=4	MED1_HUMAN	?	0	0	0	2	0	0	0	0	0	0	0
Mediator of RNA polymerase II transcription subunit 4 OS=Homo sapiens GN=MED4 PE=1 SV=1	MED4_HUMAN	30 kDa	0	0	0	0	0	0	0	0	0	0	0
Mediator of RNA polymerase II transcription subunit 14 OS=Homo sapiens GN=MED14 PE=1 SV=2	MED14_HUMAN	161 kDa	0	0	0	0	0	0	0	0	0	0	0
Mediator of RNA polymerase II transcription subunit 15 OS=Homo sapiens GN=MED15 PE=1 SV=2	MED15_HUMAN	87 kDa	0	0	0	2	0	0	0	0	0	0	0
Mediator of RNA polymerase II transcription subunit 16 OS=Homo sapiens GN=MED16 PE=1 SV=2	MED16_HUMAN	?	0	0	0	0	0	0	0	0	0	0	0
Mediator of RNA polymerase II transcription subunit 23 OS=Homo sapiens GN=MED23 PE=1 SV=2	MED23_HUMAN	156 kDa	0	0	0	0	0	0	0	0	0	0	0
Mediator of RNA polymerase II transcription subunit 24 OS=Homo sapiens GN=MED24 PE=1 SV=1	MED24_HUMAN	?	0	0	0	0	0	0	0	0	0	0	0
Mediator of RNA polymerase II transcription subunit 31 OS=Homo sapiens GN=MED31 PE=1 SV=1	MED31_HUMAN	16 kDa	0	0	0	1	0	0	0	0	0	0	0
Meiotic nuclear division protein 1 homolog OS=Homo sapiens GN=MND1 PE=1 SV=1	MND1_HUMAN	24 kDa	0	0	0	1	0	0	0	0	0	0	0
Melanoma inhibitory activity protein 3 OS=Homo sapiens GN=MIA3 PE=1 SV=1	MIA3_HUMAN	?	0	0	0	14	0	0	0	0	0	0	0
Membrane-associated progesterone receptor component 2 OS=Homo sapiens GN=PGRMC2 PE=1 SV=1	PGRC2_HUMAN	24 kDa	0	0	0	0	0	1	0	0	0	0	0
Metastasis-associated protein MTA1 OS=Homo sapiens GN=MTA1 PE=1 SV=2	MTA1_HUMAN	?	0	0	0	7	0	0	1	0	0	0	0
Metastasis-associated protein MTA3 OS=Homo sapiens GN=MTA3 PE=1 SV=2	MTA3_HUMAN	?	0	0	0	1	0	0	1	0	0	0	0
Methionine aminopeptidase 1 OS=Homo sapiens GN=METAP1 PE=1 SV=2	MAP11_HUMAN	43 kDa	0	0	0	1	0	0	0	0	0	0	0
Methyl-CpG-binding domain protein 2 OS=Homo sapiens GN=MBD2 PE=1 SV=1	MBD2_HUMAN	43 kDa	0	0	0	1	0	0	0	0	0	0	0
Methyl-CpG-binding domain protein 3 OS=Homo sapiens GN=MBD3 PE=1 SV=1	MBD3_HUMAN	33 kDa	0	0	0	4	0	0	0	0	0	0	0
Methylosome protein 50 OS=Homo sapiens GN=WDR77 PE=1 SV=1	MEP50_HUMAN	37 kDa	0	0	0	0	0	1	0	0	0	0	0
Microfibrillar-associated protein 1 OS=Homo sapiens GN=MFAP1 PE=1 SV=2	MFAP1_HUMAN	52 kDa	0	0	0	1	0	0	0	0	0	0	0
Microsomal glutathione S-transferase 1 OS=Homo sapiens GN=MGST1 PE=1 SV=1	MGST1_HUMAN	18 kDa	0	0	0	1	0	0	0	0	0	0	0
Microspherule protein 1 OS=Homo sapiens GN=MCRS1 PE=1 SV=1	MCRS1_HUMAN	52 kDa	0	0	0	1	0	0	0	0	0	0	0
Microtubule-associated protein 1A OS=Homo sapiens GN=MAP1A PE=1 SV=6	MAP1A_HUMAN	305 kDa	0	0	0	0	1	0	0	0	0	0	0
Microtubule-associated protein 1B OS=Homo sapiens GN=MAP1B PE=1 SV=2	MAP1B_HUMAN	271 kDa	0	0	0	0	10	0	0	0	0	0	0
Microtubule-associated protein 1B OS=Homo sapiens GN=MAP1B PE=1 SV=2	P46821	271 kDa	0	0	0	0	0	0	2	2	1	0	0
Microtubule-associated protein RP/EB family member 1 OS=Homo sapiens GN=MAPRE1 PE=1 SV=3	Q15691	30 kDa	0	0	0	0	0	1	0	0	0	0	0
Mitochondrial fission factor OS=Homo sapiens GN=MFF PE=1 SV=1	MFF_HUMAN	38 kDa	0	0	0	5	0	0	0	0	0	0	0
Mitochondrial import receptor subunit TOM34 OS=Homo sapiens GN=TOMM34 PE=1 SV=2	TOM34_HUMAN	35 kDa	0	0	0	1	0	0	0	0	0	0	0
Mitogen-activated protein kinase 1 OS=Homo sapiens GN=MAPK1 PE=1 SV=3	MK01_HUMAN	41 kDa	0	0	0	2	1	0	0	0	0	0	0
Mitogen-activated protein kinase kinase kinase 6 OS=Homo sapiens GN=MAP3K6 PE=1 SV=3	M3K6_HUMAN	143 kDa	0	0	0	1	0	0	0	0	0	0	0
Mitogen-activated protein kinase kinase kinase 7 OS=Homo sapiens GN=MAP3K7 PE=1 SV=1	M3K7_HUMAN	67 kDa	0	0	0	0	0	1	0	0	0	0	0
Mitogen-activated protein kinase kinase kinase kinase 4 OS=Homo sapiens GN=MAP4K4 PE=1 SV=2	M4K4_HUMAN	142 kDa	0	0	0	1	0	0	0	0	1	0	0
Mitotic checkpoint serine/threonine-protein kinase BUB1 OS=Homo sapiens GN=BUB1 PE=1 SV=1	BUB1_HUMAN	122 kDa	0	0	0	1	0	0	0	0	0	0	0
Mitotic spindle assembly checkpoint protein MAD1 OS=Homo sapiens GN=MAD1L1 PE=1 SV=2	MD1L1_HUMAN	83 kDa	0	0	0	5	0	0	0	0	0	0	0
Mitotic spindle-associated MMXD complex subunit MIP18 OS=Homo sapiens GN=FAM96B PE=1 SV=1	MIP18_HUMAN	18 kDa	0	1	0	1	0	0	0	0	0	0	0
Monocarboxylate transporter 4 OS=Homo sapiens GN=SLC16A3 PE=1 SV=1	MOT4_HUMAN	49 kDa	0	0	0	1	0	0	0	0	0	0	0
Mortality factor 4-like protein 2 OS=Homo sapiens GN=MORF4L2 PE=1 SV=1	MO4L2_HUMAN	32 kDa	0	0	0	1	0	0	0	0	0	0	0
Cluster of Mothers against decapentaplegic homolog 3 OS=Homo sapiens GN=SMAD3 PE=1 SV=1 (SMAD3_HUMAN)	SMAD3_HUMAN [2]	?	0	0	0	1	0	0	0	0	0	0	0
Mothers against decapentaplegic homolog 2 OS=Homo sapiens GN=SMAD2 PE=1 SV=1	SMAD2_HUMAN	?	0	0	0	0	0	0	0	0	0	0	0
Mothers against decapentaplegic homolog 3 OS=Homo sapiens GN=SMAD3 PE=1 SV=1	SMAD3_HUMAN	?	0	0	0	1	0	0	0	0	0	0	0
Mothers against decapentaplegic homolog 4 OS=Homo sapiens GN=SMAD4 PE=1 SV=1	Q13485	60 kDa	0	0	0	0	0	1	0	0	0	0	0
Msx2-interacting protein OS=Homo sapiens GN=SPEN PE=1 SV=1	MINT_HUMAN	402 kDa	0	0	0	1	0	0	0	0	0	0	0
Multifunctional protein ADE2 OS=Homo sapiens GN=PAICS PE=1 SV=3	PUR6_HUMAN	47 kDa	0	0	0	4	0	5	0	0	0	0	0
Myosin light chain kinase, smooth muscle OS=Homo sapiens GN=MYLK PE=1 SV=4	MYLK_HUMAN	?	0	0	0	1	0	0	0	0	0	0	0
Myosin phosphatase Rho-interacting protein OS=Homo sapiens GN=MPRIP PE=1 SV=3	MPRIP_HUMAN	?	0	0	0	8	0	10	0	0	0	0	0
Myristoylated alanine-rich C-kinase substrate OS=Homo sapiens GN=MARCKS PE=1 SV=4	P29966	32 kDa	0	0	0	0	0	4	0	0	0	0	0
N-acylneuraminate cytidylyltransferase OS=Homo sapiens GN=CMAS PE=1 SV=2	NEUA_HUMAN	?	0	0	0	1	0	0	0	0	0	0	0
N-alpha-acetyltransferase 10 OS=Homo sapiens GN=NAA10 PE=1 SV=1	NAA10_HUMAN	26 kDa	0	0	0	1	0	0	0	0	0	0	0
N-alpha-acetyltransferase 15, NatA auxiliary subunit OS=Homo sapiens GN=NAA15 PE=1 SV=1	NAA15_HUMAN	101 kDa	0	0	0	1	0	0	0	0	0	0	0
NACAD_HUMAN-DECOY	NACAD_HUMAN-DECOY	?	0	0	0	0	0	1	0	0	0	0	0
NBPFA_HUMAN-DECOY	NBPFA_HUMAN-DECOY	?	0	0	0	1	0	0	0	0	0	0	0
NCKPL_HUMAN-DECOY	NCKPL_HUMAN-DECOY	?	0	0	0	1	0	0	0	0	0	0	0
NEDD4-binding protein 1 OS=Homo sapiens GN=N4BP1 PE=1 SV=4	N4BP1_HUMAN	100 kDa	0	0	0	1	0	0	0	0	0	0	0
NEUA_HUMAN-DECOY	NEUA_HUMAN-DECOY	?	0	0	0	1	0	0	0	0	0	0	0
NHL repeat-containing protein 2 OS=Homo sapiens GN=NHLRC2 PE=1 SV=1	NHLC2_HUMAN	79 kDa	0	0	0	1	0	0	0	0	0	0	0
NHP2-like protein 1 OS=Homo sapiens GN=SNU13 PE=1 SV=3	NH2L1_HUMAN	14 kDa	0	0	0	1	0	0	0	0	0	0	0
NIN_HUMAN-DECOY	NIN_HUMAN-DECOY	?	0	0	0	0	0	0	0	0	1	0	0
Na(+)/H(+) exchange regulatory cofactor NHE-RF1 OS=Homo sapiens GN=SLC9A3R1 PE=1 SV=4	NHRF1_HUMAN	39 kDa	0	0	0	0	0	1	0	0	0	0	0
Na(+)/H(+) exchange regulatory cofactor NHE-RF2 OS=Homo sapiens GN=SLC9A3R2 PE=1 SV=2	NHRF2_HUMAN	37 kDa	0	0	0	1	0	0	0	0	0	0	0
Nck-associated protein 1 OS=Homo sapiens GN=NCKAP1 PE=1 SV=1	NCKP1_HUMAN	?	0	0	0	8	0	0	0	0	0	0	0
Negative elongation factor A OS=Homo sapiens GN=NELFA PE=1 SV=3	NELFA_HUMAN	57 kDa	0	0	0	1	0	0	0	0	0	0	0
Negative elongation factor C/D OS=Homo sapiens GN=NELFCD PE=1 SV=2	NELFD_HUMAN	66 kDa	0	0	0	1	0	0	0	0	0	0	0
Negative elongation factor E OS=Homo sapiens GN=NELFE PE=1 SV=3	NELFE_HUMAN	43 kDa	0	0	0	2	0	0	0	0	0	0	0
Neurogenic locus notch homolog protein 2 OS=Homo sapiens GN=NOTCH2 PE=1 SV=3	NOTC2_HUMAN	265 kDa	0	0	0	0	0	0	0	0	0	0	0
Neutral amino acid transporter B(0) OS=Homo sapiens GN=SLC1A5 PE=1 SV=2	AAAT_HUMAN	57 kDa	0	0	0	0	0	3	0	0	0	0	0
Nexilin OS=Homo sapiens GN=NEXN PE=1 SV=1	NEXN_HUMAN	81 kDa	0	0	0	2	0	4	0	0	0	0	0
Niban-like protein 1 OS=Homo sapiens GN=FAM129B PE=1 SV=3	NIBL1_HUMAN	84 kDa	0	0	0	1	0	4	0	0	0	0	0
Nibrin OS=Homo sapiens GN=NBN PE=1 SV=1	NBN_HUMAN	85 kDa	0	0	0	2	0	0	0	0	0	0	0
Nicalin OS=Homo sapiens GN=NCLN PE=1 SV=2	NCLN_HUMAN	63 kDa	0	0	0	2	0	0	0	0	0	0	0
Cluster of Non-histone chromosomal protein HMG-17 OS=Homo sapiens GN=HMGN2 PE=1 SV=3 (P05204)	P05204 [2]	9 kDa	0	0	0	2	0	1	0	0	0	0	0
Non-histone chromosomal protein HMG-17 OS=Homo sapiens GN=HMGN2 PE=1 SV=3	HMGN2_HUMAN	9 kDa	0	0	0	2	0	0	0	0	0	0	0
Non-histone chromosomal protein HMG-17 OS=Homo sapiens GN=HMGN2 PE=1 SV=3	P05204	9 kDa	0	0	0	0	0	1	0	0	0	0	0
Nuclear RNA export factor 1 OS=Homo sapiens GN=NXF1 PE=1 SV=1	NXF1_HUMAN	70 kDa	0	0	0	5	0	0	0	0	0	0	0
Nuclear cap-binding protein subunit 1 OS=Homo sapiens GN=NCBP1 PE=1 SV=1	NCBP1_HUMAN	92 kDa	0	0	0	3	0	0	0	0	0	0	0
Nuclear envelope integral membrane protein 1 OS=Homo sapiens GN=NEMP1 PE=1 SV=2	NEMP1_HUMAN	51 kDa	0	1	0	0	0	0	0	0	0	0	0
Cluster of Nuclear envelope pore membrane protein POM 121C OS=Homo sapiens GN=POM121C PE=1 SV=2 (P121C_HUMAN)	P121C_HUMAN [2]	125 kDa	0	0	0	2	0	0	0	0	0	0	0
Nuclear envelope pore membrane protein POM 121C OS=Homo sapiens GN=POM121C PE=1 SV=2	P121C_HUMAN	125 kDa	0	0	0	2	0	0	0	0	0	0	0
Putative nuclear envelope pore membrane protein POM 121B OS=Homo sapiens GN=POM121B PE=5 SV=2	P121B_HUMAN	83 kDa	0	0	0	0	0	0	0	0	0	0	0
Nuclear factor 1 C-type OS=Homo sapiens GN=NFIC PE=1 SV=2	NFIC_HUMAN	56 kDa	0	0	0	1	2	1	0	0	0	0	0
Nuclear factor NF-kappa-B p100 subunit OS=Homo sapiens GN=NFKB2 PE=1 SV=4	NFKB2_HUMAN	97 kDa	0	0	0	1	0	0	0	0	0	0	0
Nuclear fragile X mental retardation-interacting protein 2 OS=Homo sapiens GN=NUFIP2 PE=1 SV=1	NUFP2_HUMAN	76 kDa	0	0	0	2	0	0	0	0	0	0	0
Nuclear inhibitor of protein phosphatase 1 OS=Homo sapiens GN=PPP1R8 PE=1 SV=2	PP1R8_HUMAN	38 kDa	0	0	0	3	0	0	0	0	0	0	0
Nuclear migration protein nudC OS=Homo sapiens GN=NUDC PE=1 SV=1	NUDC_HUMAN	38 kDa	0	0	0	2	0	0	0	0	0	0	0
Nuclear migration protein nudC OS=Homo sapiens GN=NUDC PE=1 SV=1	Q9Y266	38 kDa	0	0	0	0	0	2	0	0	0	0	0
Nuclear pore complex protein Nup88 OS=Homo sapiens GN=NUP88 PE=1 SV=2	NUP88_HUMAN	84 kDa	0	0	0	2	0	0	0	0	0	0	0
Nuclear pore complex protein Nup214 OS=Homo sapiens GN=NUP214 PE=1 SV=2	NU214_HUMAN	?	0	0	0	6	0	0	0	0	0	0	0
Nuclear pore glycoprotein p62 OS=Homo sapiens GN=NUP62 PE=1 SV=3	NUP62_HUMAN	53 kDa	0	0	0	4	0	0	0	0	0	0	0
Nuclear protein localization protein 4 homolog OS=Homo sapiens GN=NPLOC4 PE=1 SV=3	NPL4_HUMAN	?	0	0	0	3	0	0	0	0	0	0	0
Nuclear receptor coactivator 1 OS=Homo sapiens GN=NCOA1 PE=1 SV=3	NCOA1_HUMAN	?	0	0	0	1	0	0	0	0	0	0	0
Cluster of Nuclear receptor coactivator 2 OS=Homo sapiens GN=NCOA2 PE=1 SV=2 (NCOA2_HUMAN)	NCOA2_HUMAN [2]	159 kDa	0	0	0	0	0	0	0	0	0	0	0
Nuclear receptor coactivator 2 OS=Homo sapiens GN=NCOA2 PE=1 SV=2	NCOA2_HUMAN	159 kDa	0	0	0	0	0	0	0	0	0	0	0
Nuclear receptor coactivator 2 OS=Homo sapiens GN=NCOA2 PE=1 SV=2	Q15596	159 kDa	0	0	0	0	0	0	0	0	0	0	0
Nuclear receptor coactivator 5 OS=Homo sapiens GN=NCOA5 PE=1 SV=2	NCOA5_HUMAN	66 kDa	0	0	0	1	0	0	0	0	0	0	0
Nuclear receptor subfamily 2 group F member 6 OS=Homo sapiens GN=NR2F6 PE=1 SV=2	NR2F6_HUMAN	43 kDa	0	0	0	0	0	0	0	0	0	0	0
Nuclear ubiquitous casein and cyclin-dependent kinase substrate 1 OS=Homo sapiens GN=NUCKS1 PE=1 SV=1	NUCKS_HUMAN	27 kDa	0	0	0	1	0	0	0	0	0	0	0
Nucleolar RNA helicase 2 OS=Homo sapiens GN=DDX21 PE=1 SV=5	DDX21_HUMAN	87 kDa	0	0	0	4	0	0	0	0	0	0	0
Nucleolar protein 58 OS=Homo sapiens GN=NOP58 PE=1 SV=1	NOP58_HUMAN	60 kDa	0	0	0	1	0	0	0	0	0	0	0
Nucleolar transcription factor 1 OS=Homo sapiens GN=UBTF PE=1 SV=1	UBF1_HUMAN	89 kDa	0	0	0	4	0	0	0	0	0	0	0
Nucleoporin GLE1 OS=Homo sapiens GN=GLE1 PE=1 SV=2	GLE1_HUMAN	?	0	0	0	1	0	0	0	0	0	0	0
Nucleoporin Nup43 OS=Homo sapiens GN=NUP43 PE=1 SV=1	NUP43_HUMAN	42 kDa	0	0	0	2	0	0	0	0	0	0	0
Nucleoporin SEH1 OS=Homo sapiens GN=SEH1L PE=1 SV=3	SEH1_HUMAN	40 kDa	0	0	0	4	2	1	0	0	0	0	0
Nucleoporin p54 OS=Homo sapiens GN=NUP54 PE=1 SV=2	NUP54_HUMAN	55 kDa	0	0	0	6	0	0	0	0	0	0	0
Nucleoporin p58/p45 OS=Homo sapiens GN=NUP58 PE=1 SV=1	NUP58_HUMAN	61 kDa	0	0	0	3	0	1	0	0	0	0	0
Nucleosome assembly protein 1-like 4 OS=Homo sapiens GN=NAP1L4 PE=1 SV=1	NP1L4_HUMAN	43 kDa	0	0	0	0	0	3	0	0	0	0	0
O51A4_HUMAN-DECOY	O51A4_HUMAN-DECOY	?	0	0	0	1	0	1	0	0	0	0	0
OTU domain-containing protein 4 OS=Homo sapiens GN=OTUD4 PE=1 SV=4	OTUD4_HUMAN	124 kDa	0	0	0	1	0	0	0	0	0	0	0
OXSR1_HUMAN-DECOY	OXSR1_HUMAN-DECOY	?	0	0	0	1	1	0	0	0	0	0	0
OZF_HUMAN-DECOY	OZF_HUMAN-DECOY	?	0	0	0	0	0	1	0	0	0	0	0
Olfactomedin-like protein 1 OS=Homo sapiens GN=OLFML1 PE=1 SV=2	Q6UWY5	46 kDa	0	0	0	0	0	1	0	0	0	0	0
Origin recognition complex subunit 3 OS=Homo sapiens GN=ORC3 PE=1 SV=1	ORC3_HUMAN	82 kDa	0	0	0	2	0	0	0	0	0	0	0
Origin recognition complex subunit 6 OS=Homo sapiens GN=ORC6 PE=1 SV=1	ORC6_HUMAN	28 kDa	0	0	0	1	0	0	0	0	0	0	0
Osteoclast-stimulating factor 1 OS=Homo sapiens GN=OSTF1 PE=1 SV=2	Q92882	24 kDa	0	0	0	0	0	2	0	0	0	0	0
Ovochymase-1 OS=Homo sapiens GN=OVCH1 PE=2 SV=2	OVCH1_HUMAN	125 kDa	0	0	0	1	0	0	0	0	0	0	0
Oxysterol-binding protein-related protein 8 OS=Homo sapiens GN=OSBPL8 PE=1 SV=3	OSBL8_HUMAN	101 kDa	0	0	0	1	0	0	0	0	0	0	0
Cluster of PBX1_HUMAN	PBX1_HUMAN [2]	47 kDa	0	0	0	1	0	0	0	0	0	0	0
PBX1_HUMAN	PBX1_HUMAN	47 kDa	0	0	0	1	0	0	0	0	0	0	0
Pre-B-cell leukemia transcription factor 2 OS=Homo sapiens GN=PBX2 PE=1 SV=2	PBX2_HUMAN	46 kDa	0	0	0	0	0	0	0	0	0	0	0
PC4 and SFRS1-interacting protein OS=Homo sapiens GN=PSIP1 PE=1 SV=1	PSIP1_HUMAN	60 kDa	0	0	0	3	0	0	0	0	0	0	0
PCI domain-containing protein 2 OS=Homo sapiens GN=PCID2 PE=1 SV=2	PCID2_HUMAN	46 kDa	0	0	0	1	0	0	0	0	0	0	0
PDZ and LIM domain protein 4 OS=Homo sapiens GN=PDLIM4 PE=1 SV=2	PDLI4_HUMAN	35 kDa	0	0	0	4	0	6	0	0	0	0	0
PDZ and LIM domain protein 5 OS=Homo sapiens GN=PDLIM5 PE=1 SV=5	PDLI5_HUMAN	64 kDa	0	0	0	11	0	7	1	2	1	0	0
PDZ and LIM domain protein 7 OS=Homo sapiens GN=PDLIM7 PE=1 SV=1	PDLI7_HUMAN	50 kDa	0	0	0	10	3	11	0	0	0	0	0
PDZ domain-containing protein GIPC1 OS=Homo sapiens GN=GIPC1 PE=1 SV=2	GIPC1_HUMAN	36 kDa	0	0	0	0	2	0	0	0	0	0	0
PERQ amino acid-rich with GYF domain-containing protein 2 OS=Homo sapiens GN=GIGYF2 PE=1 SV=1	PERQ2_HUMAN	150 kDa	0	0	0	0	0	0	0	0	1	0	0
PHD finger protein 6 OS=Homo sapiens GN=PHF6 PE=1 SV=1	PHF6_HUMAN	41 kDa	0	0	0	1	0	0	0	0	0	0	0
PHD finger protein 14 OS=Homo sapiens GN=PHF14 PE=1 SV=2	PHF14_HUMAN	100 kDa	0	0	0	2	0	0	0	0	0	0	0
PHD finger protein 23 OS=Homo sapiens GN=PHF23 PE=1 SV=1	PHF23_HUMAN	44 kDa	0	0	0	1	0	0	0	0	0	0	0
PKN1_HUMAN-DECOY	PKN1_HUMAN-DECOY	?	0	0	0	0	1	0	0	0	0	0	0
PRKC apoptosis WT1 regulator protein OS=Homo sapiens GN=PAWR PE=1 SV=1	Q96IZ0	37 kDa	0	0	0	0	0	5	0	0	0	0	0
Pachytene checkpoint protein 2 homolog OS=Homo sapiens GN=TRIP13 PE=1 SV=2	PCH2_HUMAN	49 kDa	0	0	0	0	0	5	0	0	0	0	0
Paired amphipathic helix protein Sin3a OS=Homo sapiens GN=SIN3A PE=1 SV=2	SIN3A_HUMAN	145 kDa	0	0	0	19	0	0	0	0	0	0	0
Paired amphipathic helix protein Sin3b OS=Homo sapiens GN=SIN3B PE=1 SV=2	SIN3B_HUMAN	133 kDa	0	0	0	1	0	0	0	0	0	0	0
Palladin OS=Homo sapiens GN=PALLD PE=1 SV=3	PALLD_HUMAN	?	0	1	1	4	0	12	0	0	1	0	0
Parafibromin OS=Homo sapiens GN=CDC73 PE=1 SV=1	CDC73_HUMAN	61 kDa	0	0	0	2	2	0	0	0	0	0	0
Partner of Y14 and mago OS=Homo sapiens GN=PYM1 PE=1 SV=1	PYM1_HUMAN	?	0	0	0	1	0	1	0	0	0	0	0
Peptidyl-prolyl cis-trans isomerase D OS=Homo sapiens GN=PPID PE=1 SV=3	PPID_HUMAN	41 kDa	0	0	0	1	0	0	0	0	0	0	0
Peptidyl-prolyl cis-trans isomerase FKBP1A OS=Homo sapiens GN=FKBP1A PE=1 SV=2	FKB1A_HUMAN	12 kDa	0	0	0	2	0	0	0	0	0	0	0
Peptidyl-prolyl cis-trans isomerase FKBP3 OS=Homo sapiens GN=FKBP3 PE=1 SV=1	FKBP3_HUMAN	25 kDa	0	0	0	1	0	0	0	0	0	0	0
Peptidyl-prolyl cis-trans isomerase FKBP4 OS=Homo sapiens GN=FKBP4 PE=1 SV=3	Q02790	52 kDa	0	0	0	0	0	2	0	0	0	0	0
Peptidyl-prolyl cis-trans isomerase-like 1 OS=Homo sapiens GN=PPIL1 PE=1 SV=1	PPIL1_HUMAN	18 kDa	0	0	0	1	0	0	0	0	0	0	0
Peptidyl-prolyl cis-trans isomerase-like 4 OS=Homo sapiens GN=PPIL4 PE=1 SV=1	PPIL4_HUMAN	57 kDa	0	0	0	1	0	0	0	0	0	0	0
Peptidylprolyl isomerase domain and WD repeat-containing protein 1 OS=Homo sapiens GN=PPWD1 PE=1 SV=1	PPWD1_HUMAN	74 kDa	0	0	0	2	0	0	0	0	0	0	0
Pericentrin OS=Homo sapiens GN=PCNT PE=1 SV=4	PCNT_HUMAN	?	0	0	0	0	1	0	0	0	0	0	0
Perilipin-3 OS=Homo sapiens GN=PLIN3 PE=1 SV=3	PLIN3_HUMAN	47 kDa	0	0	0	0	1	2	0	0	0	0	0
Periplakin OS=Homo sapiens GN=PPL PE=1 SV=4	PEPL_HUMAN	205 kDa	0	0	0	0	2	0	0	0	0	0	0
Peroxiredoxin-5, mitochondrial OS=Homo sapiens GN=PRDX5 PE=1 SV=4	PRDX5_HUMAN	22 kDa	0	0	0	0	1	0	0	0	0	0	0
Peroxiredoxin-6 OS=Homo sapiens GN=PRDX6 PE=1 SV=3	PRDX6_HUMAN	25 kDa	0	0	0	1	0	0	0	0	0	0	0
Peroxiredoxin-6 OS=Homo sapiens GN=PRDX6 PE=1 SV=3	P30041	25 kDa	0	0	0	0	0	4	0	0	0	0	0
Phenylalanine--tRNA ligase alpha subunit OS=Homo sapiens GN=FARSA PE=1 SV=3	SYFA_HUMAN	58 kDa	0	0	0	2	0	1	0	0	1	0	0
Phenylalanine--tRNA ligase beta subunit OS=Homo sapiens GN=FARSB PE=1 SV=3	SYFB_HUMAN	66 kDa	0	0	0	1	0	0	0	0	0	0	0
Phosphoglycerate mutase 1 OS=Homo sapiens GN=PGAM1 PE=1 SV=2	P18669	29 kDa	0	0	0	0	0	2	0	0	0	0	0
Phospholipase A-2-activating protein OS=Homo sapiens GN=PLAA PE=1 SV=2	PLAP_HUMAN	87 kDa	0	0	0	1	0	0	0	0	0	0	0
Phostensin OS=Homo sapiens GN=PPP1R18 PE=1 SV=1	PPR18_HUMAN	68 kDa	0	0	0	1	0	3	0	0	0	0	0
Pigment epithelium-derived factor OS=Homo sapiens GN=SERPINF1 PE=1 SV=4	PEDF_HUMAN	46 kDa	0	0	1	0	0	0	0	0	0	0	0
Pituitary homeobox 1 OS=Homo sapiens GN=PITX1 PE=1 SV=2	PITX1_HUMAN	34 kDa	0	0	0	0	1	0	0	0	0	0	0
Plakophilin-2 OS=Homo sapiens GN=PKP2 PE=1 SV=2	PKP2_HUMAN	97 kDa	0	0	0	0	0	0	0	0	2	0	0
Plakophilin-3 OS=Homo sapiens GN=PKP3 PE=1 SV=1	PKP3_HUMAN	87 kDa	0	0	0	0	0	0	0	0	3	0	0
Plakophilin-4 OS=Homo sapiens GN=PKP4 PE=1 SV=2	PKP4_HUMAN	132 kDa	0	0	0	2	0	0	0	0	0	0	0
Plasma membrane calcium-transporting ATPase 1 OS=Homo sapiens GN=ATP2B1 PE=1 SV=3	AT2B1_HUMAN	139 kDa	0	0	0	0	0	1	0	0	0	0	0
Plastin-1 OS=Homo sapiens GN=PLS1 PE=1 SV=2	Q14651	70 kDa	0	0	0	0	0	1	0	0	0	0	0
Plastin-3 OS=Homo sapiens GN=PLS3 PE=1 SV=4	PLST_HUMAN	?	0	0	0	0	0	3	0	0	0	0	0
Platelet-activating factor acetylhydrolase IB subunit alpha OS=Homo sapiens GN=PAFAH1B1 PE=1 SV=2	LIS1_HUMAN	47 kDa	0	0	0	0	0	1	0	0	0	0	0
Pleckstrin-2 OS=Homo sapiens GN=PLEK2 PE=1 SV=1	Q9NYT0	40 kDa	0	0	0	0	0	1	0	0	0	0	0
Plexin-B2 OS=Homo sapiens GN=PLXNB2 PE=1 SV=3	O15031	205 kDa	0	0	0	0	0	1	0	0	0	0	0
Poly(A) polymerase alpha OS=Homo sapiens GN=PAPOLA PE=1 SV=4	PAPOA_HUMAN	83 kDa	0	0	0	1	0	0	0	0	0	0	0
Polyhomeotic-like protein 3 OS=Homo sapiens GN=PHC3 PE=1 SV=1	PHC3_HUMAN	106 kDa	0	0	0	3	0	0	0	0	0	0	0
Polynucleotide 5'-hydroxyl-kinase NOL9 OS=Homo sapiens GN=NOL9 PE=1 SV=1	NOL9_HUMAN	79 kDa	0	0	0	1	0	0	0	0	0	0	0
Polypeptide N-acetylgalactosaminyltransferase 3 OS=Homo sapiens GN=GALNT3 PE=1 SV=2	GALT3_HUMAN	73 kDa	0	0	0	0	0	0	0	1	0	0	0
Polypyrimidine tract-binding protein 2 OS=Homo sapiens GN=PTBP2 PE=1 SV=1	PTBP2_HUMAN	57 kDa	0	0	0	1	0	0	0	0	0	0	0
Pre-mRNA 3'-end-processing factor FIP1 OS=Homo sapiens GN=FIP1L1 PE=1 SV=1	FIP1_HUMAN	?	0	0	0	3	0	0	0	0	0	0	0
Pre-mRNA-processing factor 6 OS=Homo sapiens GN=PRPF6 PE=1 SV=1	PRP6_HUMAN	107 kDa	0	0	0	14	0	0	0	0	0	0	0
Pre-mRNA-processing factor 17 OS=Homo sapiens GN=CDC40 PE=1 SV=1	PRP17_HUMAN	66 kDa	0	0	0	2	0	0	0	0	0	0	0
Pre-mRNA-splicing factor 18 OS=Homo sapiens GN=PRPF18 PE=1 SV=1	PRP18_HUMAN	40 kDa	0	0	0	1	0	0	0	0	0	0	0
Pre-mRNA-splicing factor ISY1 homolog OS=Homo sapiens GN=ISY1 PE=1 SV=3	ISY1_HUMAN	33 kDa	0	0	0	2	0	0	0	0	0	0	0
Pre-mRNA-splicing factor SPF27 OS=Homo sapiens GN=BCAS2 PE=1 SV=1	SPF27_HUMAN	26 kDa	0	0	0	4	0	0	0	0	0	0	0
Pre-mRNA-splicing factor SYF1 OS=Homo sapiens GN=XAB2 PE=1 SV=2	SYF1_HUMAN	100 kDa	0	0	0	2	0	0	0	0	0	0	0
Pre-mRNA-splicing regulator WTAP OS=Homo sapiens GN=WTAP PE=1 SV=2	FL2D_HUMAN	?	0	0	0	1	0	0	0	0	0	0	0
Pre-rRNA-processing protein TSR1 homolog OS=Homo sapiens GN=TSR1 PE=1 SV=1	TSR1_HUMAN	92 kDa	0	0	0	3	0	0	0	0	0	0	0
Cluster of Prefoldin subunit 2 OS=Homo sapiens GN=PFDN2 PE=1 SV=1 (Q9UHV9)	Q9UHV9 [2]	17 kDa	0	0	0	2	0	2	0	0	0	0	0
Prefoldin subunit 2 OS=Homo sapiens GN=PFDN2 PE=1 SV=1	Q9UHV9	17 kDa	0	0	0	0	0	2	0	0	0	0	0
Prefoldin subunit 2 OS=Homo sapiens GN=PFDN2 PE=1 SV=1	PFD2_HUMAN	17 kDa	0	0	0	2	0	0	0	0	0	0	0
Prefoldin subunit 3 OS=Homo sapiens GN=VBP1 PE=1 SV=3	P61758	23 kDa	0	0	0	0	0	1	0	0	0	0	0
Prefoldin subunit 5 OS=Homo sapiens GN=PFDN5 PE=1 SV=2	PFD5_HUMAN	?	0	0	0	1	0	1	0	0	0	0	0
Probable ATP-dependent RNA helicase DDX23 OS=Homo sapiens GN=DDX23 PE=1 SV=3	DDX23_HUMAN	96 kDa	0	0	0	7	0	0	0	0	0	0	0
Probable ATP-dependent RNA helicase DDX46 OS=Homo sapiens GN=DDX46 PE=1 SV=2	DDX46_HUMAN	117 kDa	0	0	0	8	0	0	0	0	0	0	0
Probable ATP-dependent RNA helicase DDX47 OS=Homo sapiens GN=DDX47 PE=1 SV=1	DDX47_HUMAN	51 kDa	0	0	0	2	0	0	0	0	0	0	0
Probable ATP-dependent RNA helicase DDX53 OS=Homo sapiens GN=DDX53 PE=1 SV=3	DDX53_HUMAN	71 kDa	0	0	0	0	0	0	0	0	0	0	0
Probable global transcription activator SNF2L1 OS=Homo sapiens GN=SMARCA1 PE=1 SV=2	SMCA1_HUMAN	123 kDa	0	0	0	2	0	0	0	0	0	0	0
Probable methyltransferase TARBP1 OS=Homo sapiens GN=TARBP1 PE=1 SV=1	Q13395	182 kDa	0	0	0	0	0	1	0	0	0	0	0
Probable ubiquitin carboxyl-terminal hydrolase FAF-X OS=Homo sapiens GN=USP9X PE=1 SV=3	USP9X_HUMAN	292 kDa	0	0	0	1	0	0	0	0	0	0	0
Profilin-2 OS=Homo sapiens GN=PFN2 PE=1 SV=3	PROF2_HUMAN	15 kDa	0	0	0	0	0	1	0	0	0	0	0
Programmed cell death 6-interacting protein OS=Homo sapiens GN=PDCD6IP PE=1 SV=1	PDC6I_HUMAN	?	0	0	0	1	0	4	0	0	0	0	0
Programmed cell death protein 5 OS=Homo sapiens GN=PDCD5 PE=1 SV=3	PDCD5_HUMAN	14 kDa	0	0	0	1	1	0	0	0	0	0	0
Prolactin-inducible protein OS=Homo sapiens GN=PIP PE=1 SV=1	PIP_HUMAN	17 kDa	0	0	1	0	0	0	0	0	0	0	0
Proliferating cell nuclear antigen OS=Homo sapiens GN=PCNA PE=1 SV=1	P12004	29 kDa	0	0	0	0	0	1	0	0	0	0	0
Proline-, glutamic acid- and leucine-rich protein 1 OS=Homo sapiens GN=PELP1 PE=1 SV=2	PELP1_HUMAN	120 kDa	0	0	0	1	0	0	0	0	0	0	0
Proline-rich AKT1 substrate 1 OS=Homo sapiens GN=AKT1S1 PE=1 SV=1	AKTS1_HUMAN	27 kDa	0	1	1	1	1	0	0	0	0	0	0
Prolyl 4-hydroxylase subunit alpha-2 OS=Homo sapiens GN=P4HA2 PE=1 SV=1	P4HA2_HUMAN	61 kDa	0	0	4	0	1	0	0	0	0	0	0
Prostaglandin reductase 1 OS=Homo sapiens GN=PTGR1 PE=1 SV=2	PTGR1_HUMAN	36 kDa	0	0	0	1	0	0	0	0	0	0	0
Proteasome activator complex subunit 1 OS=Homo sapiens GN=PSME1 PE=1 SV=1	PSME1_HUMAN	29 kDa	0	0	0	0	0	1	0	0	0	0	0
Proteasome activator complex subunit 2 OS=Homo sapiens GN=PSME2 PE=1 SV=4	Q9UL46	27 kDa	0	0	0	0	0	1	0	0	0	0	0
Proteasome activator complex subunit 3 OS=Homo sapiens GN=PSME3 PE=1 SV=1	PSME3_HUMAN	30 kDa	0	0	2	3	1	0	0	0	0	0	0
Proteasome subunit alpha type-1 OS=Homo sapiens GN=PSMA1 PE=1 SV=1	PSA1_HUMAN	30 kDa	0	0	0	1	0	2	1	0	1	0	0
Proteasome subunit alpha type-2 OS=Homo sapiens GN=PSMA2 PE=1 SV=2	P25787	26 kDa	0	0	0	0	0	1	0	0	0	0	0
Proteasome subunit alpha type-3 OS=Homo sapiens GN=PSMA3 PE=1 SV=2	PSA3_HUMAN	28 kDa	0	0	0	1	0	0	0	0	0	0	0
Proteasome subunit alpha type-4 OS=Homo sapiens GN=PSMA4 PE=1 SV=1	PSA4_HUMAN	29 kDa	0	0	0	0	1	0	0	0	0	0	0
Proteasome subunit beta type-4 OS=Homo sapiens GN=PSMB4 PE=1 SV=4	PSB4_HUMAN	29 kDa	0	0	0	1	0	0	0	0	0	0	0
Proteasome-associated protein ECM29 homolog OS=Homo sapiens GN=ECM29 PE=1 SV=2	Q5VYK3	204 kDa	0	0	0	0	0	3	0	0	0	0	0
Protein AAR2 homolog OS=Homo sapiens GN=AAR2 PE=1 SV=2	AAR2_HUMAN	43 kDa	0	0	0	1	0	0	0	0	0	0	0
Protein BRICK1 OS=Homo sapiens GN=BRK1 PE=1 SV=1	BRK1_HUMAN	9 kDa	0	0	0	0	0	1	0	0	0	0	0
Protein BUD31 homolog OS=Homo sapiens GN=BUD31 PE=1 SV=2	BUD31_HUMAN	17 kDa	0	0	0	2	0	0	0	0	0	0	0
Protein CDV3 homolog OS=Homo sapiens GN=CDV3 PE=1 SV=1	CDV3_HUMAN	27 kDa	0	0	0	1	0	0	0	0	0	0	0
Protein CIP2A OS=Homo sapiens GN=KIAA1524 PE=1 SV=2	CIP2A_HUMAN	?	0	0	0	1	0	0	0	0	0	0	0
Protein DPCD OS=Homo sapiens GN=DPCD PE=1 SV=2	Q9BVM2	23 kDa	0	0	0	0	0	1	0	0	0	0	0
Cluster of Protein FAM50A OS=Homo sapiens GN=FAM50A PE=1 SV=2 (FA50A_HUMAN)	FA50A_HUMAN [2]	40 kDa	0	0	0	2	0	0	0	0	0	0	0
Protein FAM50A OS=Homo sapiens GN=FAM50A PE=1 SV=2	FA50A_HUMAN	40 kDa	0	0	0	2	0	0	0	0	0	0	0
Protein FAM50B OS=Homo sapiens GN=FAM50B PE=1 SV=1	FA50B_HUMAN	39 kDa	0	0	0	0	0	0	0	0	0	0	0
Protein FAM98B OS=Homo sapiens GN=FAM98B PE=1 SV=1	FA98B_HUMAN	37 kDa	0	0	0	0	1	0	0	0	0	0	0
Protein HEXIM1 OS=Homo sapiens GN=HEXIM1 PE=1 SV=1	HEXI1_HUMAN	41 kDa	0	0	0	2	0	0	0	0	0	0	0
Protein LAP2 OS=Homo sapiens GN=ERBB2IP PE=1 SV=2	LAP2_HUMAN	?	0	0	0	0	0	5	0	0	1	0	0
Protein LSM14 homolog A OS=Homo sapiens GN=LSM14A PE=1 SV=3	LS14A_HUMAN	51 kDa	0	1	0	3	2	0	0	0	0	0	0
Protein NDNF OS=Homo sapiens GN=NDNF PE=1 SV=2	NDNF_HUMAN	65 kDa	0	0	0	1	0	0	0	0	0	0	0
Protein PML OS=Homo sapiens GN=PML PE=1 SV=3	PML_HUMAN	98 kDa	0	0	0	3	1	0	0	0	0	0	0
Protein RTF2 homolog OS=Homo sapiens GN=RTFDC1 PE=1 SV=3	RTF2_HUMAN	34 kDa	0	0	0	2	0	0	0	0	0	0	0
Protein Red OS=Homo sapiens GN=IK PE=1 SV=3	RED_HUMAN	66 kDa	0	0	0	2	0	0	0	0	0	0	0
Protein S100-A7 OS=Homo sapiens GN=S100A7 PE=1 SV=4	S10A7_HUMAN	11 kDa	0	1	0	0	0	0	0	0	0	0	0
Protein S100-A10 OS=Homo sapiens GN=S100A10 PE=1 SV=2	S10AA_HUMAN	11 kDa	0	0	0	3	2	0	0	0	0	0	0
Protein S100-A13 OS=Homo sapiens GN=S100A13 PE=1 SV=1	S10AD_HUMAN	11 kDa	0	0	0	1	0	0	0	0	0	0	0
Protein SCAF11 OS=Homo sapiens GN=SCAF11 PE=1 SV=2	SCAFB_HUMAN	165 kDa	0	0	0	1	0	0	0	0	0	0	0
Protein SDE2 homolog OS=Homo sapiens GN=SDE2 PE=1 SV=1	SDE2_HUMAN	50 kDa	0	0	0	1	0	0	0	0	0	0	0
Protein SEC13 homolog OS=Homo sapiens GN=SEC13 PE=1 SV=3	SEC13_HUMAN	?	0	0	1	1	1	1	0	0	1	0	0
Protein SON OS=Homo sapiens GN=SON PE=1 SV=4	SON_HUMAN	?	0	0	0	2	0	0	0	0	0	0	0
Protein Shroom3 OS=Homo sapiens GN=SHROOM3 PE=1 SV=2	SHRM3_HUMAN	?	0	0	0	1	1	0	0	0	0	0	0
Protein TFG OS=Homo sapiens GN=TFG PE=1 SV=2	TFG_HUMAN	43 kDa	0	0	1	1	0	0	0	0	0	0	0
Protein Wnt-10a OS=Homo sapiens GN=WNT10A PE=1 SV=1	WN10A_HUMAN	46 kDa	0	0	0	1	0	0	0	0	0	0	0
Protein argonaute-2 OS=Homo sapiens GN=AGO2 PE=1 SV=3	AGO2_HUMAN	97 kDa	0	0	0	1	0	0	0	0	0	0	0
Protein capicua homolog OS=Homo sapiens GN=CIC PE=1 SV=2	CIC_HUMAN	164 kDa	0	0	0	1	0	0	0	0	0	0	0
Protein disulfide-isomerase OS=Homo sapiens GN=P4HB PE=1 SV=3	P07237	57 kDa	0	0	0	0	0	4	0	0	0	0	0
Protein dpy-30 homolog OS=Homo sapiens GN=DPY30 PE=1 SV=1	DPY30_HUMAN	11 kDa	0	2	0	3	2	0	0	0	0	0	0
Protein enabled homolog OS=Homo sapiens GN=ENAH PE=1 SV=2	ENAH_HUMAN	67 kDa	0	0	0	1	0	5	0	0	0	0	0
Protein flightless-1 homolog OS=Homo sapiens GN=FLII PE=1 SV=2	FLII_HUMAN	?	0	0	0	1	0	2	0	0	0	0	0
Protein kinase C and casein kinase substrate in neurons protein 2 OS=Homo sapiens GN=PACSIN2 PE=1 SV=2	PACN2_HUMAN	56 kDa	0	0	0	1	0	0	0	0	0	0	0
Protein kinase C and casein kinase substrate in neurons protein 3 OS=Homo sapiens GN=PACSIN3 PE=1 SV=2	PACN3_HUMAN	48 kDa	0	0	0	1	0	0	0	0	0	0	0
Protein kinase C iota type OS=Homo sapiens GN=PRKCI PE=1 SV=2	KPCI_HUMAN	68 kDa	0	0	0	1	0	0	0	0	0	0	0
Protein max OS=Homo sapiens GN=MAX PE=1 SV=1	MAX_HUMAN	?	0	0	0	1	0	0	0	0	0	0	0
Protein pelota homolog OS=Homo sapiens GN=PELO PE=1 SV=2	Q9BRX2	43 kDa	0	0	0	0	0	1	0	0	0	0	0
Protein phosphatase 1 regulatory subunit 12C OS=Homo sapiens GN=PPP1R12C PE=1 SV=1	PP12C_HUMAN	85 kDa	0	0	0	1	0	1	0	0	0	0	0
Protein phosphatase 1G OS=Homo sapiens GN=PPM1G PE=1 SV=1	PPM1G_HUMAN	59 kDa	0	0	0	5	0	0	0	0	0	0	0
Protein quaking OS=Homo sapiens GN=QKI PE=1 SV=1	QKI_HUMAN	38 kDa	0	0	0	3	0	0	0	0	0	0	0
Protein scribble homolog OS=Homo sapiens GN=SCRIB PE=1 SV=4	SCRIB_HUMAN	175 kDa	0	0	0	0	0	1	0	0	0	0	0
Protein strawberry notch homolog 1 OS=Homo sapiens GN=SBNO1 PE=1 SV=1	SBNO1_HUMAN	154 kDa	0	0	0	0	1	0	0	0	0	0	0
Protein strawberry notch homolog 2 OS=Homo sapiens GN=SBNO2 PE=2 SV=3	SBNO2_HUMAN	150 kDa	0	0	0	0	1	0	0	0	0	0	0
Protein transport protein Sec23B OS=Homo sapiens GN=SEC23B PE=1 SV=2	SC23B_HUMAN	86 kDa	0	0	0	8	0	0	0	0	0	0	0
Protein transport protein Sec24B OS=Homo sapiens GN=SEC24B PE=1 SV=2	SC24B_HUMAN	?	0	0	0	4	0	1	0	1	1	0	0
Protein transport protein Sec31A OS=Homo sapiens GN=SEC31A PE=1 SV=3	SC31A_HUMAN	133 kDa	0	0	2	10	0	3	0	0	0	0	0
Cluster of Protein transport protein Sec61 subunit beta OS=Homo sapiens GN=SEC61B PE=1 SV=2 (P60468)	P60468 [2]	10 kDa	0	0	0	1	0	1	0	0	0	0	0
Protein transport protein Sec61 subunit beta OS=Homo sapiens GN=SEC61B PE=1 SV=2	P60468	10 kDa	0	0	0	0	0	1	0	0	0	0	0
Protein transport protein Sec61 subunit beta OS=Homo sapiens GN=SEC61B PE=1 SV=2	SC61B_HUMAN	10 kDa	0	0	0	1	0	0	0	0	0	0	0
Protein unc-45 homolog A OS=Homo sapiens GN=UNC45A PE=1 SV=1	UN45A_HUMAN	103 kDa	0	0	0	0	0	1	0	0	0	0	0
Protein-glutamine gamma-glutamyltransferase 2 OS=Homo sapiens GN=TGM2 PE=1 SV=2	TGM2_HUMAN	77 kDa	0	0	0	0	1	0	0	0	0	0	0
Protein-glutamine gamma-glutamyltransferase K OS=Homo sapiens GN=TGM1 PE=1 SV=4	TGM1_HUMAN	90 kDa	0	0	0	1	0	0	0	0	0	0	0
Prothymosin alpha OS=Homo sapiens GN=PTMA PE=1 SV=2	PTMA_HUMAN	12 kDa	0	1	0	0	0	0	0	0	0	0	0
Purine nucleoside phosphorylase OS=Homo sapiens GN=PNP PE=1 SV=2	PNPH_HUMAN	32 kDa	0	0	0	1	0	0	0	0	0	0	0
Purine nucleoside phosphorylase OS=Homo sapiens GN=PNP PE=1 SV=2	P00491	32 kDa	0	0	0	0	0	1	0	0	0	0	0
Puromycin-sensitive aminopeptidase OS=Homo sapiens GN=NPEPPS PE=1 SV=2	PSA_HUMAN	103 kDa	0	0	0	1	1	0	0	0	0	0	0
Putative Polycomb group protein ASXL2 OS=Homo sapiens GN=ASXL2 PE=1 SV=1	ASXL2_HUMAN	154 kDa	0	0	0	1	1	0	0	0	0	0	0
Putative RNA-binding protein 15 OS=Homo sapiens GN=RBM15 PE=1 SV=2	RBM15_HUMAN	?	0	0	0	3	0	0	0	0	0	0	0
Putative pre-mRNA-splicing factor ATP-dependent RNA helicase DHX16 OS=Homo sapiens GN=DHX16 PE=1 SV=2	DHX16_HUMAN	119 kDa	0	0	0	2	0	0	0	0	0	0	0
Putative tubulin-like protein alpha-4B OS=Homo sapiens GN=TUBA4B PE=5 SV=2	TBA4B_HUMAN	28 kDa	0	1	1	0	1	0	0	0	0	0	0
RAC-beta serine/threonine-protein kinase OS=Homo sapiens GN=AKT2 PE=1 SV=2	AKT2_HUMAN	?	0	0	0	0	0	1	0	0	0	0	0
RASA2_HUMAN-DECOY	RASA2_HUMAN-DECOY	?	0	0	0	0	1	0	0	0	0	0	0
REST corepressor 1 OS=Homo sapiens GN=RCOR1 PE=1 SV=2	RCOR1_HUMAN	53 kDa	0	0	0	5	0	0	0	0	0	0	0
RNA polymerase II elongation factor ELL OS=Homo sapiens GN=ELL PE=1 SV=1	ELL_HUMAN	68 kDa	0	0	0	1	0	0	0	0	0	0	0
RNA polymerase II-associated factor 1 homolog OS=Homo sapiens GN=PAF1 PE=1 SV=2	PAF1_HUMAN	?	0	0	0	1	0	0	0	0	0	0	0
RNA polymerase-associated protein RTF1 homolog OS=Homo sapiens GN=RTF1 PE=1 SV=4	RTF1_HUMAN	80 kDa	0	0	0	1	0	0	0	0	0	0	0
RNA-binding protein 7 OS=Homo sapiens GN=RBM7 PE=1 SV=1	RBM7_HUMAN	31 kDa	0	0	0	2	0	0	0	0	0	0	0
RNA-binding protein 12 OS=Homo sapiens GN=RBM12 PE=1 SV=1	RBM12_HUMAN	97 kDa	0	0	0	1	0	0	0	0	0	0	0
Cluster of Ran GTPase-activating protein 1 OS=Homo sapiens GN=RANGAP1 PE=1 SV=1 (RAGP1_HUMAN)	RAGP1_HUMAN [2]	64 kDa	0	0	0	9	0	0	0	0	1	0	0
Ran GTPase-activating protein 1 OS=Homo sapiens GN=RANGAP1 PE=1 SV=1	RAGP1_HUMAN	64 kDa	0	0	0	9	0	0	0	0	0	0	0
Ran GTPase-activating protein 1 OS=Homo sapiens GN=RANGAP1 PE=1 SV=1	P46060	64 kDa	0	0	0	0	0	0	0	0	1	0	0
Ran-binding protein 6 OS=Homo sapiens GN=RANBP6 PE=1 SV=2	RNBP6_HUMAN	125 kDa	0	0	0	1	0	0	0	0	0	0	0
Ran-specific GTPase-activating protein OS=Homo sapiens GN=RANBP1 PE=1 SV=1	RANG_HUMAN	?	0	0	0	0	0	3	0	0	0	0	0
Ras GTPase-activating protein-binding protein 2 OS=Homo sapiens GN=G3BP2 PE=1 SV=2	G3BP2_HUMAN	54 kDa	0	0	0	4	0	2	0	0	0	0	0
Ras GTPase-activating-like protein IQGAP1 OS=Homo sapiens GN=IQGAP1 PE=1 SV=1	P46940	189 kDa	0	0	0	0	0	38	0	0	0	0	0
Ras GTPase-activating-like protein IQGAP2 OS=Homo sapiens GN=IQGAP2 PE=1 SV=4	IQGA2_HUMAN	?	0	0	0	0	0	1	0	0	0	0	0
Ras GTPase-activating-like protein IQGAP3 OS=Homo sapiens GN=IQGAP3 PE=1 SV=2	Q86VI3	185 kDa	0	0	0	0	0	4	0	0	0	0	0
Ras-related protein Rab-14 OS=Homo sapiens GN=RAB14 PE=1 SV=4	P61106	24 kDa	0	0	0	0	0	1	0	0	0	0	0
Cluster of Ras-related protein Rab-39A OS=Homo sapiens GN=RAB39A PE=1 SV=2 (RB39A_HUMAN)	RB39A_HUMAN [2]	25 kDa	0	0	0	0	1	0	0	0	0	0	0
Ras-related protein Rab-6A OS=Homo sapiens GN=RAB6A PE=1 SV=3	RAB6A_HUMAN	24 kDa	0	0	0	0	1	0	0	0	0	0	0
Ras-related protein Rab-39A OS=Homo sapiens GN=RAB39A PE=1 SV=2	RB39A_HUMAN	25 kDa	0	0	0	0	1	0	0	0	0	0	0
Ras-related protein Rap-1A OS=Homo sapiens GN=RAP1A PE=1 SV=1	RAP1A_HUMAN (+1)	21 kDa	0	0	1	0	0	0	0	0	0	0	0
Ras-related protein Rap-2b OS=Homo sapiens GN=RAP2B PE=1 SV=1	P61225	21 kDa	0	0	0	0	0	1	0	0	0	0	0
Receptor-interacting serine/threonine-protein kinase 2 OS=Homo sapiens GN=RIPK2 PE=1 SV=2	RIPK2_HUMAN	61 kDa	0	1	0	0	1	0	0	0	0	0	0
Regulation of nuclear pre-mRNA domain-containing protein 1B OS=Homo sapiens GN=RPRD1B PE=1 SV=1	RPR1B_HUMAN	37 kDa	0	0	0	1	0	0	0	0	0	0	0
Replication factor C subunit 1 OS=Homo sapiens GN=RFC1 PE=1 SV=4	RFC1_HUMAN	?	0	0	0	1	0	0	0	0	0	0	0
Replication factor C subunit 2 OS=Homo sapiens GN=RFC2 PE=1 SV=3	RFC2_HUMAN	39 kDa	0	0	0	1	0	0	0	0	0	0	0
Replication factor C subunit 3 OS=Homo sapiens GN=RFC3 PE=1 SV=2	RFC3_HUMAN	41 kDa	0	0	0	3	0	0	0	0	0	0	0
Replication factor C subunit 4 OS=Homo sapiens GN=RFC4 PE=1 SV=2	RFC4_HUMAN	?	0	0	0	2	0	1	0	0	0	0	0
Replication factor C subunit 5 OS=Homo sapiens GN=RFC5 PE=1 SV=1	RFC5_HUMAN	38 kDa	0	0	0	1	0	0	0	0	0	0	0
Replication initiator 1 OS=Homo sapiens GN=REPIN1 PE=1 SV=1	REPI1_HUMAN	64 kDa	0	0	0	1	0	0	0	0	0	0	0
Replication protein A 14 kDa subunit OS=Homo sapiens GN=RPA3 PE=1 SV=1	RFA3_HUMAN	14 kDa	0	0	0	1	1	0	0	0	0	0	0
Replication protein A 32 kDa subunit OS=Homo sapiens GN=RPA2 PE=1 SV=1	RFA2_HUMAN	29 kDa	0	0	0	3	0	0	0	0	0	0	0
Reticulocalbin-1 OS=Homo sapiens GN=RCN1 PE=1 SV=1	RCN1_HUMAN	?	0	0	0	1	0	0	0	0	0	0	0
Retinoblastoma-binding protein 5 OS=Homo sapiens GN=RBBP5 PE=1 SV=2	RBBP5_HUMAN	59 kDa	0	1	0	3	0	2	0	0	0	0	0
Retinoic acid receptor RXR-beta OS=Homo sapiens GN=RXRB PE=1 SV=2	RXRB_HUMAN (+1)	57 kDa	0	0	0	0	0	0	0	0	0	0	0
Retinol dehydrogenase 11 OS=Homo sapiens GN=RDH11 PE=1 SV=2	RDH11_HUMAN	35 kDa	0	0	0	2	0	1	0	0	0	0	0
Rho GDP-dissociation inhibitor 1 OS=Homo sapiens GN=ARHGDIA PE=1 SV=3	GDIR1_HUMAN	?	0	0	0	0	0	1	0	0	0	0	0
Rho GTPase-activating protein 5 OS=Homo sapiens GN=ARHGAP5 PE=1 SV=2	RHG05_HUMAN	172 kDa	0	0	0	0	0	1	0	0	0	0	0
Rho GTPase-activating protein 17 OS=Homo sapiens GN=ARHGAP17 PE=1 SV=1	RHG17_HUMAN	?	0	0	0	0	0	1	0	0	0	0	0
Rho family-interacting cell polarization regulator 1 OS=Homo sapiens GN=RIPOR1 PE=1 SV=1	RIPR1_HUMAN	132 kDa	0	0	1	2	0	0	0	0	0	0	0
Rho guanine nucleotide exchange factor 1 OS=Homo sapiens GN=ARHGEF1 PE=1 SV=2	ARHG1_HUMAN	102 kDa	0	0	0	2	0	4	0	0	0	0	0
Rho guanine nucleotide exchange factor 2 OS=Homo sapiens GN=ARHGEF2 PE=1 SV=4	ARHG2_HUMAN	?	0	0	0	1	1	0	0	0	0	0	0
Rho-associated protein kinase 1 OS=Homo sapiens GN=ROCK1 PE=1 SV=1	ROCK1_HUMAN	158 kDa	0	0	0	1	0	0	0	0	0	0	0
Rho-associated protein kinase 2 OS=Homo sapiens GN=ROCK2 PE=1 SV=4	ROCK2_HUMAN	161 kDa	0	0	0	5	0	0	0	0	0	0	0
Rho-associated protein kinase 2 OS=Homo sapiens GN=ROCK2 PE=1 SV=4	O75116	161 kDa	0	0	0	0	0	2	0	0	0	0	0
Rho-related GTP-binding protein RhoC OS=Homo sapiens GN=RHOC PE=1 SV=1	P08134 (+1)	22 kDa	0	0	0	0	0	1	0	0	0	0	0
Ribonuclease P protein subunit p40 OS=Homo sapiens GN=RPP40 PE=1 SV=3	RPP40_HUMAN	42 kDa	0	0	0	1	0	0	0	0	0	0	0
Ribonuclease T2 OS=Homo sapiens GN=RNASET2 PE=1 SV=2	RNT2_HUMAN	29 kDa	0	0	0	1	0	0	0	0	0	0	0
Ribonucleoprotein PTB-binding 1 OS=Homo sapiens GN=RAVER1 PE=1 SV=1	RAVR1_HUMAN	64 kDa	0	0	0	3	0	1	0	0	0	0	0
Ribonucleoside-diphosphate reductase large subunit OS=Homo sapiens GN=RRM1 PE=1 SV=1	P23921	90 kDa	0	0	0	0	0	1	0	0	0	0	0
Ribosomal RNA processing protein 1 homolog A OS=Homo sapiens GN=RRP1 PE=1 SV=1	RRP1_HUMAN	53 kDa	0	0	0	1	0	0	0	0	0	0	0
Ribosomal RNA small subunit methyltransferase NEP1 OS=Homo sapiens GN=EMG1 PE=1 SV=4	NEP1_HUMAN	27 kDa	0	0	0	1	0	0	0	0	0	0	0
Ribosomal biogenesis protein LAS1L OS=Homo sapiens GN=LAS1L PE=1 SV=2	LAS1L_HUMAN	83 kDa	0	0	0	1	0	0	0	0	0	0	0
Ribosome-binding protein 1 OS=Homo sapiens GN=RRBP1 PE=1 SV=4	RRBP1_HUMAN	152 kDa	0	0	0	4	0	0	0	0	0	0	0
Rootletin OS=Homo sapiens GN=CROCC PE=1 SV=1	CROCC_HUMAN	?	0	0	0	1	0	1	0	0	0	0	0
Runt-related transcription factor 2 OS=Homo sapiens GN=RUNX2 PE=1 SV=2	RUNX2_HUMAN	57 kDa	0	0	0	2	0	1	0	0	0	0	0
Runt-related transcription factor 3 OS=Homo sapiens GN=RUNX3 PE=1 SV=2	RUNX3_HUMAN	44 kDa	0	0	0	1	0	0	0	0	0	0	0
S31A3_HUMAN-DECOY	S31A3_HUMAN-DECOY	?	0	0	0	0	1	0	0	0	0	0	0
S35E4_HUMAN-DECOY	S35E4_HUMAN-DECOY	?	0	0	0	0	0	1	0	0	0	0	0
S-formylglutathione hydrolase OS=Homo sapiens GN=ESD PE=1 SV=2	ESTD_HUMAN	31 kDa	0	0	0	3	0	0	0	0	0	0	0
S-methyl-5'-thioadenosine phosphorylase OS=Homo sapiens GN=MTAP PE=1 SV=2	MTAP_HUMAN	31 kDa	0	0	0	1	0	1	0	0	0	0	0
SALL1_HUMAN-DECOY	SALL1_HUMAN-DECOY	?	0	0	0	1	0	0	0	0	0	0	0
SAP30-binding protein OS=Homo sapiens GN=SAP30BP PE=1 SV=1	S30BP_HUMAN	34 kDa	0	0	0	1	0	0	0	0	0	0	0
SEC23-interacting protein OS=Homo sapiens GN=SEC23IP PE=1 SV=1	S23IP_HUMAN	111 kDa	0	0	2	3	0	0	0	0	0	0	0
SET domain-containing protein 5 OS=Homo sapiens GN=SETD5 PE=1 SV=2	SETD5_HUMAN	?	0	0	0	0	0	1	0	0	0	0	0
SH2 domain-containing protein 2A OS=Homo sapiens GN=SH2D2A PE=1 SV=3	SH22A_HUMAN	43 kDa	0	0	0	2	0	0	0	0	0	0	0
SH3 domain-containing kinase-binding protein 1 OS=Homo sapiens GN=SH3KBP1 PE=1 SV=2	SH3K1_HUMAN	73 kDa	0	0	0	1	0	0	0	0	0	0	0
SH3KBP1-binding protein 1 OS=Homo sapiens GN=SHKBP1 PE=1 SV=2	SHKB1_HUMAN	76 kDa	0	0	0	1	0	1	0	0	0	0	0
SHC-transforming protein 1 OS=Homo sapiens GN=SHC1 PE=1 SV=4	SHC1_HUMAN	63 kDa	0	0	0	0	0	2	0	0	0	0	0
SHOC2_HUMAN-DECOY	SHOC2_HUMAN-DECOY	?	0	0	0	1	0	0	0	0	0	0	0
SNW domain-containing protein 1 OS=Homo sapiens GN=SNW1 PE=1 SV=1	SNW1_HUMAN	61 kDa	0	0	0	6	0	0	0	0	0	0	0
SOSS complex subunit B1 OS=Homo sapiens GN=NABP2 PE=1 SV=1	SOSB1_HUMAN	22 kDa	0	0	0	1	0	0	0	0	0	0	0
SOSS complex subunit C OS=Homo sapiens GN=INIP PE=1 SV=1	SOSSC_HUMAN	11 kDa	0	0	0	2	0	0	0	0	0	0	0
SOX_HUMAN-DECOY	SOX_HUMAN-DECOY	?	0	0	0	1	0	0	0	0	0	0	0
SPARC-related modular calcium-binding protein 2 OS=Homo sapiens GN=SMOC2 PE=2 SV=2	SMOC2_HUMAN	?	0	0	0	0	0	1	0	0	0	0	0
SPAT2_HUMAN-DECOY	SPAT2_HUMAN-DECOY	?	0	0	0	1	0	0	0	0	0	0	0
SRA stem-loop-interacting RNA-binding protein, mitochondrial OS=Homo sapiens GN=SLIRP PE=1 SV=1	SLIRP_HUMAN	12 kDa	0	0	1	0	0	0	0	0	0	0	0
SRSF protein kinase 1 OS=Homo sapiens GN=SRPK1 PE=1 SV=2	SRPK1_HUMAN	?	0	0	0	1	0	0	0	0	0	0	0
STAM-binding protein OS=Homo sapiens GN=STAMBP PE=1 SV=1	STABP_HUMAN	48 kDa	0	0	0	0	0	1	0	0	0	0	0
STML3_HUMAN-DECOY	STML3_HUMAN-DECOY	?	0	0	0	0	0	1	0	0	0	0	0
SUSD4_HUMAN-DECOY	SUSD4_HUMAN-DECOY	?	0	0	0	0	1	0	0	0	0	0	0
SWI/SNF complex subunit SMARCC1 OS=Homo sapiens GN=SMARCC1 PE=1 SV=3	SMRC1_HUMAN	123 kDa	0	0	0	22	3	0	0	0	0	0	0
SWI/SNF complex subunit SMARCC1 OS=Homo sapiens GN=SMARCC1 PE=1 SV=3	Q92922	123 kDa	0	0	0	0	0	1	0	0	0	0	0
SWI/SNF complex subunit SMARCC2 OS=Homo sapiens GN=SMARCC2 PE=1 SV=1	SMRC2_HUMAN	?	0	0	0	24	5	0	0	0	0	0	0
SWI/SNF-related matrix-associated actin-dependent regulator of chromatin subfamily A member 5 OS=Homo sapiens GN=SMARCA5 PE=1 SV=1	SMCA5_HUMAN	122 kDa	0	0	0	6	0	0	0	0	0	0	0
SWI/SNF-related matrix-associated actin-dependent regulator of chromatin subfamily B member 1 OS=Homo sapiens GN=SMARCB1 PE=1 SV=2	SNF5_HUMAN	44 kDa	0	0	0	7	1	0	0	0	0	0	0
Schlafen family member 5 OS=Homo sapiens GN=SLFN5 PE=1 SV=1	SLFN5_HUMAN	101 kDa	0	0	0	4	0	0	0	0	0	0	0
Secretory carrier-associated membrane protein 3 OS=Homo sapiens GN=SCAMP3 PE=1 SV=3	SCAM3_HUMAN	38 kDa	0	0	2	0	0	0	0	0	0	0	0
Septin-9 OS=Homo sapiens GN=SEPT9 PE=1 SV=2	SEPT9_HUMAN	?	0	0	2	16	1	12	0	0	1	0	0
Sequestosome-1 OS=Homo sapiens GN=SQSTM1 PE=1 SV=1	SQSTM_HUMAN	?	0	0	0	1	0	0	0	0	0	0	0
Serine hydroxymethyltransferase, mitochondrial OS=Homo sapiens GN=SHMT2 PE=1 SV=3	GLYM_HUMAN	?	0	0	1	0	0	0	0	0	0	0	0
Serine palmitoyltransferase 2 OS=Homo sapiens GN=SPTLC2 PE=1 SV=1	SPTC2_HUMAN	63 kDa	0	0	0	1	0	0	0	0	0	0	0
Serine-threonine kinase receptor-associated protein OS=Homo sapiens GN=STRAP PE=1 SV=1	STRAP_HUMAN	38 kDa	0	0	0	3	0	0	0	0	0	0	0
Cluster of Serine/threonine-protein kinase 24 OS=Homo sapiens GN=STK24 PE=1 SV=1 (STK24_HUMAN)	STK24_HUMAN [3]	49 kDa	0	0	0	2	0	3	0	0	0	0	0
Serine/threonine-protein kinase 24 OS=Homo sapiens GN=STK24 PE=1 SV=1	STK24_HUMAN	49 kDa	0	0	0	2	0	2	0	0	0	0	0
Serine/threonine-protein kinase 25 OS=Homo sapiens GN=STK25 PE=1 SV=1	STK25_HUMAN	48 kDa	0	0	0	0	0	0	0	0	0	0	0
Serine/threonine-protein kinase 26 OS=Homo sapiens GN=STK26 PE=1 SV=2	STK26_HUMAN	47 kDa	0	0	0	2	0	2	0	0	0	0	0
Serine/threonine-protein kinase LATS1 OS=Homo sapiens GN=LATS1 PE=1 SV=1	LATS1_HUMAN	?	0	0	0	1	0	0	0	0	0	0	0
Serine/threonine-protein kinase MRCK beta OS=Homo sapiens GN=CDC42BPB PE=1 SV=2	MRCKB_HUMAN	194 kDa	0	0	0	1	0	0	0	0	0	0	0
Serine/threonine-protein kinase MRCK beta OS=Homo sapiens GN=CDC42BPB PE=1 SV=2	Q9Y5S2	194 kDa	0	0	0	0	0	1	0	0	0	0	0
Serine/threonine-protein kinase N2 OS=Homo sapiens GN=PKN2 PE=1 SV=1	PKN2_HUMAN	?	0	0	0	0	0	0	0	0	1	0	0
Serine/threonine-protein kinase PAK 2 OS=Homo sapiens GN=PAK2 PE=1 SV=3	Q13177	58 kDa	0	0	0	0	0	1	0	0	0	0	0
Serine/threonine-protein kinase PLK1 OS=Homo sapiens GN=PLK1 PE=1 SV=1	PLK1_HUMAN	68 kDa	0	0	0	2	0	0	0	0	0	0	0
Serine/threonine-protein kinase PRP4 homolog OS=Homo sapiens GN=PRPF4B PE=1 SV=3	PRP4B_HUMAN	117 kDa	0	0	0	4	0	0	0	0	0	0	0
Serine/threonine-protein kinase VRK1 OS=Homo sapiens GN=VRK1 PE=1 SV=1	VRK1_HUMAN	45 kDa	0	0	0	2	0	0	0	0	0	0	0
Serine/threonine-protein kinase mTOR OS=Homo sapiens GN=MTOR PE=1 SV=1	P42345	289 kDa	0	0	0	0	0	1	0	0	0	0	0
Serine/threonine-protein phosphatase 2A 56 kDa regulatory subunit delta isoform OS=Homo sapiens GN=PPP2R5D PE=1 SV=1	2A5D_HUMAN	70 kDa	0	0	0	1	0	0	0	0	0	0	0
Cluster of Serine/threonine-protein phosphatase 2A 65 kDa regulatory subunit A alpha isoform OS=Homo sapiens GN=PPP2R1A PE=1 SV=4 (2AAA_HUMAN)	2AAA_HUMAN [2]	65 kDa	0	1	1	4	2	0	0	0	0	0	0
Serine/threonine-protein phosphatase 2A 65 kDa regulatory subunit A alpha isoform OS=Homo sapiens GN=PPP2R1A PE=1 SV=4	2AAA_HUMAN	65 kDa	0	1	1	3	2	0	0	0	0	0	0
Serine/threonine-protein phosphatase 2A 65 kDa regulatory subunit A beta isoform OS=Homo sapiens GN=PPP2R1B PE=1 SV=3	2AAB_HUMAN	66 kDa	0	0	0	1	0	0	0	0	0	0	0
Serine/threonine-protein phosphatase 2A 65 kDa regulatory subunit A alpha isoform OS=Homo sapiens GN=PPP2R1A PE=1 SV=4	P30153	65 kDa	0	0	0	0	0	4	0	0	0	0	0
Serine/threonine-protein phosphatase 4 regulatory subunit 2 OS=Homo sapiens GN=PPP4R2 PE=1 SV=3	PP4R2_HUMAN	47 kDa	0	0	0	1	0	0	0	0	0	0	0
Serine/threonine-protein phosphatase 6 regulatory subunit 3 OS=Homo sapiens GN=PPP6R3 PE=1 SV=2	PP6R3_HUMAN	98 kDa	0	0	0	1	0	0	0	0	0	0	0
Serrate RNA effector molecule homolog OS=Homo sapiens GN=SRRT PE=1 SV=1	SRRT_HUMAN	101 kDa	0	0	0	6	0	0	0	0	0	0	0
Shootin-1 OS=Homo sapiens GN=SHTN1 PE=1 SV=4	SHOT1_HUMAN	72 kDa	0	0	0	0	0	1	0	0	0	0	0
Sickle tail protein homolog OS=Homo sapiens GN=KIAA1217 PE=1 SV=2	SKT_HUMAN	?	0	0	0	4	1	2	0	0	0	0	0
Signal recognition particle subunit SRP68 OS=Homo sapiens GN=SRP68 PE=1 SV=2	SRP68_HUMAN	71 kDa	0	0	0	0	1	0	0	0	0	0	0
Signal recognition particle subunit SRP72 OS=Homo sapiens GN=SRP72 PE=1 SV=3	SRP72_HUMAN	?	0	0	0	0	0	1	0	0	0	0	0
Signal transducer and activator of transcription 1-alpha/beta OS=Homo sapiens GN=STAT1 PE=1 SV=2	STAT1_HUMAN	87 kDa	0	0	0	3	1	0	0	0	0	0	0
Cluster of Signal transducer and activator of transcription 5A OS=Homo sapiens GN=STAT5A PE=1 SV=1 (STA5A_HUMAN)	STA5A_HUMAN [2]	91 kDa	0	0	0	1	0	0	0	0	0	0	0
Signal transducer and activator of transcription 5A OS=Homo sapiens GN=STAT5A PE=1 SV=1	STA5A_HUMAN	91 kDa	0	0	0	1	0	0	0	0	0	0	0
Signal transducer and activator of transcription 5B OS=Homo sapiens GN=STAT5B PE=1 SV=2	STA5B_HUMAN	90 kDa	0	0	0	0	0	0	0	0	0	0	0
Signal transducing adapter molecule 1 OS=Homo sapiens GN=STAM PE=1 SV=3	STAM1_HUMAN	59 kDa	0	0	1	1	0	0	0	0	0	0	0
Signal-induced proliferation-associated 1-like protein 1 OS=Homo sapiens GN=SIPA1L1 PE=1 SV=4	SI1L1_HUMAN	?	0	0	0	5	0	8	0	0	0	0	0
Signal-induced proliferation-associated 1-like protein 3 OS=Homo sapiens GN=SIPA1L3 PE=1 SV=3	SI1L3_HUMAN	195 kDa	0	0	0	1	0	0	0	0	0	0	0
Sin3 histone deacetylase corepressor complex component SDS3 OS=Homo sapiens GN=SUDS3 PE=1 SV=2	SDS3_HUMAN	38 kDa	0	0	0	4	0	0	0	0	0	0	0
Sister chromatid cohesion protein PDS5 homolog A OS=Homo sapiens GN=PDS5A PE=1 SV=1	PDS5A_HUMAN	151 kDa	0	0	0	5	0	0	0	0	0	0	0
Sister chromatid cohesion protein PDS5 homolog B OS=Homo sapiens GN=PDS5B PE=1 SV=1	PDS5B_HUMAN	165 kDa	0	0	0	2	0	0	0	0	0	0	0
Sjoegren syndrome/scleroderma autoantigen 1 OS=Homo sapiens GN=SSSCA1 PE=1 SV=1	SSA27_HUMAN	21 kDa	0	0	0	1	0	0	0	0	0	0	0
Ski oncogene OS=Homo sapiens GN=SKI PE=1 SV=1	SKI_HUMAN	80 kDa	0	0	0	1	0	0	0	0	0	0	0
Small nuclear ribonucleoprotein E OS=Homo sapiens GN=SNRPE PE=1 SV=1	RUXE_HUMAN	11 kDa	0	0	0	1	0	0	0	0	0	0	0
Cluster of Small ubiquitin-related modifier 2 OS=Homo sapiens GN=SUMO2 PE=1 SV=3 (SUMO2_HUMAN)	SUMO2_HUMAN [4]	?	0	0	1	2	1	0	0	1	2	0	0
Small ubiquitin-related modifier 4 OS=Homo sapiens GN=SUMO4 PE=1 SV=2	SUMO4_HUMAN	11 kDa	1	0	1	0	0	0	0	0	0	0	0
Small ubiquitin-related modifier 2 OS=Homo sapiens GN=SUMO2 PE=1 SV=3	SUMO2_HUMAN	?	0	0	1	2	1	0	0	1	2	0	0
Small ubiquitin-related modifier 3 OS=Homo sapiens GN=SUMO3 PE=1 SV=2	SUMO3_HUMAN	?	0	0	0	0	0	0	0	0	0	0	0
Small ubiquitin-related modifier 4 OS=Homo sapiens GN=SUMO4 PE=1 SV=2	Q6EEV6	11 kDa	0	0	0	0	0	0	0	1	0	0	0
Smoothelin OS=Homo sapiens GN=SMTN PE=1 SV=7	SMTN_HUMAN	?	0	0	0	3	0	0	0	0	0	0	0
Cluster of Sodium/potassium-transporting ATPase subunit alpha-1 OS=Homo sapiens GN=ATP1A1 PE=1 SV=1 (AT1A1_HUMAN)	AT1A1_HUMAN [4]	?	0	0	0	1	0	4	0	0	0	0	0
Sodium/potassium-transporting ATPase subunit alpha-1 OS=Homo sapiens GN=ATP1A1 PE=1 SV=1	AT1A1_HUMAN	?	0	0	0	1	0	4	0	0	0	0	0
Sodium/potassium-transporting ATPase subunit alpha-2 OS=Homo sapiens GN=ATP1A2 PE=1 SV=1	AT1A2_HUMAN	112 kDa	0	0	0	1	0	0	0	0	0	0	0
Sodium/potassium-transporting ATPase subunit alpha-3 OS=Homo sapiens GN=ATP1A3 PE=1 SV=3	AT1A3_HUMAN	?	0	0	0	0	0	0	0	0	0	0	0
Sodium/potassium-transporting ATPase subunit alpha-4 OS=Homo sapiens GN=ATP1A4 PE=1 SV=3	AT1A4_HUMAN	114 kDa	0	0	0	0	0	0	0	0	0	0	0
Solute carrier family 26 member 6 OS=Homo sapiens GN=SLC26A6 PE=1 SV=1	S26A6_HUMAN	83 kDa	0	5	0	0	0	0	0	0	0	0	0
Sorbitol dehydrogenase OS=Homo sapiens GN=SORD PE=1 SV=4	DHSO_HUMAN	38 kDa	0	0	0	3	0	4	0	0	0	0	0
Sorting nexin-9 OS=Homo sapiens GN=SNX9 PE=1 SV=1	SNX9_HUMAN	67 kDa	0	0	0	2	0	0	0	0	0	0	0
Sorting nexin-9 OS=Homo sapiens GN=SNX9 PE=1 SV=1	Q9Y5X1	67 kDa	0	0	0	0	0	2	0	0	0	0	0
Sorting nexin-18 OS=Homo sapiens GN=SNX18 PE=1 SV=2	SNX18_HUMAN	69 kDa	0	0	0	0	0	1	0	0	0	0	0
Spartin OS=Homo sapiens GN=SPG20 PE=1 SV=1	Q8N0X7	73 kDa	0	0	0	0	0	1	0	0	0	0	0
Spermatid perinuclear RNA-binding protein OS=Homo sapiens GN=STRBP PE=1 SV=1	STRBP_HUMAN	74 kDa	0	0	0	3	0	0	0	0	0	0	0
Spermine synthase OS=Homo sapiens GN=SMS PE=1 SV=2	SPSY_HUMAN	41 kDa	0	0	0	2	0	1	0	0	0	0	0
Sphingomyelin phosphodiesterase 4 OS=Homo sapiens GN=SMPD4 PE=1 SV=2	NSMA3_HUMAN	93 kDa	0	0	0	2	0	0	0	0	0	0	0
Splicing factor 3A subunit 1 OS=Homo sapiens GN=SF3A1 PE=1 SV=1	SF3A1_HUMAN	89 kDa	0	0	0	8	0	0	0	0	0	0	0
Splicing factor 3A subunit 2 OS=Homo sapiens GN=SF3A2 PE=1 SV=2	SF3A2_HUMAN	49 kDa	0	0	0	3	0	0	0	0	0	0	0
Splicing factor 3B subunit 1 OS=Homo sapiens GN=SF3B1 PE=1 SV=3	SF3B1_HUMAN	?	0	0	0	22	0	0	0	0	0	0	0
Splicing factor 3B subunit 2 OS=Homo sapiens GN=SF3B2 PE=1 SV=2	SF3B2_HUMAN	100 kDa	0	0	0	12	0	0	0	0	0	0	0
Splicing factor 3B subunit 4 OS=Homo sapiens GN=SF3B4 PE=1 SV=1	SF3B4_HUMAN	44 kDa	0	0	1	2	1	0	0	0	0	0	0
Splicing factor 3B subunit 6 OS=Homo sapiens GN=SF3B6 PE=1 SV=1	SF3B6_HUMAN	15 kDa	0	0	0	2	0	0	0	0	0	0	0
Splicing factor 45 OS=Homo sapiens GN=RBM17 PE=1 SV=1	SPF45_HUMAN	45 kDa	0	0	0	3	0	0	0	0	0	0	0
Splicing regulatory glutamine/lysine-rich protein 1 OS=Homo sapiens GN=SREK1 PE=1 SV=1	SREK1_HUMAN	59 kDa	0	0	0	1	0	0	0	0	0	0	0
Squamous cell carcinoma antigen recognized by T-cells 3 OS=Homo sapiens GN=SART3 PE=1 SV=1	SART3_HUMAN	?	0	0	0	1	0	0	0	0	0	0	0
Stathmin OS=Homo sapiens GN=STMN1 PE=1 SV=3	STMN1_HUMAN	?	0	0	0	0	0	1	0	0	0	0	0
Sterile alpha motif domain-containing protein 9 OS=Homo sapiens GN=SAMD9 PE=1 SV=1	Q5K651	184 kDa	0	0	0	0	0	1	0	0	0	0	0
Steroid hormone receptor ERR1 OS=Homo sapiens GN=ESRRA PE=1 SV=3	ERR1_HUMAN	46 kDa	0	0	0	0	0	0	0	0	0	0	0
Stress-70 protein, mitochondrial OS=Homo sapiens GN=HSPA9 PE=1 SV=2	GRP75_HUMAN	74 kDa	0	0	3	1	0	0	0	0	0	0	0
Stress-induced-phosphoprotein 1 OS=Homo sapiens GN=STIP1 PE=1 SV=1	STIP1_HUMAN	63 kDa	0	0	0	3	1	1	0	0	0	0	0
Stromal membrane-associated protein 1 OS=Homo sapiens GN=SMAP1 PE=1 SV=2	SMAP1_HUMAN	50 kDa	0	0	0	0	0	1	0	0	0	0	0
Structural maintenance of chromosomes flexible hinge domain-containing protein 1 OS=Homo sapiens GN=SMCHD1 PE=1 SV=2	SMHD1_HUMAN	226 kDa	0	0	0	9	1	2	0	0	0	0	0
Structural maintenance of chromosomes protein 1A OS=Homo sapiens GN=SMC1A PE=1 SV=2	SMC1A_HUMAN	143 kDa	0	0	0	11	0	0	0	0	0	0	0
Structural maintenance of chromosomes protein 3 OS=Homo sapiens GN=SMC3 PE=1 SV=2	Q9UQE7	142 kDa	0	0	0	0	0	4	0	0	0	0	0
Structural maintenance of chromosomes protein 4 OS=Homo sapiens GN=SMC4 PE=1 SV=2	SMC4_HUMAN	147 kDa	0	0	0	1	0	0	0	0	0	0	0
Succinate dehydrogenase [ubiquinone] flavoprotein subunit, mitochondrial OS=Homo sapiens GN=SDHA PE=1 SV=2	SDHA_HUMAN	73 kDa	0	0	5	0	0	2	0	0	0	0	0
Superkiller viralicidic activity 2-like 2 OS=Homo sapiens GN=SKIV2L2 PE=1 SV=3	SK2L2_HUMAN	118 kDa	0	0	0	3	0	0	0	0	0	0	0
Supervillin OS=Homo sapiens GN=SVIL PE=1 SV=2	SVIL_HUMAN	?	0	0	0	0	0	3	0	0	0	0	0
Synaptic functional regulator FMR1 OS=Homo sapiens GN=FMR1 PE=1 SV=1	FMR1_HUMAN	?	0	1	0	2	1	2	0	1	0	0	0
Synaptopodin OS=Homo sapiens GN=SYNPO PE=1 SV=2	SYNPO_HUMAN	99 kDa	0	0	0	1	0	1	0	0	0	0	0
Synemin OS=Homo sapiens GN=SYNM PE=1 SV=2	SYNEM_HUMAN	?	0	0	0	1	0	0	0	0	0	0	0
Syntaxin-binding protein 2 OS=Homo sapiens GN=STXBP2 PE=1 SV=2	STXB2_HUMAN	66 kDa	0	0	0	0	0	2	0	0	0	0	0
T191B_HUMAN-DECOY	T191B_HUMAN-DECOY	?	0	0	0	0	0	0	0	0	1	0	0
T-complex protein 1 subunit alpha OS=Homo sapiens GN=TCP1 PE=1 SV=1	P17987	60 kDa	0	0	0	0	0	4	0	0	0	0	0
T-complex protein 1 subunit epsilon OS=Homo sapiens GN=CCT5 PE=1 SV=1	TCPE_HUMAN	?	0	0	0	13	1	7	0	0	0	0	0
T-complex protein 1 subunit gamma OS=Homo sapiens GN=CCT3 PE=1 SV=4	TCPG_HUMAN	61 kDa	0	0	0	7	1	7	0	0	0	0	0
TBC1 domain family member 5 OS=Homo sapiens GN=TBC1D5 PE=1 SV=1	TBCD5_HUMAN	89 kDa	0	0	0	0	0	1	0	0	0	0	0
TFIIH basal transcription factor complex helicase XPD subunit OS=Homo sapiens GN=ERCC2 PE=1 SV=1	ERCC2_HUMAN	87 kDa	0	0	0	2	0	0	0	0	0	0	0
TGF-beta-activated kinase 1 and MAP3K7-binding protein 1 OS=Homo sapiens GN=TAB1 PE=1 SV=1	TAB1_HUMAN	55 kDa	0	0	0	1	0	1	0	0	0	0	0
[truncated: 177 more rows]

## Sheet: Transcription Factors
Protein Name	Accession Number	Molecular Weight	H2009 FOXA1 RIME	HCC44 FOXA1 RIME	H3255 FOXA1 RIME	H441 FOXA1 RIME	Mascot Ion Score
Hepatocyte nuclear factor 3-alpha	FOXA1	49 kDa	2	7	0	8	147.5
Glucocorticoid receptor	GR	86 kDa	0	1	3	5	121
B-cell lymphoma 6 protein	BCL6	79 kDa	1	0	1	4	118
Signal transducer and activator of transcription 3	STAT3	88 kDa	1	8	0	2	100.2
Transcription factor jun-B	JUNB	36 kDa	1	3	1	1	82.5
Runt-related transcription factor 1	RUNX1	49 kDa	1	3	2	5	80.7
Transcription factor AP-1	JUN	36 kDa	2	2	1	0	79.9

## Sheet: Chromatin Remodelers
Protein Name	Accession Number	Molecular Weight	H2009 FOXA1 RIME	HCC44 FOXA1 RIME	H3255 FOXA1 RIME	H441 FOXA1 RIME	Mascot Ion Score
Cluster of Lysine-specific demethylase 6A	KDM6A	154 kDa	12	14	3	5	139.1
Histone-lysine N-methyltransferase 2C	KMT2C	541 kDa	29	22	17	16	138.7
AT-rich interactive domain-containing protein 1A	ARID1A	242 kDa	10	35	0	11	122.2
Cluster of Transcription activator BRG1	SMARCA4	185 kDa	4	38	0	1	119.7
Protein dpy-30 homolog	DPY30	11 kDa	2	3	2	0	118
SWI/SNF-related matrix-associated actin-dependent regulator of chromatin subfamily E member 1	SMARCE1	47 kDa	3	11	1	1	110.7
Nuclear receptor coactivator 6	NCOA6	219 kDa	15	13	5	11	104.8
Set1/Ash2 histone methyltransferase complex subunit ASH2	ASH2L	69 kDa	2	7	0	1	83.9
Lysine-specific histone demethylase 1A	KDM1A	93 kDa	2	6	0	2	82.8
Histone deacetylase 3	HDAC3	49 kDa	1	4	1	7	79.3
Nuclear receptor corepressor 1	NCOR1	270 kDa	4	23	0	7	78.5
Cluster of Histone deacetylase 1	HDAC1	55 kDa	1	12	1	3	76.2
Protein arginine N-methyltransferase 1	PRMT1	42 kDa	1	6	2	4	75.4
Nuclear receptor corepressor 2	NCOR2	275 kDa	2	8	0	10	63
Cluster of BAG family molecular chaperone regulator 3	BAG3	62 kDa	2	1	3	1	60.8

## Sheet: GR RIME
			# Unique peptides
Identified Proteins (1995/2543)	Accession Number	Molecular Weight	NCI-H441
Glucocorticoid receptor OS=Homo sapiens GN=NR3C1 PE=1 SV=1	GCR_HUMAN	86 kDa	20
Nuclear receptor-interacting protein 1 OS=Homo sapiens GN=NRIP1 PE=1 SV=2	NRIP1_HUMAN	127 kDa	13
Nuclear mitotic apparatus protein 1 OS=Homo sapiens GN=NUMA1 PE=1 SV=2	NUMA1_HUMAN	?	11
AT-rich interactive domain-containing protein 1A OS=Homo sapiens GN=ARID1A PE=1 SV=3	ARI1A_HUMAN	?	7
Adenosylhomocysteinase OS=Homo sapiens GN=AHCY PE=1 SV=4	SAHH_HUMAN	48 kDa	7
Cluster of Transcription activator BRG1 OS=Homo sapiens GN=SMARCA4 PE=1 SV=2 (SMCA4_HUMAN)	SMCA4_HUMAN [2]	?	6
Transcription activator BRG1 OS=Homo sapiens GN=SMARCA4 PE=1 SV=2	SMCA4_HUMAN	?	6
Cluster of F-box-like/WD repeat-containing protein TBL1XR1 OS=Homo sapiens GN=TBL1XR1 PE=1 SV=1 (TBL1R_HUMAN)	TBL1R_HUMAN [4]	56 kDa	5
F-box-like/WD repeat-containing protein TBL1XR1 OS=Homo sapiens GN=TBL1XR1 PE=1 SV=1	TBL1R_HUMAN	56 kDa	5
Runt-related transcription factor 1 OS=Homo sapiens GN=RUNX1 PE=1 SV=3	RUNX1_HUMAN	49 kDa	5
Cluster of Transducin-like enhancer protein 3 OS=Homo sapiens GN=TLE3 PE=1 SV=2 (TLE3_HUMAN)	TLE3_HUMAN [4]	?	5
Cluster of SWI/SNF-related matrix-associated actin-dependent regulator of chromatin subfamily D member 2 OS=Homo sapiens GN=SMARCD2 PE=1 SV=3 (SMRD2_HUMAN)	SMRD2_HUMAN [3]	59 kDa	5
Nuclear receptor coactivator 3 OS=Homo sapiens GN=NCOA3 PE=1 SV=1	NCOA3_HUMAN	155 kDa	5
Cluster of Nuclear receptor coactivator 2 OS=Homo sapiens GN=NCOA2 PE=1 SV=2 (NCOA2_HUMAN)	NCOA2_HUMAN [2]	159 kDa	5
Nuclear receptor coactivator 2 OS=Homo sapiens GN=NCOA2 PE=1 SV=2	NCOA2_HUMAN	159 kDa	5
Cluster of Lamin-B1 OS=Homo sapiens GN=LMNB1 PE=1 SV=2 (LMNB1_HUMAN)	LMNB1_HUMAN [2]	66 kDa	4
Lamin-B1 OS=Homo sapiens GN=LMNB1 PE=1 SV=2	LMNB1_HUMAN	66 kDa	4
Transducin-like enhancer protein 3 OS=Homo sapiens GN=TLE3 PE=1 SV=2	TLE3_HUMAN	?	4
SWI/SNF-related matrix-associated actin-dependent regulator of chromatin subfamily D member 2 OS=Homo sapiens GN=SMARCD2 PE=1 SV=3	SMRD2_HUMAN	59 kDa	4
Probable global transcription activator SNF2L2 OS=Homo sapiens GN=SMARCA2 PE=1 SV=2	SMCA2_HUMAN	?	4
SWI/SNF-related matrix-associated actin-dependent regulator of chromatin subfamily E member 1 OS=Homo sapiens GN=SMARCE1 PE=1 SV=2	SMCE1_HUMAN	47 kDa	4
Cluster of COUP transcription factor 2 OS=Homo sapiens GN=NR2F2 PE=1 SV=1 (COT2_HUMAN)	COT2_HUMAN [2]	46 kDa	4
COUP transcription factor 1 OS=Homo sapiens GN=NR2F1 PE=1 SV=1	COT1_HUMAN	46 kDa	4
SWI/SNF complex subunit SMARCC2 OS=Homo sapiens GN=SMARCC2 PE=1 SV=1	SMRC2_HUMAN	?	4
Poly [ADP-ribose] polymerase 1 OS=Homo sapiens GN=PARP1 PE=1 SV=4	PARP1_HUMAN	113 kDa	3
Cluster of Moesin OS=Homo sapiens GN=MSN PE=1 SV=3 (MOES_HUMAN)	MOES_HUMAN [2]	68 kDa	3
Moesin OS=Homo sapiens GN=MSN PE=1 SV=3	MOES_HUMAN	68 kDa	3
DNA-dependent protein kinase catalytic subunit OS=Homo sapiens GN=PRKDC PE=1 SV=3	PRKDC_HUMAN	?	3
Fructose-bisphosphate aldolase A OS=Homo sapiens GN=ALDOA PE=1 SV=2	ALDOA_HUMAN	39 kDa	3
Heterogeneous nuclear ribonucleoprotein D0 OS=Homo sapiens GN=HNRNPD PE=1 SV=1	HNRPD_HUMAN	?	3
High mobility group protein B2 OS=Homo sapiens GN=HMGB2 PE=1 SV=2	HMGB2_HUMAN	24 kDa	3
Cluster of Homeobox protein Nkx-2.1 OS=Homo sapiens GN=NKX2-1 PE=1 SV=1 (NKX21_HUMAN)	NKX21_HUMAN [3]	39 kDa	3
Homeobox protein Nkx-2.1 OS=Homo sapiens GN=NKX2-1 PE=1 SV=1	NKX21_HUMAN	39 kDa	3
C-terminal-binding protein 2 OS=Homo sapiens GN=CTBP2 PE=1 SV=1	CTBP2_HUMAN	?	3
L-lactate dehydrogenase A chain OS=Homo sapiens GN=LDHA PE=1 SV=2	LDHA_HUMAN	?	3
Transducin-like enhancer protein 1 OS=Homo sapiens GN=TLE1 PE=1 SV=2	TLE1_HUMAN	83 kDa	3
Signal transducer and activator of transcription 3 OS=Homo sapiens GN=STAT3 PE=1 SV=2	STAT3_HUMAN	?	3
Retinoic acid-induced protein 1 OS=Homo sapiens GN=RAI1 PE=1 SV=2	RAI1_HUMAN	?	3
Transcription factor jun-B OS=Homo sapiens GN=JUNB PE=1 SV=1	JUNB_HUMAN	36 kDa	3
Regulator of chromosome condensation OS=Homo sapiens GN=RCC1 PE=1 SV=1	RCC1_HUMAN	45 kDa	3
COUP transcription factor 2 OS=Homo sapiens GN=NR2F2 PE=1 SV=1	COT2_HUMAN	46 kDa	3
Transcription factor HES-1 OS=Homo sapiens GN=HES1 PE=1 SV=1	HES1_HUMAN	30 kDa	3
Zinc finger protein ubi-d4 OS=Homo sapiens GN=DPF2 PE=1 SV=2	REQU_HUMAN	44 kDa	3
Cluster of Eukaryotic initiation factor 4A-III OS=Homo sapiens GN=EIF4A3 PE=1 SV=4 (IF4A3_HUMAN)	IF4A3_HUMAN [2]	47 kDa	2
Eukaryotic initiation factor 4A-III OS=Homo sapiens GN=EIF4A3 PE=1 SV=4	IF4A3_HUMAN	47 kDa	2
Polypyrimidine tract-binding protein 1 OS=Homo sapiens GN=PTBP1 PE=1 SV=1	PTBP1_HUMAN	?	2
Major vault protein OS=Homo sapiens GN=MVP PE=1 SV=4	MVP_HUMAN	99 kDa	2
F-box-like/WD repeat-containing protein TBL1Y OS=Homo sapiens GN=TBL1Y PE=2 SV=1	TBL1Y_HUMAN	57 kDa	2
F-box-like/WD repeat-containing protein TBL1X OS=Homo sapiens GN=TBL1X PE=1 SV=3	TBL1X_HUMAN	62 kDa	2
Cluster of Heterogeneous nuclear ribonucleoprotein F OS=Homo sapiens GN=HNRNPF PE=1 SV=3 (HNRPF_HUMAN)	HNRPF_HUMAN [2]	46 kDa	2
Heterogeneous nuclear ribonucleoprotein F OS=Homo sapiens GN=HNRNPF PE=1 SV=3	HNRPF_HUMAN	46 kDa	2
Probable ATP-dependent RNA helicase DDX5 OS=Homo sapiens GN=DDX5 PE=1 SV=1	DDX5_HUMAN	?	2
Cluster of Ezrin OS=Homo sapiens GN=EZR PE=1 SV=4 (EZRI_HUMAN)	EZRI_HUMAN [2]	69 kDa	2
Ezrin OS=Homo sapiens GN=EZR PE=1 SV=4	EZRI_HUMAN	69 kDa	2
Cluster of 14-3-3 protein beta/alpha OS=Homo sapiens GN=YWHAB PE=1 SV=3 (1433B_HUMAN)	1433B_HUMAN [6]	?	2
14-3-3 protein gamma OS=Homo sapiens GN=YWHAG PE=1 SV=2	1433G_HUMAN	28 kDa	2
14-3-3 protein epsilon OS=Homo sapiens GN=YWHAE PE=1 SV=1	1433E_HUMAN	?	2
Probable ATP-dependent RNA helicase DDX6 OS=Homo sapiens GN=DDX6 PE=1 SV=2	DDX6_HUMAN	54 kDa	2
Cluster of Chromosome-associated kinesin KIF4A OS=Homo sapiens GN=KIF4A PE=1 SV=3 (KIF4A_HUMAN)	KIF4A_HUMAN [2]	?	2
Chromosome-associated kinesin KIF4A OS=Homo sapiens GN=KIF4A PE=1 SV=3	KIF4A_HUMAN	?	2
Cluster of ADP-ribosylation factor 3 OS=Homo sapiens GN=ARF3 PE=1 SV=2 (ARF3_HUMAN)	ARF3_HUMAN [3]	21 kDa	2
ADP-ribosylation factor 3 OS=Homo sapiens GN=ARF3 PE=1 SV=2	ARF3_HUMAN	21 kDa	2
Heterogeneous nuclear ribonucleoprotein D-like OS=Homo sapiens GN=HNRNPDL PE=1 SV=3	HNRDL_HUMAN	46 kDa	2
Cluster of Histone-binding protein RBBP4 OS=Homo sapiens GN=RBBP4 PE=1 SV=3 (RBBP4_HUMAN)	RBBP4_HUMAN [2]	?	2
Histone-binding protein RBBP4 OS=Homo sapiens GN=RBBP4 PE=1 SV=3	RBBP4_HUMAN	?	2
Cluster of GTP-binding nuclear protein Ran OS=Homo sapiens GN=RAN PE=1 SV=3 (RAN_HUMAN)	RAN_HUMAN [2]	24 kDa	2
GTP-binding nuclear protein Ran OS=Homo sapiens GN=RAN PE=1 SV=3	RAN_HUMAN	24 kDa	2
Dolichyl-diphosphooligosaccharide--protein glycosyltransferase subunit 2 OS=Homo sapiens GN=RPN2 PE=1 SV=3	RPN2_HUMAN	69 kDa	2
Transducin-like enhancer protein 2 OS=Homo sapiens GN=TLE2 PE=1 SV=2	TLE2_HUMAN	?	2
Transducin-like enhancer protein 4 OS=Homo sapiens GN=TLE4 PE=1 SV=3	TLE4_HUMAN	?	2
Transcription factor AP-4 OS=Homo sapiens GN=TFAP4 PE=1 SV=2	TFAP4_HUMAN	39 kDa	2
Cluster of 40S ribosomal protein S12 OS=Homo sapiens GN=RPS12 PE=1 SV=3 (RS12_HUMAN)	RS12_HUMAN [2]	15 kDa	2
40S ribosomal protein S12 OS=Homo sapiens GN=RPS12 PE=1 SV=3	RS12_HUMAN	15 kDa	2
SWI/SNF-related matrix-associated actin-dependent regulator of chromatin subfamily D member 1 OS=Homo sapiens GN=SMARCD1 PE=1 SV=2	SMRD1_HUMAN	58 kDa	2
DNA replication licensing factor MCM5 OS=Homo sapiens GN=MCM5 PE=1 SV=5	MCM5_HUMAN	82 kDa	2
Cluster of Ribonuclease inhibitor OS=Homo sapiens GN=RNH1 PE=1 SV=2 (RINI_HUMAN)	RINI_HUMAN [2]	50 kDa	2
Ribonuclease inhibitor OS=Homo sapiens GN=RNH1 PE=1 SV=2	RINI_HUMAN	50 kDa	2
Cluster of 40S ribosomal protein S3a OS=Homo sapiens GN=RPS3A PE=1 SV=2 (RS3A_HUMAN)	RS3A_HUMAN [2]	30 kDa	2
40S ribosomal protein S3a OS=Homo sapiens GN=RPS3A PE=1 SV=2	RS3A_HUMAN	30 kDa	2
Nucleus accumbens-associated protein 1 OS=Homo sapiens GN=NACC1 PE=1 SV=1	NACC1_HUMAN	57 kDa	2
Transcription factor ETV6 OS=Homo sapiens GN=ETV6 PE=1 SV=1	ETV6_HUMAN	53 kDa	2
Mediator of RNA polymerase II transcription subunit 16 OS=Homo sapiens GN=MED16 PE=1 SV=2	MED16_HUMAN	?	2
SWI/SNF complex subunit SMARCC1 OS=Homo sapiens GN=SMARCC1 PE=1 SV=3	SMRC1_HUMAN	123 kDa	2
Zinc finger MYM-type protein 2 OS=Homo sapiens GN=ZMYM2 PE=1 SV=1	ZMYM2_HUMAN	?	2
Cluster of Epiplakin OS=Homo sapiens GN=EPPK1 PE=1 SV=2 (EPIPL_HUMAN)	EPIPL_HUMAN [2]	556 kDa	1
Epiplakin OS=Homo sapiens GN=EPPK1 PE=1 SV=2	EPIPL_HUMAN	556 kDa	1
Nuclear receptor corepressor 2 OS=Homo sapiens GN=NCOR2 PE=1 SV=2	NCOR2_HUMAN	?	1
Hepatocyte nuclear factor 3-alpha OS=Homo sapiens GN=FOXA1 PE=1 SV=2	FOXA1_HUMAN	?	1
Nuclear receptor corepressor 1 OS=Homo sapiens GN=NCOR1 PE=1 SV=2	NCOR1_HUMAN	?	1
Cluster of C-1-tetrahydrofolate synthase, cytoplasmic OS=Homo sapiens GN=MTHFD1 PE=1 SV=3 (C1TC_HUMAN)	C1TC_HUMAN [2]	102 kDa	1
C-1-tetrahydrofolate synthase, cytoplasmic OS=Homo sapiens GN=MTHFD1 PE=1 SV=3	C1TC_HUMAN	102 kDa	1
14-3-3 protein beta/alpha OS=Homo sapiens GN=YWHAB PE=1 SV=3	1433B_HUMAN	?	1
Dolichyl-diphosphooligosaccharide--protein glycosyltransferase subunit 1 OS=Homo sapiens GN=RPN1 PE=1 SV=1	RPN1_HUMAN	69 kDa	1
Chromatin target of PRMT1 protein OS=Homo sapiens GN=CHTOP PE=1 SV=2	CHTOP_HUMAN	?	1
Grainyhead-like protein 2 homolog OS=Homo sapiens GN=GRHL2 PE=1 SV=1	GRHL2_HUMAN	71 kDa	1
Heterogeneous nuclear ribonucleoprotein A3 OS=Homo sapiens GN=HNRNPA3 PE=1 SV=2	ROA3_HUMAN	?	1
Cluster of RNA-binding motif protein, X chromosome OS=Homo sapiens GN=RBMX PE=1 SV=3 (RBMX_HUMAN)	RBMX_HUMAN [3]	?	1
RNA-binding motif protein, X chromosome OS=Homo sapiens GN=RBMX PE=1 SV=3	RBMX_HUMAN	?	1
Cluster of Staphylococcal nuclease domain-containing protein 1 OS=Homo sapiens GN=SND1 PE=1 SV=1 (SND1_HUMAN)	SND1_HUMAN [2]	102 kDa	1
Staphylococcal nuclease domain-containing protein 1 OS=Homo sapiens GN=SND1 PE=1 SV=1	SND1_HUMAN	102 kDa	1
Cluster of Cofilin-1 OS=Homo sapiens GN=CFL1 PE=1 SV=3 (COF1_HUMAN)	COF1_HUMAN [3]	19 kDa	1
Cofilin-2 OS=Homo sapiens GN=CFL2 PE=1 SV=1	COF2_HUMAN	?	1
Chromosome-associated kinesin KIF4B OS=Homo sapiens GN=KIF4B PE=2 SV=2	KIF4B_HUMAN	140 kDa	1
Heterogeneous nuclear ribonucleoprotein H3 OS=Homo sapiens GN=HNRNPH3 PE=1 SV=2	HNRH3_HUMAN	?	1
Homeobox protein Nkx-2.5 OS=Homo sapiens GN=NKX2-5 PE=1 SV=1	NKX25_HUMAN	35 kDa	1
Cluster of Lysine-specific demethylase 6A OS=Homo sapiens GN=KDM6A PE=1 SV=2 (KDM6A_HUMAN)	KDM6A_HUMAN [2]	154 kDa	1
Lysine-specific demethylase 6A OS=Homo sapiens GN=KDM6A PE=1 SV=2	KDM6A_HUMAN	154 kDa	1
Histone demethylase UTY OS=Homo sapiens GN=UTY PE=1 SV=2	UTY_HUMAN	?	1
Nucleophosmin OS=Homo sapiens GN=NPM1 PE=1 SV=2	NPM_HUMAN	?	1
B-cell lymphoma 6 protein OS=Homo sapiens GN=BCL6 PE=1 SV=1	BCL6_HUMAN	79 kDa	1
Gamma-interferon-inducible protein 16 OS=Homo sapiens GN=IFI16 PE=1 SV=3	IF16_HUMAN	88 kDa	1
Cluster of Histone deacetylase 1 OS=Homo sapiens GN=HDAC1 PE=1 SV=1 (HDAC1_HUMAN)	HDAC1_HUMAN [3]	55 kDa	1
Histone deacetylase 1 OS=Homo sapiens GN=HDAC1 PE=1 SV=1	HDAC1_HUMAN	55 kDa	1
Histone deacetylase 2 OS=Homo sapiens GN=HDAC2 PE=1 SV=2	HDAC2_HUMAN	55 kDa	1
Histone-binding protein RBBP7 OS=Homo sapiens GN=RBBP7 PE=1 SV=1	RBBP7_HUMAN	?	1
Mitotic checkpoint protein BUB3 OS=Homo sapiens GN=BUB3 PE=1 SV=1	BUB3_HUMAN	37 kDa	1
Protein arginine N-methyltransferase 1 OS=Homo sapiens GN=PRMT1 PE=1 SV=2	ANM1_HUMAN	42 kDa	1
RNA-binding protein 8A OS=Homo sapiens GN=RBM8A PE=1 SV=1	RBM8A_HUMAN	?	1
Cluster of Sarcoplasmic/endoplasmic reticulum calcium ATPase 2 OS=Homo sapiens GN=ATP2A2 PE=1 SV=1 (AT2A2_HUMAN)	AT2A2_HUMAN [3]	?	1
Sarcoplasmic/endoplasmic reticulum calcium ATPase 2 OS=Homo sapiens GN=ATP2A2 PE=1 SV=1	AT2A2_HUMAN	?	1
Sarcoplasmic/endoplasmic reticulum calcium ATPase 3 OS=Homo sapiens GN=ATP2A3 PE=1 SV=2	AT2A3_HUMAN	114 kDa	1
KH domain-containing, RNA-binding, signal transduction-associated protein 1 OS=Homo sapiens GN=KHDRBS1 PE=1 SV=1	KHDR1_HUMAN	?	1
Proliferation-associated protein 2G4 OS=Homo sapiens GN=PA2G4 PE=1 SV=3	PA2G4_HUMAN	?	1
Protein RCC2 OS=Homo sapiens GN=RCC2 PE=1 SV=2	RCC2_HUMAN	56 kDa	1
Protein S100-P OS=Homo sapiens GN=S100P PE=1 SV=2	S100P_HUMAN	10 kDa	1
Replication protein A 70 kDa DNA-binding subunit OS=Homo sapiens GN=RPA1 PE=1 SV=2	RFA1_HUMAN	68 kDa	1
High mobility group protein B3 OS=Homo sapiens GN=HMGB3 PE=1 SV=4	HMGB3_HUMAN	23 kDa	1
Plakophilin-1 OS=Homo sapiens GN=PKP1 PE=1 SV=2	PKP1_HUMAN	?	1
Cluster of Putative RNA-binding protein Luc7-like 2 OS=Homo sapiens GN=LUC7L2 PE=1 SV=2 (LC7L2_HUMAN)	LC7L2_HUMAN [2]	?	1
Putative RNA-binding protein Luc7-like 2 OS=Homo sapiens GN=LUC7L2 PE=1 SV=2	LC7L2_HUMAN	?	1
UDP-N-acetylglucosamine--peptide N-acetylglucosaminyltransferase 110 kDa subunit OS=Homo sapiens GN=OGT PE=1 SV=3	OGT1_HUMAN	?	1
Chromobox protein homolog 5 OS=Homo sapiens GN=CBX5 PE=1 SV=1	CBX5_HUMAN	22 kDa	1
Cluster of Nascent polypeptide-associated complex subunit alpha, muscle-specific form OS=Homo sapiens GN=NACA PE=1 SV=1 (NACAM_HUMAN)	NACAM_HUMAN [2]	?	1
Nascent polypeptide-associated complex subunit alpha, muscle-specific form OS=Homo sapiens GN=NACA PE=1 SV=1	NACAM_HUMAN	?	1
Cluster of ATP synthase subunit beta, mitochondrial OS=Homo sapiens GN=ATP5B PE=1 SV=3 (ATPB_HUMAN)	ATPB_HUMAN [2]	57 kDa	1
ATP synthase subunit beta, mitochondrial OS=Homo sapiens GN=ATP5B PE=1 SV=3	ATPB_HUMAN	57 kDa	1
Cluster of 60S ribosomal protein L24 OS=Homo sapiens GN=RPL24 PE=1 SV=1 (RL24_HUMAN)	RL24_HUMAN [2]	18 kDa	1
60S ribosomal protein L24 OS=Homo sapiens GN=RPL24 PE=1 SV=1	RL24_HUMAN	18 kDa	1
FACT complex subunit SPT16 OS=Homo sapiens GN=SUPT16H PE=1 SV=1	SP16H_HUMAN	120 kDa	1
Thioredoxin reductase 1, cytoplasmic OS=Homo sapiens GN=TXNRD1 PE=1 SV=3	TRXR1_HUMAN	?	1
Protein S100-A6 OS=Homo sapiens GN=S100A6 PE=1 SV=1	S10A6_HUMAN	10 kDa	1
DNA replication licensing factor MCM3 OS=Homo sapiens GN=MCM3 PE=1 SV=3	MCM3_HUMAN	?	1
Core-binding factor subunit beta OS=Homo sapiens GN=CBFB PE=1 SV=2	PEBB_HUMAN	22 kDa	1
Glutaredoxin-3 OS=Homo sapiens GN=GLRX3 PE=1 SV=2	GLRX3_HUMAN	37 kDa	1
Small nuclear ribonucleoprotein Sm D3 OS=Homo sapiens GN=SNRPD3 PE=1 SV=1	SMD3_HUMAN	14 kDa	1
Small ubiquitin-related modifier 1 OS=Homo sapiens GN=SUMO1 PE=1 SV=1	SUMO1_HUMAN	12 kDa	1
Cluster of Splicing factor U2AF 35 kDa subunit OS=Homo sapiens GN=U2AF1 PE=1 SV=3 (U2AF1_HUMAN)	U2AF1_HUMAN [2]	28 kDa	1
Splicing factor U2AF 35 kDa subunit OS=Homo sapiens GN=U2AF1 PE=1 SV=3	U2AF1_HUMAN	28 kDa	1
Translocon-associated protein subunit delta OS=Homo sapiens GN=SSR4 PE=1 SV=1	SSRD_HUMAN	19 kDa	1
Cluster of RNA-binding protein 4 OS=Homo sapiens GN=RBM4 PE=1 SV=1 (RBM4_HUMAN)	RBM4_HUMAN [2]	?	1
RNA-binding protein 4 OS=Homo sapiens GN=RBM4 PE=1 SV=1	RBM4_HUMAN	?	1
Cleavage and polyadenylation specificity factor subunit 5 OS=Homo sapiens GN=NUDT21 PE=1 SV=1	CPSF5_HUMAN	26 kDa	1
C-terminal-binding protein 1 OS=Homo sapiens GN=CTBP1 PE=1 SV=2	CTBP1_HUMAN	?	1
Cluster of Enhancer of rudimentary homolog OS=Homo sapiens GN=ERH PE=1 SV=1 (ERH_HUMAN)	ERH_HUMAN [2]	12 kDa	1
Enhancer of rudimentary homolog OS=Homo sapiens GN=ERH PE=1 SV=1	ERH_HUMAN	12 kDa	1
Cluster of Polyubiquitin-B OS=Homo sapiens GN=UBB PE=1 SV=1 (UBB_HUMAN)	UBB_HUMAN [4]	26 kDa	1
Polyubiquitin-B OS=Homo sapiens GN=UBB PE=1 SV=1	UBB_HUMAN (+1)	26 kDa	1
Cluster of L-lactate dehydrogenase B chain OS=Homo sapiens GN=LDHB PE=1 SV=2 (P07195)	P07195 [2]	37 kDa	1
L-lactate dehydrogenase B chain OS=Homo sapiens GN=LDHB PE=1 SV=2	LDHB_HUMAN	37 kDa	1
Cluster of Protein S100-A11 OS=Homo sapiens GN=S100A11 PE=1 SV=2 (S10AB_HUMAN)	S10AB_HUMAN [2]	12 kDa	1
Protein S100-A11 OS=Homo sapiens GN=S100A11 PE=1 SV=2	S10AB_HUMAN	12 kDa	1
Cluster of Keratin, type II cuticular Hb6 OS=Homo sapiens GN=KRT86 PE=1 SV=1 (KRT86_HUMAN)	KRT86_HUMAN [6]	53 kDa	1
Keratin, type II cuticular Hb5 OS=Homo sapiens GN=KRT85 PE=1 SV=1	KRT85_HUMAN	56 kDa	1
Cluster of Eukaryotic translation initiation factor 2 subunit 1 OS=Homo sapiens GN=EIF2S1 PE=1 SV=3 (IF2A_HUMAN)	IF2A_HUMAN [2]	36 kDa	1
Eukaryotic translation initiation factor 2 subunit 1 OS=Homo sapiens GN=EIF2S1 PE=1 SV=3	IF2A_HUMAN	36 kDa	1
Cluster of Chromobox protein homolog 3 OS=Homo sapiens GN=CBX3 PE=1 SV=4 (CBX3_HUMAN)	CBX3_HUMAN [3]	21 kDa	1
Chromobox protein homolog 3 OS=Homo sapiens GN=CBX3 PE=1 SV=4	CBX3_HUMAN	21 kDa	1
Flap endonuclease 1 OS=Homo sapiens GN=FEN1 PE=1 SV=1	FEN1_HUMAN	43 kDa	1
rRNA 2'-O-methyltransferase fibrillarin OS=Homo sapiens GN=FBL PE=1 SV=2	FBRL_HUMAN	34 kDa	1
RuvB-like 2 OS=Homo sapiens GN=RUVBL2 PE=1 SV=3	RUVB2_HUMAN	?	1
Cluster of 60S ribosomal protein L18a OS=Homo sapiens GN=RPL18A PE=1 SV=2 (RL18A_HUMAN)	RL18A_HUMAN [2]	21 kDa	1
60S ribosomal protein L18a OS=Homo sapiens GN=RPL18A PE=1 SV=2	RL18A_HUMAN	21 kDa	1
Prohibitin OS=Homo sapiens GN=PHB PE=1 SV=1	PHB_HUMAN	30 kDa	1
Fos-related antigen 1 OS=Homo sapiens GN=FOSL1 PE=1 SV=1	FOSL1_HUMAN	29 kDa	1
Triosephosphate isomerase OS=Homo sapiens GN=TPI1 PE=1 SV=3	TPIS_HUMAN	?	1
Coatomer subunit epsilon OS=Homo sapiens GN=COPE PE=1 SV=3	COPE_HUMAN	34 kDa	1
Calmodulin-like protein 5 OS=Homo sapiens GN=CALML5 PE=1 SV=2	CALL5_HUMAN	16 kDa	1
Putative ATP-dependent RNA helicase DHX30 OS=Homo sapiens GN=DHX30 PE=1 SV=1	DHX30_HUMAN	?	1
Cluster of Nicotinamide phosphoribosyltransferase OS=Homo sapiens GN=NAMPT PE=1 SV=1 (NAMPT_HUMAN)	NAMPT_HUMAN [2]	56 kDa	1
Nicotinamide phosphoribosyltransferase OS=Homo sapiens GN=NAMPT PE=1 SV=1	NAMPT_HUMAN	56 kDa	1
Cellular retinoic acid-binding protein 2 OS=Homo sapiens GN=CRABP2 PE=1 SV=2	RABP2_HUMAN	16 kDa	1
Cluster of Septin-11 OS=Homo sapiens GN=SEPT11 PE=1 SV=3 (SEP11_HUMAN)	SEP11_HUMAN [3]	49 kDa	1
Septin-11 OS=Homo sapiens GN=SEPT11 PE=1 SV=3	SEP11_HUMAN	49 kDa	1
Cluster of Dynein light chain 1, cytoplasmic OS=Homo sapiens GN=DYNLL1 PE=1 SV=1 (DYL1_HUMAN)	DYL1_HUMAN [2]	10 kDa	1
Dynein light chain 1, cytoplasmic OS=Homo sapiens GN=DYNLL1 PE=1 SV=1	DYL1_HUMAN	10 kDa	1
Dynein light chain 2, cytoplasmic OS=Homo sapiens GN=DYNLL2 PE=1 SV=1	DYL2_HUMAN	10 kDa	1
AT-hook DNA-binding motif-containing protein 1 OS=Homo sapiens GN=AHDC1 PE=1 SV=1	AHDC1_HUMAN	168 kDa	1
AT-rich interactive domain-containing protein 1B OS=Homo sapiens GN=ARID1B PE=1 SV=2	ARI1B_HUMAN	?	1
ATP-dependent DNA helicase Q1 OS=Homo sapiens GN=RECQL PE=1 SV=3	RECQ1_HUMAN	73 kDa	1
Bloom syndrome protein OS=Homo sapiens GN=BLM PE=1 SV=1	BLM_HUMAN	159 kDa	1
Coatomer subunit alpha OS=Homo sapiens GN=COPA PE=1 SV=2	COPA_HUMAN	138 kDa	1
Cystatin-A OS=Homo sapiens GN=CSTA PE=1 SV=1	CYTA_HUMAN	11 kDa	1
DDB1- and CUL4-associated factor 7 OS=Homo sapiens GN=DCAF7 PE=1 SV=1	DCAF7_HUMAN	39 kDa	1
DnaJ homolog subfamily A member 2 OS=Homo sapiens GN=DNAJA2 PE=1 SV=1	DNJA2_HUMAN	46 kDa	1
DnaJ homolog subfamily C member 7 OS=Homo sapiens GN=DNAJC7 PE=1 SV=2	DNJC7_HUMAN	56 kDa	1
Eukaryotic translation initiation factor 3 subunit D OS=Homo sapiens GN=EIF3D PE=1 SV=1	EIF3D_HUMAN	64 kDa	1
Forkhead box protein J3 OS=Homo sapiens GN=FOXJ3 PE=1 SV=2	FOXJ3_HUMAN	69 kDa	1
General transcription factor 3C polypeptide 3 OS=Homo sapiens GN=GTF3C3 PE=1 SV=1	TF3C3_HUMAN	101 kDa	1
Heat shock protein 75 kDa, mitochondrial OS=Homo sapiens GN=TRAP1 PE=1 SV=3	TRAP1_HUMAN	80 kDa	1
Histone-lysine N-methyltransferase ASH1L OS=Homo sapiens GN=ASH1L PE=1 SV=2	ASH1L_HUMAN	?	1
Cluster of Homeobox protein cut-like 1 OS=Homo sapiens GN=CUX1 PE=1 SV=3 (CUX1_HUMAN)	CUX1_HUMAN [2]	164 kDa	1
Homeobox protein cut-like 1 OS=Homo sapiens GN=CUX1 PE=1 SV=3	CUX1_HUMAN	164 kDa	1
Protein CASP OS=Homo sapiens GN=CUX1 PE=1 SV=2	CASP_HUMAN	77 kDa	1
Krueppel-like factor 5 OS=Homo sapiens GN=KLF5 PE=1 SV=2	KLF5_HUMAN	51 kDa	1
Mediator of RNA polymerase II transcription subunit 23 OS=Homo sapiens GN=MED23 PE=1 SV=2	MED23_HUMAN	156 kDa	1
Neurogenic locus notch homolog protein 2 OS=Homo sapiens GN=NOTCH2 PE=1 SV=3	NOTC2_HUMAN	265 kDa	1
Nuclear receptor subfamily 2 group F member 6 OS=Homo sapiens GN=NR2F6 PE=1 SV=2	NR2F6_HUMAN	43 kDa	1
Polypyrimidine tract-binding protein 2 OS=Homo sapiens GN=PTBP2 PE=1 SV=1	PTBP2_HUMAN	57 kDa	1
Protein strawberry notch homolog 1 OS=Homo sapiens GN=SBNO1 PE=1 SV=1	SBNO1_HUMAN	154 kDa	1
Protein strawberry notch homolog 2 OS=Homo sapiens GN=SBNO2 PE=2 SV=3	SBNO2_HUMAN	150 kDa	1
Putative tubulin-like protein alpha-4B OS=Homo sapiens GN=TUBA4B PE=5 SV=2	TBA4B_HUMAN	28 kDa	1
SWI/SNF-related matrix-associated actin-dependent regulator of chromatin subfamily B member 1 OS=Homo sapiens GN=SMARCB1 PE=1 SV=2	SNF5_HUMAN	44 kDa	1
Serine/threonine-protein kinase PRP4 homolog OS=Homo sapiens GN=PRPF4B PE=1 SV=3	PRP4B_HUMAN	117 kDa	1
Cluster of Small ubiquitin-related modifier 2 OS=Homo sapiens GN=SUMO2 PE=1 SV=3 (SUMO2_HUMAN)	SUMO2_HUMAN [4]	?	1
Small ubiquitin-related modifier 4 OS=Homo sapiens GN=SUMO4 PE=1 SV=2	SUMO4_HUMAN	11 kDa	1
Small ubiquitin-related modifier 2 OS=Homo sapiens GN=SUMO2 PE=1 SV=3	SUMO2_HUMAN	?	1
Thioredoxin domain-containing protein 17 OS=Homo sapiens GN=TXNDC17 PE=1 SV=1	TXD17_HUMAN	14 kDa	1
Transcription factor 20 OS=Homo sapiens GN=TCF20 PE=1 SV=3	TCF20_HUMAN	?	1
Zinc finger transcription factor Trps1 OS=Homo sapiens GN=TRPS1 PE=1 SV=2	TRPS1_HUMAN	142 kDa	1
Nuclear pore membrane glycoprotein 210 OS=Homo sapiens GN=NUP210 PE=1 SV=3	PO210_HUMAN	?	0
Lamin-B1 OS=Homo sapiens GN=LMNB1 PE=1 SV=2	P20700	66 kDa	0
Cluster of Lamin-B2 OS=Homo sapiens GN=LMNB2 PE=1 SV=4 (LMNB2_HUMAN)	LMNB2_HUMAN [2]	70 kDa	0
Lamin-B2 OS=Homo sapiens GN=LMNB2 PE=1 SV=4	LMNB2_HUMAN	70 kDa	0
Lamin-B2 OS=Homo sapiens GN=LMNB2 PE=1 SV=4	Q03252	70 kDa	0
Cluster of Lamina-associated polypeptide 2, isoforms beta/gamma OS=Homo sapiens GN=TMPO PE=1 SV=2 (LAP2B_HUMAN)	LAP2B_HUMAN [3]	?	0
Lamina-associated polypeptide 2, isoform alpha OS=Homo sapiens GN=TMPO PE=1 SV=2	LAP2A_HUMAN	75 kDa	0
Lamina-associated polypeptide 2, isoforms beta/gamma OS=Homo sapiens GN=TMPO PE=1 SV=2	LAP2B_HUMAN	?	0
Lamina-associated polypeptide 2, isoform alpha OS=Homo sapiens GN=TMPO PE=1 SV=2	P42166	75 kDa	0
Cluster of CAD protein OS=Homo sapiens GN=CAD PE=1 SV=3 (PYR1_HUMAN)	PYR1_HUMAN [2]	243 kDa	0
CAD protein OS=Homo sapiens GN=CAD PE=1 SV=3	PYR1_HUMAN	243 kDa	0
CAD protein OS=Homo sapiens GN=CAD PE=1 SV=3	P27708	243 kDa	0
Epiplakin OS=Homo sapiens GN=EPPK1 PE=1 SV=2	P58107	556 kDa	0
TP53-binding protein 1 OS=Homo sapiens GN=TP53BP1 PE=1 SV=2	TP53B_HUMAN	?	0
Cluster of Spliceosome RNA helicase DDX39B OS=Homo sapiens GN=DDX39B PE=1 SV=1 (DX39B_HUMAN)	DX39B_HUMAN [2]	?	0
Spliceosome RNA helicase DDX39B OS=Homo sapiens GN=DDX39B PE=1 SV=1	DX39B_HUMAN	?	0
ATP-dependent RNA helicase DDX39A OS=Homo sapiens GN=DDX39A PE=1 SV=2	DX39A_HUMAN	?	0
Eukaryotic initiation factor 4A-III OS=Homo sapiens GN=EIF4A3 PE=1 SV=4	P38919	47 kDa	0
Nuclear pore complex protein Nup153 OS=Homo sapiens GN=NUP153 PE=1 SV=2	NU153_HUMAN	?	0
Polymerase delta-interacting protein 3 OS=Homo sapiens GN=POLDIP3 PE=1 SV=2	PDIP3_HUMAN	?	0
Histone-lysine N-methyltransferase 2C OS=Homo sapiens GN=KMT2C PE=1 SV=3	KMT2C_HUMAN	?	0
Cluster of Myoferlin OS=Homo sapiens GN=MYOF PE=1 SV=1 (MYOF_HUMAN)	MYOF_HUMAN [2]	?	0
Myoferlin OS=Homo sapiens GN=MYOF PE=1 SV=1	MYOF_HUMAN	?	0
Dysferlin OS=Homo sapiens GN=DYSF PE=1 SV=1	DYSF_HUMAN	237 kDa	0
Sciellin OS=Homo sapiens GN=SCEL PE=1 SV=2	SCEL_HUMAN	?	0
Zinc finger CCCH domain-containing protein 14 OS=Homo sapiens GN=ZC3H14 PE=1 SV=1	ZC3HE_HUMAN	?	0
F-box-like/WD repeat-containing protein TBL1XR1 OS=Homo sapiens GN=TBL1XR1 PE=1 SV=1	Q9BZK7	56 kDa	0
Heterogeneous nuclear ribonucleoprotein F OS=Homo sapiens GN=HNRNPF PE=1 SV=3	P52597	46 kDa	0
Enhancer of mRNA-decapping protein 4 OS=Homo sapiens GN=EDC4 PE=1 SV=1	EDC4_HUMAN	?	0
Ezrin OS=Homo sapiens GN=EZR PE=1 SV=4	P15311	69 kDa	0
Nuclear pore complex protein Nup160 OS=Homo sapiens GN=NUP160 PE=1 SV=3	NU160_HUMAN	162 kDa	0
Cluster of Nuclear receptor coactivator 6 OS=Homo sapiens GN=NCOA6 PE=1 SV=3 (NCOA6_HUMAN)	NCOA6_HUMAN [2]	219 kDa	0
Nuclear receptor coactivator 6 OS=Homo sapiens GN=NCOA6 PE=1 SV=3	NCOA6_HUMAN	219 kDa	0
Nuclear receptor coactivator 6 OS=Homo sapiens GN=NCOA6 PE=1 SV=3	Q14686	219 kDa	0
Cluster of Phosphoglycerate kinase 1 OS=Homo sapiens GN=PGK1 PE=1 SV=3 (PGK1_HUMAN)	PGK1_HUMAN [3]	?	0
Phosphoglycerate kinase 1 OS=Homo sapiens GN=PGK1 PE=1 SV=3	PGK1_HUMAN	?	0
Phosphoglycerate kinase 2 OS=Homo sapiens GN=PGK2 PE=1 SV=3	P07205	45 kDa	0
Phosphoglycerate kinase 2 OS=Homo sapiens GN=PGK2 PE=1 SV=3	PGK2_HUMAN	45 kDa	0
Protein phosphatase 1 regulatory subunit 12A OS=Homo sapiens GN=PPP1R12A PE=1 SV=1	MYPT1_HUMAN	?	0
Cluster of E3 ubiquitin-protein ligase AMFR OS=Homo sapiens GN=AMFR PE=1 SV=2 (AMFR_HUMAN)	AMFR_HUMAN [2]	73 kDa	0
E3 ubiquitin-protein ligase AMFR OS=Homo sapiens GN=AMFR PE=1 SV=2	AMFR_HUMAN	73 kDa	0
E3 ubiquitin-protein ligase AMFR OS=Homo sapiens GN=AMFR PE=1 SV=2	Q9UKV5	73 kDa	0
Histone deacetylase 3 OS=Homo sapiens GN=HDAC3 PE=1 SV=2	HDAC3_HUMAN	?	0
Lipoma-preferred partner OS=Homo sapiens GN=LPP PE=1 SV=1	LPP_HUMAN	66 kDa	0
Cluster of Thyroid hormone receptor-associated protein 3 OS=Homo sapiens GN=THRAP3 PE=1 SV=2 (TR150_HUMAN)	TR150_HUMAN [2]	109 kDa	0
Thyroid hormone receptor-associated protein 3 OS=Homo sapiens GN=THRAP3 PE=1 SV=2	TR150_HUMAN	109 kDa	0
Thyroid hormone receptor-associated protein 3 OS=Homo sapiens GN=THRAP3 PE=1 SV=2	Q9Y2W1	109 kDa	0
C-1-tetrahydrofolate synthase, cytoplasmic OS=Homo sapiens GN=MTHFD1 PE=1 SV=3	P11586	102 kDa	0
14-3-3 protein theta OS=Homo sapiens GN=YWHAQ PE=1 SV=1	1433T_HUMAN	28 kDa	0
14-3-3 protein eta OS=Homo sapiens GN=YWHAH PE=1 SV=4	Q04917	28 kDa	0
14-3-3 protein gamma OS=Homo sapiens GN=YWHAG PE=1 SV=2	P61981	28 kDa	0
14-3-3 protein theta OS=Homo sapiens GN=YWHAQ PE=1 SV=1	P27348	28 kDa	0
Aspartyl/asparaginyl beta-hydroxylase OS=Homo sapiens GN=ASPH PE=1 SV=3	ASPH_HUMAN	?	0
Cluster of Cyclin-dependent kinase 12 OS=Homo sapiens GN=CDK12 PE=1 SV=2 (CDK12_HUMAN)	CDK12_HUMAN [12]	?	0
Cyclin-dependent kinase 1 OS=Homo sapiens GN=CDK1 PE=1 SV=3	CDK1_HUMAN	?	0
Cyclin-dependent kinase 12 OS=Homo sapiens GN=CDK12 PE=1 SV=2	CDK12_HUMAN	?	0
Cyclin-dependent kinase 3 OS=Homo sapiens GN=CDK3 PE=1 SV=1	CDK3_HUMAN	35 kDa	0
Cyclin-dependent kinase 4 OS=Homo sapiens GN=CDK4 PE=1 SV=2	CDK4_HUMAN	34 kDa	0
Cyclin-dependent kinase 6 OS=Homo sapiens GN=CDK6 PE=1 SV=1	Q00534	37 kDa	0
Cyclin-dependent kinase 9 OS=Homo sapiens GN=CDK9 PE=1 SV=3	CDK9_HUMAN	?	0
Cyclin-dependent kinase 13 OS=Homo sapiens GN=CDK13 PE=1 SV=2	CDK13_HUMAN	?	0
Cyclin-dependent kinase 14 OS=Homo sapiens GN=CDK14 PE=1 SV=3	CDK14_HUMAN	53 kDa	0
Cyclin-dependent kinase 16 OS=Homo sapiens GN=CDK16 PE=1 SV=1	CDK16_HUMAN	56 kDa	0
Cyclin-dependent kinase 17 OS=Homo sapiens GN=CDK17 PE=1 SV=2	CDK17_HUMAN	60 kDa	0
Cyclin-dependent kinase 18 OS=Homo sapiens GN=CDK18 PE=1 SV=3	CDK18_HUMAN	54 kDa	0
Cyclin-dependent-like kinase 5 OS=Homo sapiens GN=CDK5 PE=1 SV=3	CDK5_HUMAN	33 kDa	0
Cluster of DNA topoisomerase 1 OS=Homo sapiens GN=TOP1 PE=1 SV=2 (TOP1_HUMAN)	TOP1_HUMAN [2]	91 kDa	0
DNA topoisomerase 1 OS=Homo sapiens GN=TOP1 PE=1 SV=2	TOP1_HUMAN	91 kDa	0
DNA topoisomerase I, mitochondrial OS=Homo sapiens GN=TOP1MT PE=1 SV=1	TOP1M_HUMAN	?	0
Cluster of Inner nuclear membrane protein Man1 OS=Homo sapiens GN=LEMD3 PE=1 SV=2 (MAN1_HUMAN)	MAN1_HUMAN [2]	100 kDa	0
Inner nuclear membrane protein Man1 OS=Homo sapiens GN=LEMD3 PE=1 SV=2	MAN1_HUMAN	100 kDa	0
Inner nuclear membrane protein Man1 OS=Homo sapiens GN=LEMD3 PE=1 SV=2	Q9Y2U8	100 kDa	0
LIM and SH3 domain protein 1 OS=Homo sapiens GN=LASP1 PE=1 SV=2	LASP1_HUMAN	?	0
Protein disulfide-isomerase A4 OS=Homo sapiens GN=PDIA4 PE=1 SV=2	PDIA4_HUMAN	73 kDa	0
Cluster of Protein mago nashi homolog 2 OS=Homo sapiens GN=MAGOHB PE=1 SV=1 (MGN2_HUMAN)	MGN2_HUMAN [2]	17 kDa	0
Protein mago nashi homolog 2 OS=Homo sapiens GN=MAGOHB PE=1 SV=1	MGN2_HUMAN	17 kDa	0
Protein mago nashi homolog OS=Homo sapiens GN=MAGOH PE=1 SV=1	MGN_HUMAN	17 kDa	0
SAP domain-containing ribonucleoprotein OS=Homo sapiens GN=SARNP PE=1 SV=3	SARNP_HUMAN	24 kDa	0
TATA element modulatory factor OS=Homo sapiens GN=TMF1 PE=1 SV=2	TMF1_HUMAN	?	0
Zinc finger CCCH domain-containing protein 11A OS=Homo sapiens GN=ZC3H11A PE=1 SV=3	ZC11A_HUMAN	89 kDa	0
Cluster of Ras-related protein Rab-10 OS=Homo sapiens GN=RAB10 PE=1 SV=1 (RAB10_HUMAN)	RAB10_HUMAN [18]	23 kDa	0
Ras-related protein Rab-1B OS=Homo sapiens GN=RAB1B PE=1 SV=1	RAB1B_HUMAN	22 kDa	0
Ras-related protein Rab-10 OS=Homo sapiens GN=RAB10 PE=1 SV=1	RAB10_HUMAN	23 kDa	0
Ras-related protein Rab-1A OS=Homo sapiens GN=RAB1A PE=1 SV=3	RAB1A_HUMAN	23 kDa	0
Ras-related protein Rab-8A OS=Homo sapiens GN=RAB8A PE=1 SV=1	RAB8A_HUMAN	24 kDa	0
Putative Ras-related protein Rab-1C OS=Homo sapiens GN=RAB1C PE=5 SV=2	Q92928	22 kDa	0
Ras-related protein Rab-3B OS=Homo sapiens GN=RAB3B PE=1 SV=2	RAB3B_HUMAN	25 kDa	0
Ras-related protein Rab-3C OS=Homo sapiens GN=RAB3C PE=2 SV=1	RAB3C_HUMAN	26 kDa	0
Ras-related protein Rab-4B OS=Homo sapiens GN=RAB4B PE=1 SV=1	RAB4B_HUMAN	24 kDa	0
Ras-related protein Rab-8B OS=Homo sapiens GN=RAB8B PE=1 SV=2	Q92930	24 kDa	0
Ras-related protein Rab-10 OS=Homo sapiens GN=RAB10 PE=1 SV=1	P61026	23 kDa	0
Ras-related protein Rab-13 OS=Homo sapiens GN=RAB13 PE=1 SV=1	RAB13_HUMAN	23 kDa	0
Ras-related protein Rab-13 OS=Homo sapiens GN=RAB13 PE=1 SV=1	P51153	23 kDa	0
Ras-related protein Rab-14 OS=Homo sapiens GN=RAB14 PE=1 SV=4	RAB14_HUMAN	24 kDa	0
Ras-related protein Rab-15 OS=Homo sapiens GN=RAB15 PE=1 SV=1	RAB15_HUMAN	24 kDa	0
Ras-related protein Rab-30 OS=Homo sapiens GN=RAB30 PE=1 SV=2	RAB30_HUMAN	23 kDa	0
Ras-related protein Rab-35 OS=Homo sapiens GN=RAB35 PE=1 SV=1	RAB35_HUMAN	23 kDa	0
Ras-related protein Rab-37 OS=Homo sapiens GN=RAB37 PE=1 SV=3	RAB37_HUMAN	25 kDa	0
Ras-related protein Rab-39B OS=Homo sapiens GN=RAB39B PE=1 SV=1	RB39B_HUMAN	25 kDa	0
Moesin OS=Homo sapiens GN=MSN PE=1 SV=3	P26038	68 kDa	0
Apoptosis-inducing factor 1, mitochondrial OS=Homo sapiens GN=AIFM1 PE=1 SV=1	AIFM1_HUMAN	?	0
Catenin delta-1 OS=Homo sapiens GN=CTNND1 PE=1 SV=1	CTND1_HUMAN	?	0
Heterogeneous nuclear ribonucleoprotein Q OS=Homo sapiens GN=SYNCRIP PE=1 SV=2	HNRPQ_HUMAN	?	0
Interleukin enhancer-binding factor 3 OS=Homo sapiens GN=ILF3 PE=1 SV=3	ILF3_HUMAN	?	0
Leucine zipper protein 1 OS=Homo sapiens GN=LUZP1 PE=1 SV=2	LUZP1_HUMAN	?	0
Cluster of Mitotic interactor and substrate of PLK1 OS=Homo sapiens GN=MISP PE=1 SV=1 (MISP_HUMAN)	MISP_HUMAN [2]	75 kDa	0
Mitotic interactor and substrate of PLK1 OS=Homo sapiens GN=MISP PE=1 SV=1	MISP_HUMAN	75 kDa	0
Mitotic interactor and substrate of PLK1 OS=Homo sapiens GN=MISP PE=1 SV=1	Q8IVT2	75 kDa	0
Probable ATP-dependent RNA helicase DDX20 OS=Homo sapiens GN=DDX20 PE=1 SV=2	DDX20_HUMAN	?	0
RNA binding motif protein, X-linked-like-1 OS=Homo sapiens GN=RBMXL1 PE=1 SV=1	RMXL1_HUMAN	42 kDa	0
RNA-binding motif protein, X-linked-like-3 OS=Homo sapiens GN=RBMXL3 PE=2 SV=2	RMXL3_HUMAN	115 kDa	0
RNA-binding protein 14 OS=Homo sapiens GN=RBM14 PE=1 SV=2	RBM14_HUMAN	?	0
Staphylococcal nuclease domain-containing protein 1 OS=Homo sapiens GN=SND1 PE=1 SV=1	Q7KZF4	102 kDa	0
Cofilin-1 OS=Homo sapiens GN=CFL1 PE=1 SV=3	COF1_HUMAN	19 kDa	0
Cofilin-1 OS=Homo sapiens GN=CFL1 PE=1 SV=3	P23528	19 kDa	0
Cluster of 40S ribosomal protein SA OS=Homo sapiens GN=RPSA PE=1 SV=4 (RSSA_HUMAN)	RSSA_HUMAN [2]	33 kDa	0
40S ribosomal protein SA OS=Homo sapiens GN=RPSA PE=1 SV=4	RSSA_HUMAN	33 kDa	0
40S ribosomal protein SA OS=Homo sapiens GN=RPSA PE=1 SV=4	P08865	33 kDa	0
Cluster of ATP-dependent RNA helicase DDX3X OS=Homo sapiens GN=DDX3X PE=1 SV=3 (DDX3X_HUMAN)	DDX3X_HUMAN [3]	73 kDa	0
ATP-dependent RNA helicase DDX3X OS=Homo sapiens GN=DDX3X PE=1 SV=3	DDX3X_HUMAN	73 kDa	0
ATP-dependent RNA helicase DDX3Y OS=Homo sapiens GN=DDX3Y PE=1 SV=2	DDX3Y_HUMAN	73 kDa	0
Probable ATP-dependent RNA helicase DDX4 OS=Homo sapiens GN=DDX4 PE=1 SV=2	DDX4_HUMAN	79 kDa	0
Activating transcription factor 7-interacting protein 1 OS=Homo sapiens GN=ATF7IP PE=1 SV=3	MCAF1_HUMAN	?	0
Apoptosis inhibitor 5 OS=Homo sapiens GN=API5 PE=1 SV=3	API5_HUMAN	?	0
Catenin beta-1 OS=Homo sapiens GN=CTNNB1 PE=1 SV=1	CTNB1_HUMAN	?	0
DNA replication licensing factor MCM7 OS=Homo sapiens GN=MCM7 PE=1 SV=4	MCM7_HUMAN	?	0
Cluster of Emerin OS=Homo sapiens GN=EMD PE=1 SV=1 (EMD_HUMAN)	EMD_HUMAN [2]	29 kDa	0
Emerin OS=Homo sapiens GN=EMD PE=1 SV=1	EMD_HUMAN	29 kDa	0
Emerin OS=Homo sapiens GN=EMD PE=1 SV=1	P50402	29 kDa	0
Cluster of Exportin-1 OS=Homo sapiens GN=XPO1 PE=1 SV=1 (XPO1_HUMAN)	XPO1_HUMAN [2]	123 kDa	0
Exportin-1 OS=Homo sapiens GN=XPO1 PE=1 SV=1	XPO1_HUMAN	123 kDa	0
Exportin-1 OS=Homo sapiens GN=XPO1 PE=1 SV=1	O14980	123 kDa	0
Homeobox protein Nkx-2.4 OS=Homo sapiens GN=NKX2-4 PE=3 SV=3	NKX24_HUMAN	36 kDa	0
Nuclear pore complex protein Nup50 OS=Homo sapiens GN=NUP50 PE=1 SV=2	NUP50_HUMAN	50 kDa	0
Nuclear pore complex protein Nup93 OS=Homo sapiens GN=NUP93 PE=1 SV=2	NUP93_HUMAN	?	0
Nuclear pore complex protein Nup155 OS=Homo sapiens GN=NUP155 PE=1 SV=1	NU155_HUMAN	?	0
Nucleoprotein TPR OS=Homo sapiens GN=TPR PE=1 SV=3	TPR_HUMAN	?	0
Protein PAT1 homolog 1 OS=Homo sapiens GN=PATL1 PE=1 SV=2	PATL1_HUMAN	?	0
RNA-binding protein FUS OS=Homo sapiens GN=FUS PE=1 SV=1	FUS_HUMAN	?	0
Cluster of Serpin H1 OS=Homo sapiens GN=SERPINH1 PE=1 SV=2 (SERPH_HUMAN)	SERPH_HUMAN [2]	46 kDa	0
Serpin H1 OS=Homo sapiens GN=SERPINH1 PE=1 SV=2	SERPH_HUMAN	46 kDa	0
Serpin H1 OS=Homo sapiens GN=SERPINH1 PE=1 SV=2	P50454	46 kDa	0
Torsin-1A-interacting protein 1 OS=Homo sapiens GN=TOR1AIP1 PE=1 SV=2	TOIP1_HUMAN	?	0
Uncharacterized protein C19orf47 OS=Homo sapiens GN=C19orf47 PE=1 SV=1	CS047_HUMAN	45 kDa	0
ADP-ribosylation factor 5 OS=Homo sapiens GN=ARF5 PE=1 SV=2	ARF5_HUMAN	21 kDa	0
ADP-ribosylation factor 4 OS=Homo sapiens GN=ARF4 PE=1 SV=3	ARF4_HUMAN	21 kDa	0
Actin-binding LIM protein 1 OS=Homo sapiens GN=ABLIM1 PE=1 SV=3	ABLM1_HUMAN	?	0
Cluster of Core histone macro-H2A.1 OS=Homo sapiens GN=H2AFY PE=1 SV=4 (H2AY_HUMAN)	H2AY_HUMAN [2]	?	0
Core histone macro-H2A.1 OS=Homo sapiens GN=H2AFY PE=1 SV=4	H2AY_HUMAN	?	0
Core histone macro-H2A.2 OS=Homo sapiens GN=H2AFY2 PE=1 SV=3	H2AW_HUMAN	40 kDa	0
E3 ubiquitin-protein ligase DTX3L OS=Homo sapiens GN=DTX3L PE=1 SV=1	DTX3L_HUMAN	84 kDa	0
Elongation factor Tu, mitochondrial OS=Homo sapiens GN=TUFM PE=1 SV=2	EFTU_HUMAN	50 kDa	0
Far upstream element-binding protein 1 OS=Homo sapiens GN=FUBP1 PE=1 SV=3	FUBP1_HUMAN	?	0
Histone deacetylase 1 OS=Homo sapiens GN=HDAC1 PE=1 SV=1	Q13547	55 kDa	0
Mediator of RNA polymerase II transcription subunit 13-like OS=Homo sapiens GN=MED13L PE=1 SV=1	MD13L_HUMAN	243 kDa	0
Pogo transposable element with ZNF domain OS=Homo sapiens GN=POGZ PE=1 SV=2	POGZ_HUMAN	?	0
Pre-mRNA-processing factor 19 OS=Homo sapiens GN=PRPF19 PE=1 SV=1	PRP19_HUMAN	55 kDa	0
Pre-mRNA-splicing factor ATP-dependent RNA helicase DHX15 OS=Homo sapiens GN=DHX15 PE=1 SV=2	DHX15_HUMAN	91 kDa	0
RNA-binding protein 26 OS=Homo sapiens GN=RBM26 PE=1 SV=3	RBM26_HUMAN	114 kDa	0
RNA-binding protein EWS OS=Homo sapiens GN=EWSR1 PE=1 SV=1	EWS_HUMAN	?	0
SUN domain-containing protein 2 OS=Homo sapiens GN=SUN2 PE=1 SV=3	SUN2_HUMAN	80 kDa	0
Sarcoplasmic/endoplasmic reticulum calcium ATPase 1 OS=Homo sapiens GN=ATP2A1 PE=1 SV=1	AT2A1_HUMAN	110 kDa	0
Survival motor neuron protein OS=Homo sapiens GN=SMN1 PE=1 SV=1	SMN_HUMAN	?	0
UAP56-interacting factor OS=Homo sapiens GN=FYTTD1 PE=1 SV=3	UIF_HUMAN	36 kDa	0
Eukaryotic translation initiation factor 4 gamma 1 OS=Homo sapiens GN=EIF4G1 PE=1 SV=4	IF4G1_HUMAN	?	0
Cluster of Heterogeneous nuclear ribonucleoprotein A0 OS=Homo sapiens GN=HNRNPA0 PE=1 SV=1 (ROA0_HUMAN)	ROA0_HUMAN [2]	31 kDa	0
Heterogeneous nuclear ribonucleoprotein A0 OS=Homo sapiens GN=HNRNPA0 PE=1 SV=1	ROA0_HUMAN	31 kDa	0
Heterogeneous nuclear ribonucleoprotein A0 OS=Homo sapiens GN=HNRNPA0 PE=1 SV=1	Q13151	31 kDa	0
GTP-binding nuclear protein Ran OS=Homo sapiens GN=RAN PE=1 SV=3	P62826	24 kDa	0
Apoptotic chromatin condensation inducer in the nucleus OS=Homo sapiens GN=ACIN1 PE=1 SV=2	ACINU_HUMAN	152 kDa	0
Asparagine synthetase [glutamine-hydrolyzing] OS=Homo sapiens GN=ASNS PE=1 SV=4	ASNS_HUMAN	64 kDa	0
Barrier-to-autointegration factor OS=Homo sapiens GN=BANF1 PE=1 SV=1	BAF_HUMAN	10 kDa	0
Coatomer subunit zeta-1 OS=Homo sapiens GN=COPZ1 PE=1 SV=1	COPZ1_HUMAN	20 kDa	0
Complement C3 OS=Homo sapiens GN=C3 PE=1 SV=2	CO3_HUMAN	187 kDa	0
DNA-(apurinic or apyrimidinic site) lyase OS=Homo sapiens GN=APEX1 PE=1 SV=2	APEX1_HUMAN	36 kDa	0
Dolichyl-diphosphooligosaccharide--protein glycosyltransferase 48 kDa subunit OS=Homo sapiens GN=DDOST PE=1 SV=4	OST48_HUMAN	51 kDa	0
Cluster of Dynamin-2 OS=Homo sapiens GN=DNM2 PE=1 SV=2 (DYN2_HUMAN)	DYN2_HUMAN [2]	?	0
Dynamin-2 OS=Homo sapiens GN=DNM2 PE=1 SV=2	DYN2_HUMAN	?	0
Dynamin-3 OS=Homo sapiens GN=DNM3 PE=1 SV=4	DYN3_HUMAN	?	0
HBS1-like protein OS=Homo sapiens GN=HBS1L PE=1 SV=1	HBS1L_HUMAN	?	0
LIM domain only protein 7 OS=Homo sapiens GN=LMO7 PE=1 SV=3	LMO7_HUMAN	?	0
Lamin-B receptor OS=Homo sapiens GN=LBR PE=1 SV=2	LBR_HUMAN	71 kDa	0
Cluster of Nuclear autoantigen Sp-100 OS=Homo sapiens GN=SP100 PE=1 SV=3 (SP100_HUMAN)	SP100_HUMAN [2]	?	0
Nuclear autoantigen Sp-100 OS=Homo sapiens GN=SP100 PE=1 SV=3	SP100_HUMAN	?	0
Nuclear body protein SP140-like protein OS=Homo sapiens GN=SP140L PE=1 SV=3	SP14L_HUMAN	67 kDa	0
Nuclear cap-binding protein subunit 3 OS=Homo sapiens GN=NCBP3 PE=1 SV=2	NCBP3_HUMAN	71 kDa	0
Protein kinase C-binding protein 1 OS=Homo sapiens GN=ZMYND8 PE=1 SV=2	PKCB1_HUMAN	?	0
RNA-binding protein with serine-rich domain 1 OS=Homo sapiens GN=RNPS1 PE=1 SV=1	RNPS1_HUMAN	?	0
Cluster of Serine/threonine-protein phosphatase PP1-alpha catalytic subunit OS=Homo sapiens GN=PPP1CA PE=1 SV=1 (PP1A_HUMAN)	PP1A_HUMAN [3]	38 kDa	0
Serine/threonine-protein phosphatase PP1-alpha catalytic subunit OS=Homo sapiens GN=PPP1CA PE=1 SV=1	PP1A_HUMAN	38 kDa	0
Serine/threonine-protein phosphatase PP1-beta catalytic subunit OS=Homo sapiens GN=PPP1CB PE=1 SV=3	PP1B_HUMAN	37 kDa	0
Serine/threonine-protein phosphatase PP1-gamma catalytic subunit OS=Homo sapiens GN=PPP1CC PE=1 SV=1	PP1G_HUMAN	37 kDa	0
Splicing factor 1 OS=Homo sapiens GN=SF1 PE=1 SV=4	SF01_HUMAN	68 kDa	0
Structural maintenance of chromosomes protein 3 OS=Homo sapiens GN=SMC3 PE=1 SV=2	SMC3_HUMAN	142 kDa	0
Cluster of Transgelin-2 OS=Homo sapiens GN=TAGLN2 PE=1 SV=3 (TAGL2_HUMAN)	TAGL2_HUMAN [2]	?	0
Transgelin-2 OS=Homo sapiens GN=TAGLN2 PE=1 SV=3	TAGL2_HUMAN	?	0
Transgelin-3 OS=Homo sapiens GN=TAGLN3 PE=1 SV=2	Q9UI15	22 kDa	0
Ubiquitin carboxyl-terminal hydrolase 7 OS=Homo sapiens GN=USP7 PE=1 SV=2	UBP7_HUMAN	128 kDa	0
BUD13 homolog OS=Homo sapiens GN=BUD13 PE=1 SV=1	BUD13_HUMAN	?	0
Cytoskeleton-associated protein 4 OS=Homo sapiens GN=CKAP4 PE=1 SV=2	CKAP4_HUMAN	66 kDa	0
Heterogeneous nuclear ribonucleoprotein A/B OS=Homo sapiens GN=HNRNPAB PE=1 SV=2	ROAA_HUMAN	36 kDa	0
Cluster of MHC class II regulatory factor RFX1 OS=Homo sapiens GN=RFX1 PE=1 SV=2 (RFX1_HUMAN)	RFX1_HUMAN [3]	105 kDa	0
MHC class II regulatory factor RFX1 OS=Homo sapiens GN=RFX1 PE=1 SV=2	RFX1_HUMAN	105 kDa	0
DNA-binding protein RFX2 OS=Homo sapiens GN=RFX2 PE=1 SV=2	RFX2_HUMAN	80 kDa	0
Transcription factor RFX3 OS=Homo sapiens GN=RFX3 PE=1 SV=2	RFX3_HUMAN	84 kDa	0
Microtubule-associated tumor suppressor 1 OS=Homo sapiens GN=MTUS1 PE=1 SV=2	MTUS1_HUMAN	?	0
NAD(P)H dehydrogenase [quinone] 1 OS=Homo sapiens GN=NQO1 PE=1 SV=1	NQO1_HUMAN	31 kDa	0
Paxillin OS=Homo sapiens GN=PXN PE=1 SV=3	PAXI_HUMAN	?	0
Putative RNA-binding protein Luc7-like 1 OS=Homo sapiens GN=LUC7L PE=1 SV=1	LUC7L_HUMAN	?	0
Serine/arginine-rich splicing factor 9 OS=Homo sapiens GN=SRSF9 PE=1 SV=1	SRSF9_HUMAN	26 kDa	0
Ubiquitin carboxyl-terminal hydrolase 5 OS=Homo sapiens GN=USP5 PE=1 SV=2	UBP5_HUMAN	?	0
WD repeat-containing protein 1 OS=Homo sapiens GN=WDR1 PE=1 SV=4	WDR1_HUMAN	?	0
Zinc finger MYM-type protein 4 OS=Homo sapiens GN=ZMYM4 PE=1 SV=1	ZMYM4_HUMAN	173 kDa	0
Actin-related protein 2 OS=Homo sapiens GN=ACTR2 PE=1 SV=1	ARP2_HUMAN	45 kDa	0
Nucleosome assembly protein 1-like 1 OS=Homo sapiens GN=NAP1L1 PE=1 SV=1	NP1L1_HUMAN	?	0
Putative nascent polypeptide-associated complex subunit alpha-like protein OS=Homo sapiens GN=NACAP1 PE=5 SV=1	NACP1_HUMAN	23 kDa	0
YTH domain-containing family protein 2 OS=Homo sapiens GN=YTHDF2 PE=1 SV=2	YTHD2_HUMAN	62 kDa	0
F-actin-capping protein subunit alpha-2 OS=Homo sapiens GN=CAPZA2 PE=1 SV=3	CAZA2_HUMAN	?	0
Cluster of RNA-binding protein 3 OS=Homo sapiens GN=RBM3 PE=1 SV=1 (RBM3_HUMAN)	RBM3_HUMAN [2]	17 kDa	0
RNA-binding protein 3 OS=Homo sapiens GN=RBM3 PE=1 SV=1	RBM3_HUMAN	17 kDa	0
RNA-binding protein 3 OS=Homo sapiens GN=RBM3 PE=1 SV=1	P98179	17 kDa	0
Cluster of Protein transport protein Sec23A OS=Homo sapiens GN=SEC23A PE=1 SV=2 (SC23A_HUMAN)	SC23A_HUMAN [2]	?	0
Protein transport protein Sec23A OS=Homo sapiens GN=SEC23A PE=1 SV=2	SC23A_HUMAN	?	0
Protein transport protein Sec23B OS=Homo sapiens GN=SEC23B PE=1 SV=2	Q15437	86 kDa	0
ATP synthase subunit beta, mitochondrial OS=Homo sapiens GN=ATP5B PE=1 SV=3	P06576	57 kDa	0
Cluster of Nitric oxide synthase-interacting protein OS=Homo sapiens GN=NOSIP PE=1 SV=1 (NOSIP_HUMAN)	NOSIP_HUMAN [2]	33 kDa	0
Nitric oxide synthase-interacting protein OS=Homo sapiens GN=NOSIP PE=1 SV=1	NOSIP_HUMAN	33 kDa	0
Nitric oxide synthase-interacting protein OS=Homo sapiens GN=NOSIP PE=1 SV=1	Q9Y314	33 kDa	0
Peroxiredoxin-2 OS=Homo sapiens GN=PRDX2 PE=1 SV=5	PRDX2_HUMAN	22 kDa	0
Transitional endoplasmic reticulum ATPase OS=Homo sapiens GN=VCP PE=1 SV=4	TERA_HUMAN	89 kDa	0
Serine/arginine-rich splicing factor 5 OS=Homo sapiens GN=SRSF5 PE=1 SV=1	SRSF5_HUMAN	31 kDa	0
Cluster of Hemoglobin subunit epsilon OS=Homo sapiens GN=HBE1 PE=1 SV=2 (HBE_HUMAN)	HBE_HUMAN [5]	16 kDa	0
Hemoglobin subunit epsilon OS=Homo sapiens GN=HBE1 PE=1 SV=2	HBE_HUMAN	16 kDa	0
Hemoglobin subunit gamma-1 OS=Homo sapiens GN=HBG1 PE=1 SV=2	HBG1_HUMAN (+1)	16 kDa	0
Hemoglobin subunit beta OS=Homo sapiens GN=HBB PE=1 SV=2	HBB_HUMAN	16 kDa	0
Hemoglobin subunit delta OS=Homo sapiens GN=HBD PE=1 SV=2	P02042	16 kDa	0
40S ribosomal protein S12 OS=Homo sapiens GN=RPS12 PE=1 SV=3	P25398	15 kDa	0
60S ribosomal protein L24 OS=Homo sapiens GN=RPL24 PE=1 SV=1	P83731	18 kDa	0
Cluster of ELAV-like protein 1 OS=Homo sapiens GN=ELAVL1 PE=1 SV=2 (ELAV1_HUMAN)	ELAV1_HUMAN [3]	?	0
ELAV-like protein 1 OS=Homo sapiens GN=ELAVL1 PE=1 SV=2	ELAV1_HUMAN	?	0
ELAV-like protein 2 OS=Homo sapiens GN=ELAVL2 PE=1 SV=2	ELAV2_HUMAN	40 kDa	0
ELAV-like protein 4 OS=Homo sapiens GN=ELAVL4 PE=1 SV=2	ELAV4_HUMAN	42 kDa	0
Hemoglobin subunit alpha OS=Homo sapiens GN=HBA1 PE=1 SV=2	HBA_HUMAN	15 kDa	0
Protein disulfide-isomerase OS=Homo sapiens GN=P4HB PE=1 SV=3	PDIA1_HUMAN	57 kDa	0
RNA-binding protein Raly OS=Homo sapiens GN=RALY PE=1 SV=1	RALY_HUMAN	32 kDa	0
General transcription factor II-I OS=Homo sapiens GN=GTF2I PE=1 SV=2	GTF2I_HUMAN	?	0
Heterogeneous nuclear ribonucleoprotein U-like protein 1 OS=Homo sapiens GN=HNRNPUL1 PE=1 SV=2	HNRL1_HUMAN	?	0
Vinculin OS=Homo sapiens GN=VCL PE=1 SV=4	VINC_HUMAN	124 kDa	0
RNA-binding protein 39 OS=Homo sapiens GN=RBM39 PE=1 SV=2	RBM39_HUMAN	59 kDa	0
Transformer-2 protein homolog beta OS=Homo sapiens GN=TRA2B PE=1 SV=1	TRA2B_HUMAN	34 kDa	0
SUN domain-containing protein 1 OS=Homo sapiens GN=SUN1 PE=1 SV=3	SUN1_HUMAN	90 kDa	0
LEM domain-containing protein 2 OS=Homo sapiens GN=LEMD2 PE=1 SV=1	LEMD2_HUMAN	57 kDa	0
Src substrate cortactin OS=Homo sapiens GN=CTTN PE=1 SV=2	SRC8_HUMAN	?	0
Zinc finger protein 185 OS=Homo sapiens GN=ZNF185 PE=1 SV=3	ZN185_HUMAN	?	0
Luc7-like protein 3 OS=Homo sapiens GN=LUC7L3 PE=1 SV=2	LC7L3_HUMAN	51 kDa	0
Protein disulfide-isomerase A3 OS=Homo sapiens GN=PDIA3 PE=1 SV=4	PDIA3_HUMAN	57 kDa	0
Microtubule-associated protein 4 OS=Homo sapiens GN=MAP4 PE=1 SV=3	MAP4_HUMAN	?	0
Partitioning defective 3 homolog OS=Homo sapiens GN=PARD3 PE=1 SV=2	PARD3_HUMAN	?	0
Coatomer subunit beta' OS=Homo sapiens GN=COPB2 PE=1 SV=2	COPB2_HUMAN	102 kDa	0
Ras GTPase-activating-like protein IQGAP1 OS=Homo sapiens GN=IQGAP1 PE=1 SV=1	IQGA1_HUMAN	189 kDa	0
Zinc finger protein 148 OS=Homo sapiens GN=ZNF148 PE=1 SV=2	ZN148_HUMAN	89 kDa	0
F-actin-capping protein subunit beta OS=Homo sapiens GN=CAPZB PE=1 SV=4	CAPZB_HUMAN	?	0
Eukaryotic translation initiation factor 3 subunit L OS=Homo sapiens GN=EIF3L PE=1 SV=1	EIF3L_HUMAN	67 kDa	0
Cleavage and polyadenylation specificity factor subunit 7 OS=Homo sapiens GN=CPSF7 PE=1 SV=1	CPSF7_HUMAN	52 kDa	0
SWI/SNF-related matrix-associated actin-dependent regulator of chromatin subfamily D member 3 OS=Homo sapiens GN=SMARCD3 PE=1 SV=1	SMRD3_HUMAN	55 kDa	0
Eukaryotic translation initiation factor 3 subunit B OS=Homo sapiens GN=EIF3B PE=1 SV=3	EIF3B_HUMAN	92 kDa	0
Cluster of T-complex protein 1 subunit zeta OS=Homo sapiens GN=CCT6A PE=1 SV=3 (TCPZ_HUMAN)	TCPZ_HUMAN [2]	58 kDa	0
T-complex protein 1 subunit zeta OS=Homo sapiens GN=CCT6A PE=1 SV=3	TCPZ_HUMAN	58 kDa	0
T-complex protein 1 subunit zeta-2 OS=Homo sapiens GN=CCT6B PE=1 SV=5	TCPW_HUMAN	?	0
Adenylate kinase 2, mitochondrial OS=Homo sapiens GN=AK2 PE=1 SV=2	KAD2_HUMAN	26 kDa	0
Cleavage and polyadenylation specificity factor subunit 6 OS=Homo sapiens GN=CPSF6 PE=1 SV=2	CPSF6_HUMAN	59 kDa	0
Copine-1 OS=Homo sapiens GN=CPNE1 PE=1 SV=1	CPNE1_HUMAN	59 kDa	0
Destrin OS=Homo sapiens GN=DSTN PE=1 SV=3	DEST_HUMAN	19 kDa	0
Cluster of Eukaryotic translation initiation factor 3 subunit I OS=Homo sapiens GN=EIF3I PE=1 SV=1 (EIF3I_HUMAN)	EIF3I_HUMAN [2]	37 kDa	0
Eukaryotic translation initiation factor 3 subunit I OS=Homo sapiens GN=EIF3I PE=1 SV=1	EIF3I_HUMAN	37 kDa	0
Eukaryotic translation initiation factor 3 subunit I OS=Homo sapiens GN=EIF3I PE=1 SV=1	Q13347	37 kDa	0
Cluster of Guanine nucleotide-binding protein G(I)/G(S)/G(T) subunit beta-2 OS=Homo sapiens GN=GNB2 PE=1 SV=3 (GBB2_HUMAN)	GBB2_HUMAN [4]	37 kDa	0
Guanine nucleotide-binding protein G(I)/G(S)/G(T) subunit beta-1 OS=Homo sapiens GN=GNB1 PE=1 SV=3	GBB1_HUMAN	37 kDa	0
Guanine nucleotide-binding protein G(I)/G(S)/G(T) subunit beta-2 OS=Homo sapiens GN=GNB2 PE=1 SV=3	GBB2_HUMAN	37 kDa	0
Guanine nucleotide-binding protein G(I)/G(S)/G(T) subunit beta-3 OS=Homo sapiens GN=GNB3 PE=1 SV=1	GBB3_HUMAN	37 kDa	0
Guanine nucleotide-binding protein subunit beta-4 OS=Homo sapiens GN=GNB4 PE=1 SV=3	GBB4_HUMAN	38 kDa	0
Cluster of Immunoglobulin kappa constant OS=Homo sapiens GN=IGKC PE=1 SV=2 (IGKC_HUMAN)	IGKC_HUMAN [2]	12 kDa	0
Immunoglobulin kappa constant OS=Homo sapiens GN=IGKC PE=1 SV=2	IGKC_HUMAN	12 kDa	0
Immunoglobulin kappa light chain OS=Homo sapiens PE=1 SV=1	IGK_HUMAN	23 kDa	0
Methionine--tRNA ligase, cytoplasmic OS=Homo sapiens GN=MARS PE=1 SV=2	SYMC_HUMAN	101 kDa	0
Nipped-B-like protein OS=Homo sapiens GN=NIPBL PE=1 SV=2	NIPBL_HUMAN	?	0
Nuclear pore complex protein Nup85 OS=Homo sapiens GN=NUP85 PE=1 SV=1	NUP85_HUMAN	75 kDa	0
Phosphatidylinositol-binding clathrin assembly protein OS=Homo sapiens GN=PICALM PE=1 SV=2	PICAL_HUMAN	?	0
Probable ATP-dependent RNA helicase DDX28 OS=Homo sapiens GN=DDX28 PE=1 SV=2	DDX28_HUMAN	60 kDa	0
RNA-binding protein 25 OS=Homo sapiens GN=RBM25 PE=1 SV=3	RBM25_HUMAN	100 kDa	0
Regulator of nonsense transcripts 1 OS=Homo sapiens GN=UPF1 PE=1 SV=2	RENT1_HUMAN	?	0
Signal peptidase complex subunit 2 OS=Homo sapiens GN=SPCS2 PE=1 SV=3	SPCS2_HUMAN	25 kDa	0
Small nuclear ribonucleoprotein Sm D1 OS=Homo sapiens GN=SNRPD1 PE=1 SV=1	SMD1_HUMAN	13 kDa	0
Splicing factor U2AF 26 kDa subunit OS=Homo sapiens GN=U2AF1L4 PE=1 SV=2	U2AF4_HUMAN	?	0
Testin OS=Homo sapiens GN=TES PE=1 SV=1	TES_HUMAN	?	0
GTP-binding protein SAR1a OS=Homo sapiens GN=SAR1A PE=1 SV=1	SAR1A_HUMAN	22 kDa	0
40S ribosomal protein S27 OS=Homo sapiens GN=RPS27 PE=1 SV=3	RS27_HUMAN	9 kDa	0
RNA-binding protein 4B OS=Homo sapiens GN=RBM4B PE=1 SV=1	RBM4B_HUMAN	40 kDa	0
Insulin-like growth factor 2 mRNA-binding protein 2 OS=Homo sapiens GN=IGF2BP2 PE=1 SV=2	IF2B2_HUMAN	66 kDa	0
Protein transport protein Sec24C OS=Homo sapiens GN=SEC24C PE=1 SV=3	SC24C_HUMAN	?	0
Pericentriolar material 1 protein OS=Homo sapiens GN=PCM1 PE=1 SV=4	PCM1_HUMAN	?	0
Serine/arginine repetitive matrix protein 1 OS=Homo sapiens GN=SRRM1 PE=1 SV=2	SRRM1_HUMAN	102 kDa	0
Nuclear pore complex protein Nup107 OS=Homo sapiens GN=NUP107 PE=1 SV=1	NU107_HUMAN	?	0
Cluster of Epithelial splicing regulatory protein 1 OS=Homo sapiens GN=ESRP1 PE=1 SV=2 (ESRP1_HUMAN)	ESRP1_HUMAN [2]	?	0
Epithelial splicing regulatory protein 1 OS=Homo sapiens GN=ESRP1 PE=1 SV=2	ESRP1_HUMAN	?	0
Epithelial splicing regulatory protein 2 OS=Homo sapiens GN=ESRP2 PE=1 SV=1	ESRP2_HUMAN	?	0
Protein ELYS OS=Homo sapiens GN=AHCTF1 PE=1 SV=3	ELYS_HUMAN	253 kDa	0
Zinc finger CCCH-type antiviral protein 1 OS=Homo sapiens GN=ZC3HAV1 PE=1 SV=3	ZCCHV_HUMAN	101 kDa	0
Lysine-specific histone demethylase 1A OS=Homo sapiens GN=KDM1A PE=1 SV=2	KDM1A_HUMAN	93 kDa	0
Cluster of Copine-5 OS=Homo sapiens GN=CPNE5 PE=1 SV=2 (CPNE5_HUMAN)	CPNE5_HUMAN [8]	66 kDa	0
Copine-3 OS=Homo sapiens GN=CPNE3 PE=1 SV=1	CPNE3_HUMAN	60 kDa	0
CPNE6_HUMAN	CPNE6_HUMAN	62 kDa	0
CPNE7_HUMAN	CPNE7_HUMAN	?	0
Copine-2 OS=Homo sapiens GN=CPNE2 PE=1 SV=3	CPNE2_HUMAN	61 kDa	0
Copine-4 OS=Homo sapiens GN=CPNE4 PE=1 SV=1	CPNE4_HUMAN	62 kDa	0
Copine-5 OS=Homo sapiens GN=CPNE5 PE=1 SV=2	CPNE5_HUMAN	66 kDa	0
Copine-8 OS=Homo sapiens GN=CPNE8 PE=1 SV=2	CPNE8_HUMAN	63 kDa	0
Copine-9 OS=Homo sapiens GN=CPNE9 PE=1 SV=3	CPNE9_HUMAN	62 kDa	0
Peroxisomal multifunctional enzyme type 2 OS=Homo sapiens GN=HSD17B4 PE=1 SV=3	DHB4_HUMAN	80 kDa	0
Metastasis-associated protein MTA2 OS=Homo sapiens GN=MTA2 PE=1 SV=1	MTA2_HUMAN	?	0
Four and a half LIM domains protein 2 OS=Homo sapiens GN=FHL2 PE=1 SV=3	FHL2_HUMAN	32 kDa	0
Protein S100-A9 OS=Homo sapiens GN=S100A9 PE=1 SV=1	S10A9_HUMAN	13 kDa	0
Glutathione S-transferase P OS=Homo sapiens GN=GSTP1 PE=1 SV=2	GSTP1_HUMAN	23 kDa	0
Eukaryotic translation initiation factor 3 subunit A OS=Homo sapiens GN=EIF3A PE=1 SV=1	EIF3A_HUMAN	?	0
Zinc finger protein 638 OS=Homo sapiens GN=ZNF638 PE=1 SV=2	ZN638_HUMAN	?	0
Ataxin-2 OS=Homo sapiens GN=ATXN2 PE=1 SV=2	ATX2_HUMAN	140 kDa	0
PRA1 family protein 3 OS=Homo sapiens GN=ARL6IP5 PE=1 SV=1	PRAF3_HUMAN	22 kDa	0
Protein DEK OS=Homo sapiens GN=DEK PE=1 SV=1	DEK_HUMAN	43 kDa	0
Cluster of Pre-mRNA-processing-splicing factor 8 OS=Homo sapiens GN=PRPF8 PE=1 SV=2 (PRP8_HUMAN)	PRP8_HUMAN [2]	274 kDa	0
Pre-mRNA-processing-splicing factor 8 OS=Homo sapiens GN=PRPF8 PE=1 SV=2	PRP8_HUMAN	274 kDa	0
Pre-mRNA-processing-splicing factor 8 OS=Homo sapiens GN=PRPF8 PE=1 SV=2	Q6P2Q9	274 kDa	0
Cluster of Nuclear pore complex protein Nup205 OS=Homo sapiens GN=NUP205 PE=1 SV=3 (NU205_HUMAN)	NU205_HUMAN [2]	228 kDa	0
Nuclear pore complex protein Nup205 OS=Homo sapiens GN=NUP205 PE=1 SV=3	NU205_HUMAN	228 kDa	0
Nuclear pore complex protein Nup205 OS=Homo sapiens GN=NUP205 PE=1 SV=3	Q92621	228 kDa	0
Cluster of 1,4-alpha-glucan-branching enzyme OS=Homo sapiens GN=GBE1 PE=1 SV=3 (GLGB_HUMAN)	GLGB_HUMAN [2]	80 kDa	0
1,4-alpha-glucan-branching enzyme OS=Homo sapiens GN=GBE1 PE=1 SV=3	GLGB_HUMAN	80 kDa	0
1,4-alpha-glucan-branching enzyme OS=Homo sapiens GN=GBE1 PE=1 SV=3	Q04446	80 kDa	0
Cluster of Immunoglobulin lambda constant 2 OS=Homo sapiens GN=IGLC2 PE=1 SV=1 (IGLC2_HUMAN)	IGLC2_HUMAN [3]	11 kDa	0
Immunoglobulin lambda constant 6 OS=Homo sapiens GN=IGLC6 PE=1 SV=1	IGLC6_HUMAN	11 kDa	0
Immunoglobulin lambda constant 2 OS=Homo sapiens GN=IGLC2 PE=1 SV=1	IGLC2_HUMAN	11 kDa	0
Immunoglobulin lambda constant 7 OS=Homo sapiens GN=IGLC7 PE=1 SV=3	IGLC7_HUMAN	11 kDa	0
RNA-binding protein 27 OS=Homo sapiens GN=RBM27 PE=1 SV=2	RBM27_HUMAN	119 kDa	0
Enhancer of rudimentary homolog OS=Homo sapiens GN=ERH PE=1 SV=1	P84090	12 kDa	0
Ribonuclease inhibitor OS=Homo sapiens GN=RNH1 PE=1 SV=2	P13489	50 kDa	0
Ubiquitin-40S ribosomal protein S27a OS=Homo sapiens GN=RPS27A PE=1 SV=2	P62979	18 kDa	0
Ubiquitin-60S ribosomal protein L40 OS=Homo sapiens GN=UBA52 PE=1 SV=2	RL40_HUMAN	15 kDa	0
L-lactate dehydrogenase B chain OS=Homo sapiens GN=LDHB PE=1 SV=2	P07195	37 kDa	0
Catenin alpha-2 OS=Homo sapiens GN=CTNNA2 PE=1 SV=5	CTNA2_HUMAN	?	0
Protein S100-A11 OS=Homo sapiens GN=S100A11 PE=1 SV=2	P31949	12 kDa	0
Keratin, type II cuticular Hb3 OS=Homo sapiens GN=KRT83 PE=1 SV=2	KRT83_HUMAN	54 kDa	0
Keratin, type II cuticular Hb3 OS=Homo sapiens GN=KRT83 PE=1 SV=2	P78385	54 kDa	0
Keratin, type II cuticular Hb6 OS=Homo sapiens GN=KRT86 PE=1 SV=1	KRT86_HUMAN	53 kDa	0
Putative keratin-87 protein OS=Homo sapiens GN=KRT87P PE=5 SV=4	KR87P_HUMAN	29 kDa	0
Putative keratin-87 protein OS=Homo sapiens GN=KRT87P PE=5 SV=4	A6NCN2	29 kDa	0
Eukaryotic translation initiation factor 2 subunit 1 OS=Homo sapiens GN=EIF2S1 PE=1 SV=3	P05198	36 kDa	0
Polypyrimidine tract-binding protein 3 OS=Homo sapiens GN=PTBP3 PE=1 SV=2	PTBP3_HUMAN	60 kDa	0
Cluster of Coatomer subunit gamma-1 OS=Homo sapiens GN=COPG1 PE=1 SV=1 (COPG1_HUMAN)	COPG1_HUMAN [2]	98 kDa	0
Coatomer subunit gamma-1 OS=Homo sapiens GN=COPG1 PE=1 SV=1	COPG1_HUMAN	98 kDa	0
Coatomer subunit gamma-1 OS=Homo sapiens GN=COPG1 PE=1 SV=1	Q9Y678	98 kDa	0
Chromobox protein homolog 1 OS=Homo sapiens GN=CBX1 PE=1 SV=1	P83916	21 kDa	0
Chromobox protein homolog 3 OS=Homo sapiens GN=CBX3 PE=1 SV=4	Q13185	21 kDa	0
Cluster of 60S ribosomal protein L21 OS=Homo sapiens GN=RPL21 PE=1 SV=2 (RL21_HUMAN)	RL21_HUMAN [2]	19 kDa	0
60S ribosomal protein L21 OS=Homo sapiens GN=RPL21 PE=1 SV=2	RL21_HUMAN	19 kDa	0
60S ribosomal protein L21 OS=Homo sapiens GN=RPL21 PE=1 SV=2	P46778	19 kDa	0
Cluster of Chloride intracellular channel protein 1 OS=Homo sapiens GN=CLIC1 PE=1 SV=4 (CLIC1_HUMAN)	CLIC1_HUMAN [2]	27 kDa	0
Chloride intracellular channel protein 1 OS=Homo sapiens GN=CLIC1 PE=1 SV=4	CLIC1_HUMAN	27 kDa	0
Chloride intracellular channel protein 1 OS=Homo sapiens GN=CLIC1 PE=1 SV=4	O00299	27 kDa	0
40S ribosomal protein S3a OS=Homo sapiens GN=RPS3A PE=1 SV=2	P61247	30 kDa	0
Cluster of PDZ and LIM domain protein 1 OS=Homo sapiens GN=PDLIM1 PE=1 SV=4 (PDLI1_HUMAN)	PDLI1_HUMAN [2]	36 kDa	0
PDZ and LIM domain protein 1 OS=Homo sapiens GN=PDLIM1 PE=1 SV=4	PDLI1_HUMAN	36 kDa	0
PDZ and LIM domain protein 1 OS=Homo sapiens GN=PDLIM1 PE=1 SV=4	O00151	36 kDa	0
Cluster of 40S ribosomal protein S5 OS=Homo sapiens GN=RPS5 PE=1 SV=4 (P46782)	P46782 [2]	23 kDa	0
40S ribosomal protein S5 OS=Homo sapiens GN=RPS5 PE=1 SV=4	RS5_HUMAN	23 kDa	0
40S ribosomal protein S5 OS=Homo sapiens GN=RPS5 PE=1 SV=4	P46782	23 kDa	0
TATA-binding protein-associated factor 2N OS=Homo sapiens GN=TAF15 PE=1 SV=1	RBP56_HUMAN	62 kDa	0
U1 small nuclear ribonucleoprotein 70 kDa OS=Homo sapiens GN=SNRNP70 PE=1 SV=2	RU17_HUMAN	?	0
RNA-binding protein 33 OS=Homo sapiens GN=RBM33 PE=1 SV=3	RBM33_HUMAN	130 kDa	0
Cluster of tRNA-splicing ligase RtcB homolog OS=Homo sapiens GN=RTCB PE=1 SV=1 (RTCB_HUMAN)	RTCB_HUMAN [2]	55 kDa	0
tRNA-splicing ligase RtcB homolog OS=Homo sapiens GN=RTCB PE=1 SV=1	RTCB_HUMAN	55 kDa	0
tRNA-splicing ligase RtcB homolog OS=Homo sapiens GN=RTCB PE=1 SV=1	Q9Y3I0	55 kDa	0
Thyroid receptor-interacting protein 6 OS=Homo sapiens GN=TRIP6 PE=1 SV=3	TRIP6_HUMAN	50 kDa	0
Plasminogen activator inhibitor 1 RNA-binding protein OS=Homo sapiens GN=SERBP1 PE=1 SV=2	PAIRB_HUMAN	?	0
TRAF-type zinc finger domain-containing protein 1 OS=Homo sapiens GN=TRAFD1 PE=1 SV=1	TRAD1_HUMAN	65 kDa	0
Cluster of Chromodomain-helicase-DNA-binding protein 4 OS=Homo sapiens GN=CHD4 PE=1 SV=2 (CHD4_HUMAN)	CHD4_HUMAN [3]	?	0
Chromodomain-helicase-DNA-binding protein 4 OS=Homo sapiens GN=CHD4 PE=1 SV=2	CHD4_HUMAN	?	0
Chromodomain-helicase-DNA-binding protein 3 OS=Homo sapiens GN=CHD3 PE=1 SV=3	CHD3_HUMAN	?	0
Chromodomain-helicase-DNA-binding protein 5 OS=Homo sapiens GN=CHD5 PE=1 SV=1	CHD5_HUMAN	223 kDa	0
Calreticulin OS=Homo sapiens GN=CALR PE=1 SV=1	CALR_HUMAN	48 kDa	0
Signal peptidase complex subunit 3 OS=Homo sapiens GN=SPCS3 PE=1 SV=1	SPCS3_HUMAN	20 kDa	0
Cluster of Proteasome subunit alpha type-7 OS=Homo sapiens GN=PSMA7 PE=1 SV=1 (PSA7_HUMAN)	PSA7_HUMAN [2]	28 kDa	0
Proteasome subunit alpha type-7 OS=Homo sapiens GN=PSMA7 PE=1 SV=1	PSA7_HUMAN	28 kDa	0
Proteasome subunit alpha type-7-like OS=Homo sapiens GN=PSMA8 PE=2 SV=3	PSA7L_HUMAN	29 kDa	0
Histone H1.0 OS=Homo sapiens GN=H1F0 PE=1 SV=3	H10_HUMAN	?	0
Ribonucleoside-diphosphate reductase subunit M2 OS=Homo sapiens GN=RRM2 PE=1 SV=1	RIR2_HUMAN	?	0
Coatomer subunit delta OS=Homo sapiens GN=ARCN1 PE=1 SV=1	COPD_HUMAN	?	0
Grainyhead-like protein 1 homolog OS=Homo sapiens GN=GRHL1 PE=1 SV=2	GRHL1_HUMAN	70 kDa	0
Paraspeckle component 1 OS=Homo sapiens GN=PSPC1 PE=1 SV=1	PSPC1_HUMAN	?	0
Gem-associated protein 4 OS=Homo sapiens GN=GEMIN4 PE=1 SV=2	GEMI4_HUMAN	120 kDa	0
Delta-1-pyrroline-5-carboxylate synthase OS=Homo sapiens GN=ALDH18A1 PE=1 SV=2	P5CS_HUMAN	?	0
Transcription elongation regulator 1 OS=Homo sapiens GN=TCERG1 PE=1 SV=2	TCRG1_HUMAN	?	0
E3 UFM1-protein ligase 1 OS=Homo sapiens GN=UFL1 PE=1 SV=2	UFL1_HUMAN	90 kDa	0
Double-stranded RNA-binding protein Staufen homolog 1 OS=Homo sapiens GN=STAU1 PE=1 SV=2	STAU1_HUMAN	63 kDa	0
DNA replication licensing factor MCM4 OS=Homo sapiens GN=MCM4 PE=1 SV=5	MCM4_HUMAN	97 kDa	0
Probable fibrosin-1 OS=Homo sapiens GN=FBRS PE=1 SV=3	FBRS_HUMAN	48 kDa	0
Anterior gradient protein 2 homolog OS=Homo sapiens GN=AGR2 PE=1 SV=1	AGR2_HUMAN	20 kDa	0
Obg-like ATPase 1 OS=Homo sapiens GN=OLA1 PE=1 SV=2	OLA1_HUMAN	45 kDa	0
RNA demethylase ALKBH5 OS=Homo sapiens GN=ALKBH5 PE=1 SV=2	ALKB5_HUMAN	44 kDa	0
Immunoglobulin heavy constant gamma 2 OS=Homo sapiens GN=IGHG2 PE=1 SV=2	IGHG2_HUMAN	36 kDa	0
Cluster of DNA topoisomerase 2-alpha OS=Homo sapiens GN=TOP2A PE=1 SV=3 (TOP2A_HUMAN)	TOP2A_HUMAN [2]	?	0
DNA topoisomerase 2-alpha OS=Homo sapiens GN=TOP2A PE=1 SV=3	TOP2A_HUMAN	?	0
DNA topoisomerase 2-beta OS=Homo sapiens GN=TOP2B PE=1 SV=3	TOP2B_HUMAN	?	0
Splicing factor U2AF 65 kDa subunit OS=Homo sapiens GN=U2AF2 PE=1 SV=4	U2AF2_HUMAN	54 kDa	0
Protein transport protein Sec16A OS=Homo sapiens GN=SEC16A PE=1 SV=3	SC16A_HUMAN	?	0
Galectin-3 OS=Homo sapiens GN=LGALS3 PE=1 SV=5	LEG3_HUMAN	26 kDa	0
Cluster of Guanine nucleotide-binding protein G(i) subunit alpha-2 OS=Homo sapiens GN=GNAI2 PE=1 SV=3 (GNAI2_HUMAN)	GNAI2_HUMAN [9]	40 kDa	0
Guanine nucleotide-binding protein G(i) subunit alpha-2 OS=Homo sapiens GN=GNAI2 PE=1 SV=3	GNAI2_HUMAN	40 kDa	0
Guanine nucleotide-binding protein G(k) subunit alpha OS=Homo sapiens GN=GNAI3 PE=1 SV=3	GNAI3_HUMAN	41 kDa	0
Guanine nucleotide-binding protein G(i) subunit alpha-1 OS=Homo sapiens GN=GNAI1 PE=1 SV=2	GNAI1_HUMAN	40 kDa	0
Guanine nucleotide-binding protein G(o) subunit alpha OS=Homo sapiens GN=GNAO1 PE=1 SV=4	GNAO_HUMAN	40 kDa	0
Guanine nucleotide-binding protein G(olf) subunit alpha OS=Homo sapiens GN=GNAL PE=1 SV=1	GNAL_HUMAN	44 kDa	0
Guanine nucleotide-binding protein G(s) subunit alpha isoforms XLas OS=Homo sapiens GN=GNAS PE=1 SV=2	GNAS1_HUMAN (+1)	111 kDa	0
Guanine nucleotide-binding protein G(t) subunit alpha-1 OS=Homo sapiens GN=GNAT1 PE=1 SV=5	P11488	40 kDa	0
Guanine nucleotide-binding protein G(t) subunit alpha-3 OS=Homo sapiens GN=GNAT3 PE=2 SV=2	GNAT3_HUMAN	40 kDa	0
Cluster of Nucleoside diphosphate kinase B OS=Homo sapiens GN=NME2 PE=1 SV=1 (NDKB_HUMAN)	NDKB_HUMAN [3]	17 kDa	0
Nucleoside diphosphate kinase A OS=Homo sapiens GN=NME1 PE=1 SV=1	NDKA_HUMAN	17 kDa	0
Nucleoside diphosphate kinase B OS=Homo sapiens GN=NME2 PE=1 SV=1	NDKB_HUMAN	17 kDa	0
Putative nucleoside diphosphate kinase OS=Homo sapiens GN=NME2P1 PE=5 SV=1	O60361	16 kDa	0
Uncharacterized family 31 glucosidase KIAA1161 OS=Homo sapiens GN=KIAA1161 PE=1 SV=2	K1161_HUMAN	81 kDa	0
FACT complex subunit SSRP1 OS=Homo sapiens GN=SSRP1 PE=1 SV=1	SSRP1_HUMAN	81 kDa	0
T-complex protein 1 subunit alpha OS=Homo sapiens GN=TCP1 PE=1 SV=1	TCPA_HUMAN	60 kDa	0
E3 ubiquitin/ISG15 ligase TRIM25 OS=Homo sapiens GN=TRIM25 PE=1 SV=2	TRI25_HUMAN	71 kDa	0
Talin-1 OS=Homo sapiens GN=TLN1 PE=1 SV=3	TLN1_HUMAN	270 kDa	0
DNA replication licensing factor MCM6 OS=Homo sapiens GN=MCM6 PE=1 SV=1	MCM6_HUMAN	93 kDa	0
60S ribosomal protein L18a OS=Homo sapiens GN=RPL18A PE=1 SV=2	Q02543	21 kDa	0
Microtubule-actin cross-linking factor 1, isoforms 1/2/3/5 OS=Homo sapiens GN=MACF1 PE=1 SV=4	MACF1_HUMAN	?	0
Microtubule-associated protein RP/EB family member 1 OS=Homo sapiens GN=MAPRE1 PE=1 SV=3	MARE1_HUMAN	30 kDa	0
Calnexin OS=Homo sapiens GN=CANX PE=1 SV=2	CALX_HUMAN	68 kDa	0
BAG family molecular chaperone regulator 3 OS=Homo sapiens GN=BAG3 PE=1 SV=3	BAG3_HUMAN	62 kDa	0
PAX-interacting protein 1 OS=Homo sapiens GN=PAXIP1 PE=1 SV=2	PAXI1_HUMAN	121 kDa	0
U4/U6.U5 tri-snRNP-associated protein 1 OS=Homo sapiens GN=SART1 PE=1 SV=1	SNUT1_HUMAN	90 kDa	0
Cluster of Serine/threonine-protein kinase PAK 1 OS=Homo sapiens GN=PAK1 PE=1 SV=2 (PAK1_HUMAN)	PAK1_HUMAN [3]	?	0
Serine/threonine-protein kinase PAK 1 OS=Homo sapiens GN=PAK1 PE=1 SV=2	PAK1_HUMAN	?	0
Serine/threonine-protein kinase PAK 3 OS=Homo sapiens GN=PAK3 PE=1 SV=2	PAK3_HUMAN	?	0
Serine/threonine-protein kinase PAK 2 OS=Homo sapiens GN=PAK2 PE=1 SV=3	PAK2_HUMAN	58 kDa	0
Transcription factor BTF3 OS=Homo sapiens GN=BTF3 PE=1 SV=1	BTF3_HUMAN	?	0
T-complex protein 1 subunit delta OS=Homo sapiens GN=CCT4 PE=1 SV=4	TCPD_HUMAN	?	0
Cluster of E3 SUMO-protein ligase RanBP2 OS=Homo sapiens GN=RANBP2 PE=1 SV=2 (RBP2_HUMAN)	RBP2_HUMAN [6]	358 kDa	0
E3 SUMO-protein ligase RanBP2 OS=Homo sapiens GN=RANBP2 PE=1 SV=2	RBP2_HUMAN	358 kDa	0
RANBP2-like and GRIP domain-containing protein 1 OS=Homo sapiens GN=RGPD1 PE=2 SV=1	RGPD1_HUMAN (+1)	197 kDa	0
RANBP2-like and GRIP domain-containing protein 5/6 OS=Homo sapiens GN=RGPD5 PE=1 SV=3	RGPD5_HUMAN	199 kDa	0
RANBP2-like and GRIP domain-containing protein 8 OS=Homo sapiens GN=RGPD8 PE=1 SV=2	RGPD8_HUMAN	199 kDa	0
RanBP2-like and GRIP domain-containing protein 4 OS=Homo sapiens GN=RGPD4 PE=2 SV=3	RGPD4_HUMAN	?	0
26S proteasome non-ATPase regulatory subunit 2 OS=Homo sapiens GN=PSMD2 PE=1 SV=3	PSMD2_HUMAN	?	0
Cluster of Apoptosis-stimulating of p53 protein 2 OS=Homo sapiens GN=TP53BP2 PE=1 SV=2 (ASPP2_HUMAN)	ASPP2_HUMAN [2]	?	0
Apoptosis-stimulating of p53 protein 2 OS=Homo sapiens GN=TP53BP2 PE=1 SV=2	ASPP2_HUMAN	?	0
Apoptosis-stimulating of p53 protein 1 OS=Homo sapiens GN=PPP1R13B PE=1 SV=3	ASPP1_HUMAN	120 kDa	0
DNA mismatch repair protein Msh6 OS=Homo sapiens GN=MSH6 PE=1 SV=2	MSH6_HUMAN	?	0
Bifunctional glutamate/proline--tRNA ligase OS=Homo sapiens GN=EPRS PE=1 SV=5	SYEP_HUMAN	171 kDa	0
DnaJ homolog subfamily B member 1 OS=Homo sapiens GN=DNAJB1 PE=1 SV=4	DNJB1_HUMAN	?	0
Chromatin assembly factor 1 subunit B OS=Homo sapiens GN=CHAF1B PE=1 SV=1	CAF1B_HUMAN	61 kDa	0
GMP synthase [glutamine-hydrolyzing] OS=Homo sapiens GN=GMPS PE=1 SV=1	GUAA_HUMAN	77 kDa	0
Dolichyl-diphosphooligosaccharide--protein glycosyltransferase subunit STT3A OS=Homo sapiens GN=STT3A PE=1 SV=2	STT3A_HUMAN	81 kDa	0
Helicase ARIP4 OS=Homo sapiens GN=RAD54L2 PE=1 SV=4	ARIP4_HUMAN	163 kDa	0
Nuclear pore complex protein Nup133 OS=Homo sapiens GN=NUP133 PE=1 SV=2	NU133_HUMAN	129 kDa	0
Cluster of Coatomer subunit beta OS=Homo sapiens GN=COPB1 PE=1 SV=3 (COPB_HUMAN)	COPB_HUMAN [2]	107 kDa	0
Coatomer subunit beta OS=Homo sapiens GN=COPB1 PE=1 SV=3	COPB_HUMAN	107 kDa	0
Coatomer subunit beta OS=Homo sapiens GN=COPB1 PE=1 SV=3	P53618	107 kDa	0
Cluster of ERO1-like protein alpha OS=Homo sapiens GN=ERO1A PE=1 SV=2 (ERO1A_HUMAN)	ERO1A_HUMAN [2]	54 kDa	0
ERO1-like protein alpha OS=Homo sapiens GN=ERO1A PE=1 SV=2	ERO1A_HUMAN	54 kDa	0
ERO1-like protein beta OS=Homo sapiens GN=ERO1B PE=1 SV=2	ERO1B_HUMAN	54 kDa	0
Calmodulin-regulated spectrin-associated protein 1 OS=Homo sapiens GN=CAMSAP1 PE=1 SV=2	CAMP1_HUMAN	178 kDa	0
Arginine and glutamate-rich protein 1 OS=Homo sapiens GN=ARGLU1 PE=1 SV=1	ARGL1_HUMAN	33 kDa	0
DNA mismatch repair protein Msh2 OS=Homo sapiens GN=MSH2 PE=1 SV=1	MSH2_HUMAN	105 kDa	0
Eukaryotic peptide chain release factor subunit 1 OS=Homo sapiens GN=ETF1 PE=1 SV=3	ERF1_HUMAN	49 kDa	0
S phase cyclin A-associated protein in the endoplasmic reticulum OS=Homo sapiens GN=SCAPER PE=1 SV=2	SCAPE_HUMAN	158 kDa	0
TGF-beta-activated kinase 1 and MAP3K7-binding protein 2 OS=Homo sapiens GN=TAB2 PE=1 SV=1	TAB2_HUMAN	76 kDa	0
Valine--tRNA ligase OS=Homo sapiens GN=VARS PE=1 SV=4	SYVC_HUMAN	140 kDa	0
Transducin beta-like protein 2 OS=Homo sapiens GN=TBL2 PE=1 SV=1	TBL2_HUMAN	50 kDa	0
Far upstream element-binding protein 3 OS=Homo sapiens GN=FUBP3 PE=1 SV=2	FUBP3_HUMAN	62 kDa	0
Basement membrane-specific heparan sulfate proteoglycan core protein OS=Homo sapiens GN=HSPG2 PE=1 SV=4	PGBM_HUMAN	469 kDa	0
Transmembrane protein 209 OS=Homo sapiens GN=TMEM209 PE=1 SV=2	TM209_HUMAN	63 kDa	0
Nucleoporin NDC1 OS=Homo sapiens GN=NDC1 PE=1 SV=2	NDC1_HUMAN	?	0
SPATS2-like protein OS=Homo sapiens GN=SPATS2L PE=1 SV=2	SPS2L_HUMAN	62 kDa	0
Ubiquitin thioesterase OTUB1 OS=Homo sapiens GN=OTUB1 PE=1 SV=2	OTUB1_HUMAN	31 kDa	0
UBX domain-containing protein 7 OS=Homo sapiens GN=UBXN7 PE=1 SV=2	UBXN7_HUMAN	55 kDa	0
Peroxisomal bifunctional enzyme OS=Homo sapiens GN=EHHADH PE=1 SV=3	ECHP_HUMAN	79 kDa	0
Calpain-1 catalytic subunit OS=Homo sapiens GN=CAPN1 PE=1 SV=1	CAN1_HUMAN	82 kDa	0
Spectrin alpha chain, non-erythrocytic 1 OS=Homo sapiens GN=SPTAN1 PE=1 SV=3	SPTN1_HUMAN	?	0
Angiomotin OS=Homo sapiens GN=AMOT PE=1 SV=1	AMOT_HUMAN	118 kDa	0
Interferon regulatory factor 2-binding protein 2 OS=Homo sapiens GN=IRF2BP2 PE=1 SV=2	I2BP2_HUMAN	?	0
Vesicle-trafficking protein SEC22b OS=Homo sapiens GN=SEC22B PE=1 SV=4	SC22B_HUMAN	25 kDa	0
Histone acetyltransferase type B catalytic subunit OS=Homo sapiens GN=HAT1 PE=1 SV=1	HAT1_HUMAN	50 kDa	0
Ras-associated and pleckstrin homology domains-containing protein 1 OS=Homo sapiens GN=RAPH1 PE=1 SV=3	RAPH1_HUMAN	135 kDa	0
Inosine-5'-monophosphate dehydrogenase 2 OS=Homo sapiens GN=IMPDH2 PE=1 SV=2	IMDH2_HUMAN	56 kDa	0
Pinin OS=Homo sapiens GN=PNN PE=1 SV=4	PININ_HUMAN	82 kDa	0
Surfeit locus protein 4 OS=Homo sapiens GN=SURF4 PE=1 SV=3	SURF4_HUMAN	30 kDa	0
Small nuclear ribonucleoprotein-associated proteins B and B' OS=Homo sapiens GN=SNRPB PE=1 SV=2	RSMB_HUMAN	25 kDa	0
Ubiquitin recognition factor in ER-associated degradation protein 1 OS=Homo sapiens GN=UFD1 PE=1 SV=3	UFD1_HUMAN	35 kDa	0
DAZ-associated protein 1 OS=Homo sapiens GN=DAZAP1 PE=1 SV=1	DAZP1_HUMAN	43 kDa	0
Tight junction protein ZO-1 OS=Homo sapiens GN=TJP1 PE=1 SV=3	ZO1_HUMAN	?	0
Abl interactor 1 OS=Homo sapiens GN=ABI1 PE=1 SV=4	ABI1_HUMAN	55 kDa	0
6-phosphogluconate dehydrogenase, decarboxylating OS=Homo sapiens GN=PGD PE=1 SV=3	6PGD_HUMAN	?	0
26S proteasome non-ATPase regulatory subunit 3 OS=Homo sapiens GN=PSMD3 PE=1 SV=2	PSMD3_HUMAN	61 kDa	0
AH receptor-interacting protein OS=Homo sapiens GN=AIP PE=1 SV=2	AIP_HUMAN	38 kDa	0
AP-3 complex subunit sigma-1 OS=Homo sapiens GN=AP3S1 PE=1 SV=1	AP3S1_HUMAN	22 kDa	0
Acidic leucine-rich nuclear phosphoprotein 32 family member E OS=Homo sapiens GN=ANP32E PE=1 SV=1	AN32E_HUMAN	31 kDa	0
Actin-related protein 2/3 complex subunit 4 OS=Homo sapiens GN=ARPC4 PE=1 SV=3	ARPC4_HUMAN	20 kDa	0
Alpha-taxilin OS=Homo sapiens GN=TXLNA PE=1 SV=3	TXLNA_HUMAN	62 kDa	0
BUB3-interacting and GLEBS motif-containing protein ZNF207 OS=Homo sapiens GN=ZNF207 PE=1 SV=1	ZN207_HUMAN	51 kDa	0
Bcl-2-associated transcription factor 1 OS=Homo sapiens GN=BCLAF1 PE=1 SV=2	BCLF1_HUMAN	106 kDa	0
Calpain-2 catalytic subunit OS=Homo sapiens GN=CAPN2 PE=1 SV=6	CAN2_HUMAN	80 kDa	0
Caveolin-1 OS=Homo sapiens GN=CAV1 PE=1 SV=4	CAV1_HUMAN	20 kDa	0
Chromosome transmission fidelity protein 8 homolog isoform 2 OS=Homo sapiens GN=CHTF8 PE=1 SV=1	CTF8A_HUMAN	51 kDa	0
Cystatin-B OS=Homo sapiens GN=CSTB PE=1 SV=2	CYTB_HUMAN	11 kDa	0
Cytochrome b5 OS=Homo sapiens GN=CYB5A PE=1 SV=2	CYB5_HUMAN	15 kDa	0
Cytochrome c oxidase subunit 2 OS=Homo sapiens GN=MT-CO2 PE=1 SV=1	COX2_HUMAN	26 kDa	0
DNA-directed RNA polymerases I and III subunit RPAC1 OS=Homo sapiens GN=POLR1C PE=1 SV=1	RPAC1_HUMAN	?	0
DNA-directed RNA polymerases I, II, and III subunit RPABC3 OS=Homo sapiens GN=POLR2H PE=1 SV=4	RPAB3_HUMAN	17 kDa	0
Desmoglein-2 OS=Homo sapiens GN=DSG2 PE=1 SV=2	DSG2_HUMAN	122 kDa	0
Dolichyl-diphosphooligosaccharide--protein glycosyltransferase subunit DAD1 OS=Homo sapiens GN=DAD1 PE=1 SV=3	DAD1_HUMAN	12 kDa	0
Epoxide hydrolase 1 OS=Homo sapiens GN=EPHX1 PE=1 SV=1	HYEP_HUMAN	53 kDa	0
Estradiol 17-beta-dehydrogenase 11 OS=Homo sapiens GN=HSD17B11 PE=1 SV=3	DHB11_HUMAN	33 kDa	0
Eukaryotic translation initiation factor 3 subunit C OS=Homo sapiens GN=EIF3C PE=1 SV=1	EIF3C_HUMAN	?	0
H/ACA ribonucleoprotein complex non-core subunit NAF1 OS=Homo sapiens GN=NAF1 PE=1 SV=2	NAF1_HUMAN	54 kDa	0
Heterogeneous nuclear ribonucleoprotein U-like protein 2 OS=Homo sapiens GN=HNRNPUL2 PE=1 SV=1	HNRL2_HUMAN	85 kDa	0
Histone-lysine N-methyltransferase SETDB1 OS=Homo sapiens GN=SETDB1 PE=1 SV=1	SETB1_HUMAN	143 kDa	0
Interleukin enhancer-binding factor 2 OS=Homo sapiens GN=ILF2 PE=1 SV=2	ILF2_HUMAN	43 kDa	0
Lysozyme C OS=Homo sapiens GN=LYZ PE=1 SV=1	LYSC_HUMAN	17 kDa	0
Major facilitator superfamily domain-containing protein 10 OS=Homo sapiens GN=MFSD10 PE=1 SV=1	MFS10_HUMAN	48 kDa	0
Myeloid leukemia factor 2 OS=Homo sapiens GN=MLF2 PE=1 SV=1	MLF2_HUMAN	28 kDa	0
Myotrophin OS=Homo sapiens GN=MTPN PE=1 SV=2	P58546 (+1)	13 kDa	0
Neural Wiskott-Aldrich syndrome protein OS=Homo sapiens GN=WASL PE=1 SV=2	WASL_HUMAN	55 kDa	0
Nucleoporin NUP53 OS=Homo sapiens GN=NUP35 PE=1 SV=1	NUP53_HUMAN	?	0
Nucleoporin NUP188 homolog OS=Homo sapiens GN=NUP188 PE=1 SV=1	NU188_HUMAN	?	0
Nucleoporin Nup37 OS=Homo sapiens GN=NUP37 PE=1 SV=1	NUP37_HUMAN	37 kDa	0
PRKC apoptosis WT1 regulator protein OS=Homo sapiens GN=PAWR PE=1 SV=1	PAWR_HUMAN	37 kDa	0
Peptidyl-prolyl cis-trans isomerase G OS=Homo sapiens GN=PPIG PE=1 SV=2	PPIG_HUMAN	?	0
Poly [ADP-ribose] polymerase 9 OS=Homo sapiens GN=PARP9 PE=1 SV=2	PARP9_HUMAN	96 kDa	0
Polyadenylate-binding protein 2 OS=Homo sapiens GN=PABPN1 PE=1 SV=3	PABP2_HUMAN	?	0
Programmed cell death protein 6 OS=Homo sapiens GN=PDCD6 PE=1 SV=1	PDCD6_HUMAN	22 kDa	0
Proteasomal ubiquitin receptor ADRM1 OS=Homo sapiens GN=ADRM1 PE=1 SV=2	Q16186 (+1)	42 kDa	0
Proteasome subunit alpha type-6 OS=Homo sapiens GN=PSMA6 PE=1 SV=1	PSA6_HUMAN	27 kDa	0
Cluster of Protein SET OS=Homo sapiens GN=SET PE=1 SV=3 (SET_HUMAN)	SET_HUMAN [2]	33 kDa	0
Protein SET OS=Homo sapiens GN=SET PE=1 SV=3	SET_HUMAN	33 kDa	0
Protein SETSIP OS=Homo sapiens GN=SETSIP PE=1 SV=1	P0DME0	35 kDa	0
Protein cornichon homolog 4 OS=Homo sapiens GN=CNIH4 PE=1 SV=1	CNIH4_HUMAN	16 kDa	0
Protein disulfide-isomerase A6 OS=Homo sapiens GN=PDIA6 PE=1 SV=1	PDIA6_HUMAN	48 kDa	0
Protein phosphatase Slingshot homolog 3 OS=Homo sapiens GN=SSH3 PE=1 SV=2	SSH3_HUMAN	73 kDa	0
Ras association domain-containing protein 7 OS=Homo sapiens GN=RASSF7 PE=1 SV=1	RASF7_HUMAN	40 kDa	0
Ras-related protein Rab-5C OS=Homo sapiens GN=RAB5C PE=1 SV=2	RAB5C_HUMAN	?	0
Rho GDP-dissociation inhibitor 2 OS=Homo sapiens GN=ARHGDIB PE=1 SV=3	GDIR2_HUMAN	23 kDa	0
Cluster of Scaffold attachment factor B1 OS=Homo sapiens GN=SAFB PE=1 SV=4 (SAFB1_HUMAN)	SAFB1_HUMAN [2]	103 kDa	0
Scaffold attachment factor B1 OS=Homo sapiens GN=SAFB PE=1 SV=4	SAFB1_HUMAN	103 kDa	0
Scaffold attachment factor B2 OS=Homo sapiens GN=SAFB2 PE=1 SV=1	SAFB2_HUMAN	?	0
Cluster of Septin-7 OS=Homo sapiens GN=SEPT7 PE=1 SV=2 (SEPT7_HUMAN)	SEPT7_HUMAN [3]	?	0
Septin-7 OS=Homo sapiens GN=SEPT7 PE=1 SV=2	SEPT7_HUMAN	?	0
Septin-14 OS=Homo sapiens GN=SEPT14 PE=1 SV=2	Q6ZU15	50 kDa	0
Septin-14 OS=Homo sapiens GN=SEPT14 PE=1 SV=2	SEP14_HUMAN	50 kDa	0
Cluster of Serine/arginine-rich splicing factor 10 OS=Homo sapiens GN=SRSF10 PE=1 SV=1 (SRS10_HUMAN)	SRS10_HUMAN [2]	31 kDa	0
Serine/arginine-rich splicing factor 10 OS=Homo sapiens GN=SRSF10 PE=1 SV=1	SRS10_HUMAN	31 kDa	0
Serine/arginine-rich splicing factor 12 OS=Homo sapiens GN=SRSF12 PE=2 SV=1	SRS12_HUMAN	31 kDa	0
Serine/threonine-protein phosphatase 2A catalytic subunit alpha isoform OS=Homo sapiens GN=PPP2CA PE=1 SV=1	PP2AA_HUMAN	36 kDa	0
Signal recognition particle 14 kDa protein OS=Homo sapiens GN=SRP14 PE=1 SV=2	SRP14_HUMAN	15 kDa	0
Signal recognition particle 19 kDa protein OS=Homo sapiens GN=SRP19 PE=1 SV=3	SRP19_HUMAN	?	0
Thioredoxin-dependent peroxide reductase, mitochondrial OS=Homo sapiens GN=PRDX3 PE=1 SV=3	PRDX3_HUMAN	28 kDa	0
Tumor susceptibility gene 101 protein OS=Homo sapiens GN=TSG101 PE=1 SV=2	TS101_HUMAN	44 kDa	0
U1 small nuclear ribonucleoprotein C OS=Homo sapiens GN=SNRPC PE=1 SV=1	RU1C_HUMAN	17 kDa	0
Ubiquitin-associated protein 2-like OS=Homo sapiens GN=UBAP2L PE=1 SV=2	UBP2L_HUMAN	?	0
Uncharacterized protein C11orf98 OS=Homo sapiens GN=C11orf98 PE=4 SV=1	CK098_HUMAN	14 kDa	0
Very-long-chain enoyl-CoA reductase OS=Homo sapiens GN=TECR PE=1 SV=1	TECR_HUMAN	36 kDa	0
WD repeat and FYVE domain-containing protein 1 OS=Homo sapiens GN=WDFY1 PE=1 SV=1	WDFY1_HUMAN	46 kDa	0
YTH domain-containing protein 1 OS=Homo sapiens GN=YTHDC1 PE=1 SV=3	YTDC1_HUMAN	85 kDa	0
Zinc finger CCCH-type antiviral protein 1-like OS=Homo sapiens GN=ZC3HAV1L PE=1 SV=2	ZCCHL_HUMAN	33 kDa	0
Cluster of Nucleolysin TIAR OS=Homo sapiens GN=TIAL1 PE=1 SV=1 (TIAR_HUMAN)	TIAR_HUMAN [2]	?	0
Nucleolysin TIAR OS=Homo sapiens GN=TIAL1 PE=1 SV=1	TIAR_HUMAN	?	0
Nucleolysin TIA-1 isoform p40 OS=Homo sapiens GN=TIA1 PE=1 SV=3	TIA1_HUMAN	?	0
Exophilin-5 OS=Homo sapiens GN=EXPH5 PE=1 SV=3	EXPH5_HUMAN	?	0
Set1/Ash2 histone methyltransferase complex subunit ASH2 OS=Homo sapiens GN=ASH2L PE=1 SV=1	ASH2L_HUMAN	?	0
mRNA export factor OS=Homo sapiens GN=RAE1 PE=1 SV=1	RAE1L_HUMAN	41 kDa	0
Cluster of La-related protein 1 OS=Homo sapiens GN=LARP1 PE=1 SV=2 (LARP1_HUMAN)	LARP1_HUMAN [2]	124 kDa	0
La-related protein 1 OS=Homo sapiens GN=LARP1 PE=1 SV=2	LARP1_HUMAN	124 kDa	0
La-related protein 1B OS=Homo sapiens GN=LARP1B PE=1 SV=2	LAR1B_HUMAN	105 kDa	0
Glutamine--fructose-6-phosphate aminotransferase [isomerizing] 1 OS=Homo sapiens GN=GFPT1 PE=1 SV=3	GFPT1_HUMAN	79 kDa	0
Serine/arginine-rich splicing factor 11 OS=Homo sapiens GN=SRSF11 PE=1 SV=1	SRS11_HUMAN	54 kDa	0
ETS-related transcription factor Elf-3 OS=Homo sapiens GN=ELF3 PE=1 SV=1	ELF3_HUMAN	41 kDa	0
Cold-inducible RNA-binding protein OS=Homo sapiens GN=CIRBP PE=1 SV=1	CIRBP_HUMAN	19 kDa	0
26S proteasome regulatory subunit 4 OS=Homo sapiens GN=PSMC1 PE=1 SV=1	PRS4_HUMAN	49 kDa	0
Protein diaphanous homolog 1 OS=Homo sapiens GN=DIAPH1 PE=1 SV=2	DIAP1_HUMAN	?	0
Eukaryotic translation initiation factor 4H OS=Homo sapiens GN=EIF4H PE=1 SV=5	IF4H_HUMAN	?	0
Putative small nuclear ribonucleoprotein G-like protein 15 OS=Homo sapiens GN=SNRPGP15 PE=5 SV=2	RUXGL_HUMAN	9 kDa	0
Poly(U)-binding-splicing factor PUF60 OS=Homo sapiens GN=PUF60 PE=1 SV=1	PUF60_HUMAN	60 kDa	0
General transcription factor 3C polypeptide 4 OS=Homo sapiens GN=GTF3C4 PE=1 SV=2	TF3C4_HUMAN	92 kDa	0
Actin-related protein 2/3 complex subunit 1B OS=Homo sapiens GN=ARPC1B PE=1 SV=3	ARC1B_HUMAN	41 kDa	0
UPF0568 protein C14orf166 OS=Homo sapiens GN=C14orf166 PE=1 SV=1	CN166_HUMAN	28 kDa	0
Cohesin subunit SA-2 OS=Homo sapiens GN=STAG2 PE=1 SV=3	STAG2_HUMAN	?	0
Eukaryotic translation initiation factor 4 gamma 3 OS=Homo sapiens GN=EIF4G3 PE=1 SV=2	IF4G3_HUMAN	?	0
UDP-glucose 6-dehydrogenase OS=Homo sapiens GN=UGDH PE=1 SV=1	UGDH_HUMAN	?	0
Calmodulin-1 OS=Homo sapiens GN=CALM1 PE=1 SV=1	CALM1_HUMAN (+2)	17 kDa	0
Gem-associated protein 5 OS=Homo sapiens GN=GEMIN5 PE=1 SV=3	GEMI5_HUMAN	169 kDa	0
Cluster of Importin subunit alpha-4 OS=Homo sapiens GN=KPNA3 PE=1 SV=2 (IMA4_HUMAN)	IMA4_HUMAN [2]	58 kDa	0
Importin subunit alpha-4 OS=Homo sapiens GN=KPNA3 PE=1 SV=2	IMA4_HUMAN	58 kDa	0
Importin subunit alpha-3 OS=Homo sapiens GN=KPNA4 PE=1 SV=1	IMA3_HUMAN	58 kDa	0
Neutral alpha-glucosidase AB OS=Homo sapiens GN=GANAB PE=1 SV=3	GANAB_HUMAN	107 kDa	0
Protein transport protein Sec61 subunit alpha isoform 1 OS=Homo sapiens GN=SEC61A1 PE=1 SV=2	S61A1_HUMAN	52 kDa	0
Clathrin interactor 1 OS=Homo sapiens GN=CLINT1 PE=1 SV=1	EPN4_HUMAN	68 kDa	0
Transcriptional repressor p66-alpha OS=Homo sapiens GN=GATAD2A PE=1 SV=1	P66A_HUMAN	?	0
Elongation of very long chain fatty acids protein 1 OS=Homo sapiens GN=ELOVL1 PE=1 SV=1	ELOV1_HUMAN	33 kDa	0
Cluster of Activity-dependent neuroprotector homeobox protein OS=Homo sapiens GN=ADNP PE=1 SV=1 (ADNP_HUMAN)	ADNP_HUMAN [2]	124 kDa	0
Activity-dependent neuroprotector homeobox protein OS=Homo sapiens GN=ADNP PE=1 SV=1	ADNP_HUMAN	124 kDa	0
Activity-dependent neuroprotector homeobox protein OS=Homo sapiens GN=ADNP PE=1 SV=1	Q9H2P0	124 kDa	0
ATP-binding cassette sub-family E member 1 OS=Homo sapiens GN=ABCE1 PE=1 SV=1	ABCE1_HUMAN	67 kDa	0
Pre-mRNA-splicing factor SYF2 OS=Homo sapiens GN=SYF2 PE=1 SV=1	SYF2_HUMAN	29 kDa	0
Gigaxonin OS=Homo sapiens GN=GAN PE=1 SV=1	GAN_HUMAN	68 kDa	0
Cluster of Importin subunit alpha-1 OS=Homo sapiens GN=KPNA2 PE=1 SV=1 (IMA1_HUMAN)	IMA1_HUMAN [2]	58 kDa	0
Importin subunit alpha-1 OS=Homo sapiens GN=KPNA2 PE=1 SV=1	IMA1_HUMAN	58 kDa	0
Importin subunit alpha-1 OS=Homo sapiens GN=KPNA2 PE=1 SV=1	P52292	58 kDa	0
Coronin-2A OS=Homo sapiens GN=CORO2A PE=2 SV=2	COR2A_HUMAN	60 kDa	0
G protein pathway suppressor 2 OS=Homo sapiens GN=GPS2 PE=1 SV=3	GPS2_HUMAN	37 kDa	0
Ras GTPase-activating protein-binding protein 1 OS=Homo sapiens GN=G3BP1 PE=1 SV=1	G3BP1_HUMAN	?	0
Polypeptide N-acetylgalactosaminyltransferase 16 OS=Homo sapiens GN=GALNT16 PE=1 SV=2	GLT16_HUMAN	63 kDa	0
Cluster of Eukaryotic translation initiation factor 3 subunit E OS=Homo sapiens GN=EIF3E PE=1 SV=1 (EIF3E_HUMAN)	EIF3E_HUMAN [2]	52 kDa	0
Eukaryotic translation initiation factor 3 subunit E OS=Homo sapiens GN=EIF3E PE=1 SV=1	EIF3E_HUMAN	52 kDa	0
Eukaryotic translation initiation factor 3 subunit E OS=Homo sapiens GN=EIF3E PE=1 SV=1	P60228	52 kDa	0
Immunoglobulin lambda-1 light chain OS=Homo sapiens PE=1 SV=1	IGL1_HUMAN	23 kDa	0
Fragile X mental retardation syndrome-related protein 2 OS=Homo sapiens GN=FXR2 PE=1 SV=2	FXR2_HUMAN	74 kDa	0
Cluster of Peptidyl-prolyl cis-trans isomerase NIMA-interacting 1 OS=Homo sapiens GN=PIN1 PE=1 SV=1 (PIN1_HUMAN)	PIN1_HUMAN [2]	18 kDa	0
Peptidyl-prolyl cis-trans isomerase NIMA-interacting 1 OS=Homo sapiens GN=PIN1 PE=1 SV=1	PIN1_HUMAN	18 kDa	0
Peptidyl-prolyl cis-trans isomerase NIMA-interacting 1 OS=Homo sapiens GN=PIN1 PE=1 SV=1	Q13526	18 kDa	0
Nicotinamide phosphoribosyltransferase OS=Homo sapiens GN=NAMPT PE=1 SV=1	P43490	56 kDa	0
Cluster of Eukaryotic translation initiation factor 3 subunit F OS=Homo sapiens GN=EIF3F PE=1 SV=1 (O00303)	O00303 [2]	38 kDa	0
Eukaryotic translation initiation factor 3 subunit F OS=Homo sapiens GN=EIF3F PE=1 SV=1	EIF3F_HUMAN	38 kDa	0
Eukaryotic translation initiation factor 3 subunit F OS=Homo sapiens GN=EIF3F PE=1 SV=1	O00303	38 kDa	0
Proliferating cell nuclear antigen OS=Homo sapiens GN=PCNA PE=1 SV=1	PCNA_HUMAN	29 kDa	0
Cluster of 60S ribosomal protein L30 OS=Homo sapiens GN=RPL30 PE=1 SV=2 (RL30_HUMAN)	RL30_HUMAN [2]	13 kDa	0
60S ribosomal protein L30 OS=Homo sapiens GN=RPL30 PE=1 SV=2	RL30_HUMAN	13 kDa	0
60S ribosomal protein L30 OS=Homo sapiens GN=RPL30 PE=1 SV=2	P62888	13 kDa	0
Cluster of Inorganic pyrophosphatase OS=Homo sapiens GN=PPA1 PE=1 SV=2 (IPYR_HUMAN)	IPYR_HUMAN [2]	33 kDa	0
Inorganic pyrophosphatase OS=Homo sapiens GN=PPA1 PE=1 SV=2	IPYR_HUMAN	33 kDa	0
Inorganic pyrophosphatase OS=Homo sapiens GN=PPA1 PE=1 SV=2	Q15181	33 kDa	0
Beta/gamma crystallin domain-containing protein 1 OS=Homo sapiens GN=CRYBG1 PE=1 SV=3	CRBG1_HUMAN	189 kDa	0
Exportin-2 OS=Homo sapiens GN=CSE1L PE=1 SV=3	XPO2_HUMAN	?	0
Putative 60S ribosomal protein L39-like 5 OS=Homo sapiens GN=RPL39P5 PE=5 SV=2	R39L5_HUMAN (+1)	6 kDa	0
Cluster of Choline-phosphate cytidylyltransferase A OS=Homo sapiens GN=PCYT1A PE=1 SV=2 (PCY1A_HUMAN)	PCY1A_HUMAN [2]	42 kDa	0
Choline-phosphate cytidylyltransferase A OS=Homo sapiens GN=PCYT1A PE=1 SV=2	PCY1A_HUMAN	42 kDa	0
Choline-phosphate cytidylyltransferase B OS=Homo sapiens GN=PCYT1B PE=1 SV=1	PCY1B_HUMAN	42 kDa	0
Protein NLRC5 OS=Homo sapiens GN=NLRC5 PE=1 SV=3	NLRC5_HUMAN	?	0
Synaptopodin-2 OS=Homo sapiens GN=SYNPO2 PE=1 SV=2	SYNP2_HUMAN	118 kDa	0
Titin OS=Homo sapiens GN=TTN PE=1 SV=4	TITIN_HUMAN	?	0
Septin-6 OS=Homo sapiens GN=SEPT6 PE=1 SV=4	SEPT6_HUMAN	?	0
Septin-8 OS=Homo sapiens GN=SEPT8 PE=1 SV=4	SEPT8_HUMAN	56 kDa	0
Nuclear pore complex protein Nup98-Nup96 OS=Homo sapiens GN=NUP98 PE=1 SV=4	NUP98_HUMAN	?	0
Dynamin-1 OS=Homo sapiens GN=DNM1 PE=1 SV=2	DYN1_HUMAN	?	0
Prefoldin subunit 3 OS=Homo sapiens GN=VBP1 PE=1 SV=3	PFD3_HUMAN	23 kDa	0
60S acidic ribosomal protein P1 OS=Homo sapiens GN=RPLP1 PE=1 SV=1	RLA1_HUMAN	12 kDa	0
Pleiotropic regulator 1 OS=Homo sapiens GN=PLRG1 PE=1 SV=1	PLRG1_HUMAN	57 kDa	0
Cluster of Mediator of RNA polymerase II transcription subunit 12 OS=Homo sapiens GN=MED12 PE=1 SV=4 (MED12_HUMAN)	MED12_HUMAN [2]	?	0
Mediator of RNA polymerase II transcription subunit 12 OS=Homo sapiens GN=MED12 PE=1 SV=4	MED12_HUMAN	?	0
Mediator of RNA polymerase II transcription subunit 12-like protein OS=Homo sapiens GN=MED12L PE=1 SV=2	MD12L_HUMAN	240 kDa	0
E3 ubiquitin-protein ligase Itchy homolog OS=Homo sapiens GN=ITCH PE=1 SV=2	ITCH_HUMAN	?	0
Pre-mRNA-splicing factor ATP-dependent RNA helicase PRP16 OS=Homo sapiens GN=DHX38 PE=1 SV=2	PRP16_HUMAN	141 kDa	0
REST corepressor 3 OS=Homo sapiens GN=RCOR3 PE=1 SV=2	RCOR3_HUMAN	56 kDa	0
Proteasome-associated protein ECM29 homolog OS=Homo sapiens GN=ECM29 PE=1 SV=2	ECM29_HUMAN	204 kDa	0
Polyhomeotic-like protein 2 OS=Homo sapiens GN=PHC2 PE=1 SV=1	PHC2_HUMAN	91 kDa	0
Calmodulin-regulated spectrin-associated protein 2 OS=Homo sapiens GN=CAMSAP2 PE=1 SV=3	CAMP2_HUMAN	?	0
E3 ubiquitin-protein ligase RING2 OS=Homo sapiens GN=RNF2 PE=1 SV=1	RING2_HUMAN	38 kDa	0
Erbin OS=Homo sapiens GN=ERBIN PE=1 SV=2	ERBIN_HUMAN	158 kDa	0
Importin-5 OS=Homo sapiens GN=IPO5 PE=1 SV=4	IPO5_HUMAN	?	0
Aspartate--tRNA ligase, cytoplasmic OS=Homo sapiens GN=DARS PE=1 SV=2	SYDC_HUMAN	57 kDa	0
Osteoclast-stimulating factor 1 OS=Homo sapiens GN=OSTF1 PE=1 SV=2	OSTF1_HUMAN	24 kDa	0
Protein LSM12 homolog OS=Homo sapiens GN=LSM12 PE=1 SV=2	LSM12_HUMAN	22 kDa	0
ODB2_HUMAN-DECOY	ODB2_HUMAN-DECOY	?	0
Serine/threonine-protein phosphatase PGAM5, mitochondrial OS=Homo sapiens GN=PGAM5 PE=1 SV=2	PGAM5_HUMAN	32 kDa	0
Complement C4-A OS=Homo sapiens GN=C4A PE=1 SV=2	CO4A_HUMAN	193 kDa	0
SYNE1_HUMAN-DECOY	SYNE1_HUMAN-DECOY	?	0
Coiled-coil domain-containing protein 158 OS=Homo sapiens GN=CCDC158 PE=2 SV=2	CD158_HUMAN	?	0
SAFB-like transcription modulator OS=Homo sapiens GN=SLTM PE=1 SV=2	SLTM_HUMAN	117 kDa	0
RYR2_HUMAN-DECOY	RYR2_HUMAN-DECOY	?	0
Sperm-associated antigen 5 OS=Homo sapiens GN=SPAG5 PE=1 SV=2	SPAG5_HUMAN	134 kDa	0
E3 ubiquitin-protein ligase RING1 OS=Homo sapiens GN=RING1 PE=1 SV=2	RING1_HUMAN	42 kDa	0
Ubiquitin carboxyl-terminal hydrolase 10 OS=Homo sapiens GN=USP10 PE=1 SV=2	UBP10_HUMAN	87 kDa	0
DNA (cytosine-5)-methyltransferase 1 OS=Homo sapiens GN=DNMT1 PE=1 SV=2	DNMT1_HUMAN	?	0
Transportin-3 OS=Homo sapiens GN=TNPO3 PE=1 SV=3	TNPO3_HUMAN	?	0
Basic leucine zipper and W2 domain-containing protein 2 OS=Homo sapiens GN=BZW2 PE=1 SV=1	BZW2_HUMAN	48 kDa	0
U4/U6 small nuclear ribonucleoprotein Prp4 OS=Homo sapiens GN=PRPF4 PE=1 SV=2	PRP4_HUMAN	58 kDa	0
Cluster of Unconventional myosin-Ib OS=Homo sapiens GN=MYO1B PE=1 SV=3 (MYO1B_HUMAN)	MYO1B_HUMAN [2]	132 kDa	0
Unconventional myosin-Ia OS=Homo sapiens GN=MYO1A PE=2 SV=1	MYO1A_HUMAN	118 kDa	0
Unconventional myosin-Ib OS=Homo sapiens GN=MYO1B PE=1 SV=3	MYO1B_HUMAN	132 kDa	0
5'-3' exoribonuclease 2 OS=Homo sapiens GN=XRN2 PE=1 SV=1	XRN2_HUMAN	109 kDa	0
Small nuclear ribonucleoprotein F OS=Homo sapiens GN=SNRPF PE=1 SV=1	RUXF_HUMAN	10 kDa	0
Exosome complex exonuclease RRP44 OS=Homo sapiens GN=DIS3 PE=1 SV=2	RRP44_HUMAN	109 kDa	0
Protein arginine N-methyltransferase 5 OS=Homo sapiens GN=PRMT5 PE=1 SV=4	ANM5_HUMAN	73 kDa	0
ZFHX4_HUMAN-DECOY	ZFHX4_HUMAN-DECOY	?	0
Pyrin and HIN domain-containing protein 1 OS=Homo sapiens GN=PYHIN1 PE=1 SV=1	IFIX_HUMAN	55 kDa	0
Protein ERGIC-53 OS=Homo sapiens GN=LMAN1 PE=1 SV=2	LMAN1_HUMAN	58 kDa	0
Cluster of Serine/threonine-protein kinase MAK OS=Homo sapiens GN=MAK PE=1 SV=2 (MAK_HUMAN)	MAK_HUMAN [13]	?	0
Tyrosine-protein kinase Fgr OS=Homo sapiens GN=FGR PE=1 SV=2	FGR_HUMAN	59 kDa	0
Cyclin-dependent kinase 20 OS=Homo sapiens GN=CDK20 PE=1 SV=1	CDK20_HUMAN	39 kDa	0
Fibroblast growth factor receptor 1 OS=Homo sapiens GN=FGFR1 PE=1 SV=3	FGFR1_HUMAN	92 kDa	0
Fibroblast growth factor receptor 2 OS=Homo sapiens GN=FGFR2 PE=1 SV=1	FGFR2_HUMAN	92 kDa	0
Fibroblast growth factor receptor 3 OS=Homo sapiens GN=FGFR3 PE=1 SV=1	FGFR3_HUMAN	88 kDa	0
Fibroblast growth factor receptor 4 OS=Homo sapiens GN=FGFR4 PE=1 SV=2	FGFR4_HUMAN	88 kDa	0
Proto-oncogene tyrosine-protein kinase Src OS=Homo sapiens GN=SRC PE=1 SV=3	SRC_HUMAN	60 kDa	0
Serine/threonine-protein kinase ICK OS=Homo sapiens GN=ICK PE=1 SV=1	ICK_HUMAN	71 kDa	0
Serine/threonine-protein kinase MAK OS=Homo sapiens GN=MAK PE=1 SV=2	MAK_HUMAN	?	0
Tyrosine-protein kinase Blk OS=Homo sapiens GN=BLK PE=1 SV=3	P51451	58 kDa	0
Tyrosine-protein kinase HCK OS=Homo sapiens GN=HCK PE=1 SV=5	HCK_HUMAN	60 kDa	0
Tyrosine-protein kinase Lyn OS=Homo sapiens GN=LYN PE=1 SV=3	LYN_HUMAN	59 kDa	0
Tyrosine-protein kinase Yes OS=Homo sapiens GN=YES1 PE=1 SV=3	P07947	61 kDa	0
4F2 cell-surface antigen heavy chain OS=Homo sapiens GN=SLC3A2 PE=1 SV=3	4F2_HUMAN	68 kDa	0
5'-3' exoribonuclease 1 OS=Homo sapiens GN=XRN1 PE=1 SV=1	XRN1_HUMAN	194 kDa	0
7SK snRNA methylphosphate capping enzyme OS=Homo sapiens GN=MEPCE PE=1 SV=1	MEPCE_HUMAN	?	0
14 kDa phosphohistidine phosphatase OS=Homo sapiens GN=PHPT1 PE=1 SV=1	PHP14_HUMAN	14 kDa	0
14-3-3 protein eta OS=Homo sapiens GN=YWHAH PE=1 SV=4	1433F_HUMAN	28 kDa	0
14-3-3 protein sigma OS=Homo sapiens GN=SFN PE=1 SV=1	1433S_HUMAN	?	0
26S proteasome non-ATPase regulatory subunit 4 OS=Homo sapiens GN=PSMD4 PE=1 SV=1	PSMD4_HUMAN	?	0
26S proteasome non-ATPase regulatory subunit 5 OS=Homo sapiens GN=PSMD5 PE=1 SV=3	PSMD5_HUMAN	56 kDa	0
26S proteasome non-ATPase regulatory subunit 7 OS=Homo sapiens GN=PSMD7 PE=1 SV=2	P51665	37 kDa	0
26S proteasome non-ATPase regulatory subunit 8 OS=Homo sapiens GN=PSMD8 PE=1 SV=2	P48556	40 kDa	0
26S proteasome non-ATPase regulatory subunit 10 OS=Homo sapiens GN=PSMD10 PE=1 SV=1	PSD10_HUMAN	?	0
26S proteasome non-ATPase regulatory subunit 11 OS=Homo sapiens GN=PSMD11 PE=1 SV=3	PSD11_HUMAN	47 kDa	0
26S proteasome non-ATPase regulatory subunit 13 OS=Homo sapiens GN=PSMD13 PE=1 SV=2	PSD13_HUMAN	?	0
26S proteasome regulatory subunit 6A OS=Homo sapiens GN=PSMC3 PE=1 SV=3	PRS6A_HUMAN	49 kDa	0
26S proteasome regulatory subunit 6B OS=Homo sapiens GN=PSMC4 PE=1 SV=2	PRS6B_HUMAN	?	0
26S proteasome regulatory subunit 8 OS=Homo sapiens GN=PSMC5 PE=1 SV=1	PRS8_HUMAN	46 kDa	0
28 kDa heat- and acid-stable phosphoprotein OS=Homo sapiens GN=PDAP1 PE=1 SV=1	HAP28_HUMAN	21 kDa	0
Cluster of 40S ribosomal protein S17 OS=Homo sapiens GN=RPS17 PE=1 SV=2 (RS17_HUMAN)	RS17_HUMAN [2]	16 kDa	0
40S ribosomal protein S17 OS=Homo sapiens GN=RPS17 PE=1 SV=2	RS17_HUMAN	16 kDa	0
40S ribosomal protein S17 OS=Homo sapiens GN=RPS17 PE=1 SV=2	P08708	16 kDa	0
60S ribosomal export protein NMD3 OS=Homo sapiens GN=NMD3 PE=1 SV=1	NMD3_HUMAN	58 kDa	0
60S ribosomal protein L23a OS=Homo sapiens GN=RPL23A PE=1 SV=1	P62750	18 kDa	0
60S ribosomal protein L32 OS=Homo sapiens GN=RPL32 PE=1 SV=2	RL32_HUMAN	16 kDa	0
60S ribosomal protein L36a OS=Homo sapiens GN=RPL36A PE=1 SV=2	RL36A_HUMAN (+1)	12 kDa	0
60S ribosomal protein L37a OS=Homo sapiens GN=RPL37A PE=1 SV=2	RL37A_HUMAN	10 kDa	0
116 kDa U5 small nuclear ribonucleoprotein component OS=Homo sapiens GN=EFTUD2 PE=1 SV=1	U5S1_HUMAN	109 kDa	0
182 kDa tankyrase-1-binding protein OS=Homo sapiens GN=TNKS1BP1 PE=1 SV=4	TB182_HUMAN	182 kDa	0
A-kinase anchor protein 2 OS=Homo sapiens GN=AKAP2 PE=1 SV=3	AKAP2_HUMAN	?	0
A-kinase anchor protein 8-like OS=Homo sapiens GN=AKAP8L PE=1 SV=3	AKP8L_HUMAN	?	0
ACTBL_HUMAN-DECOY	ACTBL_HUMAN-DECOY	?	0
ADP-ribosylation factor 6 OS=Homo sapiens GN=ARF6 PE=1 SV=2	P62330	20 kDa	0
ADP-ribosylation factor-binding protein GGA2 OS=Homo sapiens GN=GGA2 PE=1 SV=3	GGA2_HUMAN	67 kDa	0
ADP-ribosylation factor-like protein 1 OS=Homo sapiens GN=ARL1 PE=1 SV=1	ARL1_HUMAN	20 kDa	0
ADP/ATP translocase 2 OS=Homo sapiens GN=SLC25A5 PE=1 SV=7	ADT2_HUMAN	33 kDa	0
AF4/FMR2 family member 4 OS=Homo sapiens GN=AFF4 PE=1 SV=1	AFF4_HUMAN	127 kDa	0
ANGE1_HUMAN-DECOY	ANGE1_HUMAN-DECOY	?	0
AP-1 complex subunit gamma-1 OS=Homo sapiens GN=AP1G1 PE=1 SV=5	AP1G1_HUMAN	91 kDa	0
Cluster of AP-1 complex subunit mu-1 OS=Homo sapiens GN=AP1M1 PE=1 SV=3 (AP1M1_HUMAN)	AP1M1_HUMAN [2]	49 kDa	0
AP-1 complex subunit mu-1 OS=Homo sapiens GN=AP1M1 PE=1 SV=3	AP1M1_HUMAN	49 kDa	0
AP-1 complex subunit mu-2 OS=Homo sapiens GN=AP1M2 PE=1 SV=4	AP1M2_HUMAN	48 kDa	0
AP-2 complex subunit alpha-1 OS=Homo sapiens GN=AP2A1 PE=1 SV=3	AP2A1_HUMAN	?	0
AP-2 complex subunit alpha-2 OS=Homo sapiens GN=AP2A2 PE=1 SV=2	AP2A2_HUMAN	104 kDa	0
Cluster of AP-2 complex subunit beta OS=Homo sapiens GN=AP2B1 PE=1 SV=1 (AP2B1_HUMAN)	AP2B1_HUMAN [2]	?	0
AP-1 complex subunit beta-1 OS=Homo sapiens GN=AP1B1 PE=1 SV=2	AP1B1_HUMAN	?	0
AP-2 complex subunit beta OS=Homo sapiens GN=AP2B1 PE=1 SV=1	AP2B1_HUMAN	?	0
AP-2 complex subunit mu OS=Homo sapiens GN=AP2M1 PE=1 SV=2	AP2M1_HUMAN	50 kDa	0
AP-3 complex subunit beta-1 OS=Homo sapiens GN=AP3B1 PE=1 SV=3	AP3B1_HUMAN	?	0
AP-3 complex subunit delta-1 OS=Homo sapiens GN=AP3D1 PE=1 SV=1	AP3D1_HUMAN	130 kDa	0
ARF GTPase-activating protein GIT2 OS=Homo sapiens GN=GIT2 PE=1 SV=2	GIT2_HUMAN	85 kDa	0
ARHGF_HUMAN-DECOY	ARHGF_HUMAN-DECOY	?	0
ARL14 effector protein OS=Homo sapiens GN=ARL14EP PE=1 SV=1	AL14E_HUMAN	29 kDa	0
ATP synthase subunit f, mitochondrial OS=Homo sapiens GN=ATP5J2 PE=1 SV=3	ATPK_HUMAN	11 kDa	0
ATP-binding cassette sub-family E member 1 OS=Homo sapiens GN=ABCE1 PE=1 SV=1	P61221	67 kDa	0
ATP-binding cassette sub-family F member 1 OS=Homo sapiens GN=ABCF1 PE=1 SV=2	ABCF1_HUMAN	96 kDa	0
ATP-binding cassette sub-family F member 2 OS=Homo sapiens GN=ABCF2 PE=1 SV=2	ABCF2_HUMAN	71 kDa	0
ATP-citrate synthase OS=Homo sapiens GN=ACLY PE=1 SV=3	ACLY_HUMAN	121 kDa	0
ATP-dependent 6-phosphofructokinase, muscle type OS=Homo sapiens GN=PFKM PE=1 SV=2	PFKAM_HUMAN	85 kDa	0
ATP-dependent 6-phosphofructokinase, platelet type OS=Homo sapiens GN=PFKP PE=1 SV=2	PFKAP_HUMAN	86 kDa	0
ATP-dependent RNA helicase DDX42 OS=Homo sapiens GN=DDX42 PE=1 SV=1	DDX42_HUMAN	?	0
ATP-dependent RNA helicase DHX8 OS=Homo sapiens GN=DHX8 PE=1 SV=1	DHX8_HUMAN	139 kDa	0
ATP-dependent RNA helicase DHX36 OS=Homo sapiens GN=DHX36 PE=1 SV=2	DHX36_HUMAN	115 kDa	0
ATPase WRNIP1 OS=Homo sapiens GN=WRNIP1 PE=1 SV=2	WRIP1_HUMAN	72 kDa	0
ATS12_HUMAN-DECOY	ATS12_HUMAN-DECOY	?	0
Abl interactor 2 OS=Homo sapiens GN=ABI2 PE=1 SV=1	ABI2_HUMAN	56 kDa	0
Abnormal spindle-like microcephaly-associated protein OS=Homo sapiens GN=ASPM PE=1 SV=2	ASPM_HUMAN	?	0
Absent in melanoma 1 protein OS=Homo sapiens GN=AIM1 PE=1 SV=3	AIM1_HUMAN	?	0
Acetyl-CoA acetyltransferase, cytosolic OS=Homo sapiens GN=ACAT2 PE=1 SV=2	THIC_HUMAN	41 kDa	0
Cluster of Acetyl-CoA carboxylase 1 OS=Homo sapiens GN=ACACA PE=1 SV=2 (ACACA_HUMAN)	ACACA_HUMAN [2]	?	0
Acetyl-CoA carboxylase 1 OS=Homo sapiens GN=ACACA PE=1 SV=2	ACACA_HUMAN	?	0
Acetyl-CoA carboxylase 2 OS=Homo sapiens GN=ACACB PE=1 SV=3	ACACB_HUMAN	277 kDa	0
Acidic leucine-rich nuclear phosphoprotein 32 family member A OS=Homo sapiens GN=ANP32A PE=1 SV=1	AN32A_HUMAN	29 kDa	0
Acidic leucine-rich nuclear phosphoprotein 32 family member B OS=Homo sapiens GN=ANP32B PE=1 SV=1	AN32B_HUMAN	29 kDa	0
Actin filament-associated protein 1-like 2 OS=Homo sapiens GN=AFAP1L2 PE=1 SV=1	AF1L2_HUMAN	?	0
Actin-binding LIM protein 3 OS=Homo sapiens GN=ABLIM3 PE=1 SV=3	ABLM3_HUMAN	78 kDa	0
Actin-like protein 6A OS=Homo sapiens GN=ACTL6A PE=1 SV=1	ACL6A_HUMAN	47 kDa	0
Actin-related protein 2/3 complex subunit 1B OS=Homo sapiens GN=ARPC1B PE=1 SV=3	O15143	41 kDa	0
Cluster of Actin-related protein 2/3 complex subunit 2 OS=Homo sapiens GN=ARPC2 PE=1 SV=1 (O15144)	O15144 [2]	34 kDa	0
Actin-related protein 2/3 complex subunit 2 OS=Homo sapiens GN=ARPC2 PE=1 SV=1	O15144	34 kDa	0
Actin-related protein 2/3 complex subunit 2 OS=Homo sapiens GN=ARPC2 PE=1 SV=1	ARPC2_HUMAN	34 kDa	0
Actin-related protein 2/3 complex subunit 3 OS=Homo sapiens GN=ARPC3 PE=1 SV=3	O15145	21 kDa	0
Actin-related protein 2/3 complex subunit 5 OS=Homo sapiens GN=ARPC5 PE=1 SV=3	ARPC5_HUMAN	16 kDa	0
Actin-related protein 2/3 complex subunit 5-like protein OS=Homo sapiens GN=ARPC5L PE=1 SV=1	Q9BPX5	17 kDa	0
Cluster of Actin-related protein 3 OS=Homo sapiens GN=ACTR3 PE=1 SV=3 (P61158)	P61158 [2]	47 kDa	0
Actin-related protein 3 OS=Homo sapiens GN=ACTR3 PE=1 SV=3	P61158	47 kDa	0
Actin-related protein 3B OS=Homo sapiens GN=ACTR3B PE=2 SV=1	ARP3B_HUMAN	48 kDa	0
Actin-related protein 3 OS=Homo sapiens GN=ACTR3 PE=1 SV=3	ARP3_HUMAN	47 kDa	0
Activator of 90 kDa heat shock protein ATPase homolog 1 OS=Homo sapiens GN=AHSA1 PE=1 SV=1	AHSA1_HUMAN	38 kDa	0
Adaptin ear-binding coat-associated protein 2 OS=Homo sapiens GN=NECAP2 PE=1 SV=1	NECP2_HUMAN	28 kDa	0
Adenylosuccinate lyase OS=Homo sapiens GN=ADSL PE=1 SV=2	PUR8_HUMAN	55 kDa	0
Adenylosuccinate synthetase isozyme 2 OS=Homo sapiens GN=ADSS PE=1 SV=3	P30520	50 kDa	0
Adenylyl cyclase-associated protein 2 OS=Homo sapiens GN=CAP2 PE=1 SV=1	CAP2_HUMAN	?	0
Afadin OS=Homo sapiens GN=AFDN PE=1 SV=3	AFAD_HUMAN	?	0
Aladin OS=Homo sapiens GN=AAAS PE=1 SV=1	AAAS_HUMAN	60 kDa	0
Alanine--tRNA ligase, cytoplasmic OS=Homo sapiens GN=AARS PE=1 SV=2	SYAC_HUMAN	107 kDa	0
Alanyl-tRNA editing protein Aarsd1 OS=Homo sapiens GN=AARSD1 PE=1 SV=2	AASD1_HUMAN	45 kDa	0
Aldehyde dehydrogenase family 16 member A1 OS=Homo sapiens GN=ALDH16A1 PE=1 SV=2	A16A1_HUMAN	85 kDa	0
Aldo-keto reductase family 1 member C1 OS=Homo sapiens GN=AKR1C1 PE=1 SV=1	AK1C1_HUMAN	37 kDa	0
Aldose reductase OS=Homo sapiens GN=AKR1B1 PE=1 SV=3	ALDR_HUMAN	36 kDa	0
Aldose reductase OS=Homo sapiens GN=AKR1B1 PE=1 SV=3	P15121	36 kDa	0
Cluster of Alpha-2-macroglobulin OS=Homo sapiens GN=A2M PE=1 SV=3 (A2MG_HUMAN)	A2MG_HUMAN [2]	163 kDa	0
Alpha-2-macroglobulin OS=Homo sapiens GN=A2M PE=1 SV=3	A2MG_HUMAN	163 kDa	0
Pregnancy zone protein OS=Homo sapiens GN=PZP PE=1 SV=4	PZP_HUMAN	164 kDa	0
Alpha-amylase 1 OS=Homo sapiens GN=AMY1A PE=1 SV=2	AMY1_HUMAN (+2)	58 kDa	0
Alpha-catulin OS=Homo sapiens GN=CTNNAL1 PE=1 SV=2	CTNL1_HUMAN	82 kDa	0
Cluster of Alpha-centractin OS=Homo sapiens GN=ACTR1A PE=1 SV=1 (P61163)	P61163 [2]	43 kDa	0
Alpha-centractin OS=Homo sapiens GN=ACTR1A PE=1 SV=1	P61163	43 kDa	0
Beta-centractin OS=Homo sapiens GN=ACTR1B PE=1 SV=1	P42025	42 kDa	0
Alpha-endosulfine OS=Homo sapiens GN=ENSA PE=1 SV=1	ENSA_HUMAN	13 kDa	0
Alpha-parvin OS=Homo sapiens GN=PARVA PE=1 SV=1	PARVA_HUMAN	42 kDa	0
Alpha-taxilin OS=Homo sapiens GN=TXLNA PE=1 SV=3	P40222	62 kDa	0
Aminoacyl tRNA synthase complex-interacting multifunctional protein 2 OS=Homo sapiens GN=AIMP2 PE=1 SV=2	Q13155	35 kDa	0
Anaphase-promoting complex subunit 7 OS=Homo sapiens GN=ANAPC7 PE=1 SV=4	APC7_HUMAN	67 kDa	0
Angiomotin-like protein 2 OS=Homo sapiens GN=AMOTL2 PE=1 SV=3	AMOL2_HUMAN	86 kDa	0
Anillin OS=Homo sapiens GN=ANLN PE=1 SV=2	ANLN_HUMAN	124 kDa	0
Ankycorbin OS=Homo sapiens GN=RAI14 PE=1 SV=2	RAI14_HUMAN	?	0
Annexin A3 OS=Homo sapiens GN=ANXA3 PE=1 SV=3	ANXA3_HUMAN	36 kDa	0
Annexin A5 OS=Homo sapiens GN=ANXA5 PE=1 SV=2	P08758	36 kDa	0
Annexin A6 OS=Homo sapiens GN=ANXA6 PE=1 SV=3	ANXA6_HUMAN	76 kDa	0
Annexin A11 OS=Homo sapiens GN=ANXA11 PE=1 SV=1	ANX11_HUMAN	54 kDa	0
Arf-GAP domain and FG repeat-containing protein 1 OS=Homo sapiens GN=AGFG1 PE=1 SV=2	AGFG1_HUMAN	58 kDa	0
Arf-GAP with Rho-GAP domain, ANK repeat and PH domain-containing protein 1 OS=Homo sapiens GN=ARAP1 PE=1 SV=3	ARAP1_HUMAN	162 kDa	0
Arginase-1 OS=Homo sapiens GN=ARG1 PE=1 SV=2	ARGI1_HUMAN	35 kDa	0
Arginine--tRNA ligase, cytoplasmic OS=Homo sapiens GN=RARS PE=1 SV=2	SYRC_HUMAN	75 kDa	0
Asparagine--tRNA ligase, cytoplasmic OS=Homo sapiens GN=NARS PE=1 SV=1	SYNC_HUMAN	63 kDa	0
Ataxin-2-like protein OS=Homo sapiens GN=ATXN2L PE=1 SV=2	ATX2L_HUMAN	113 kDa	0
Ataxin-10 OS=Homo sapiens GN=ATXN10 PE=1 SV=1	ATX10_HUMAN	?	0
Aurora kinase A OS=Homo sapiens GN=AURKA PE=1 SV=2	AURKA_HUMAN	46 kDa	0
Aurora kinase B OS=Homo sapiens GN=AURKB PE=1 SV=3	AURKB_HUMAN	39 kDa	0
BAG family molecular chaperone regulator 2 OS=Homo sapiens GN=BAG2 PE=1 SV=1	BAG2_HUMAN	24 kDa	0
BAG family molecular chaperone regulator 3 OS=Homo sapiens GN=BAG3 PE=1 SV=3	O95817	62 kDa	0
BEN domain-containing protein 3 OS=Homo sapiens GN=BEND3 PE=1 SV=1	BEND3_HUMAN	94 kDa	0
BMP-2-inducible protein kinase OS=Homo sapiens GN=BMP2K PE=1 SV=2	BMP2K_HUMAN	129 kDa	0
BRCA2 and CDKN1A-interacting protein OS=Homo sapiens GN=BCCIP PE=1 SV=1	BCCIP_HUMAN	36 kDa	0
BRCA2-interacting transcriptional repressor EMSY OS=Homo sapiens GN=EMSY PE=1 SV=2	EMSY_HUMAN	141 kDa	0
BRISC complex subunit Abraxas 2 OS=Homo sapiens GN=ABRAXAS2 PE=1 SV=2	ABRX2_HUMAN	47 kDa	0
BTB/POZ domain-containing protein KCTD3 OS=Homo sapiens GN=KCTD3 PE=1 SV=2	KCTD3_HUMAN	?	0
Band 4.1-like protein 2 OS=Homo sapiens GN=EPB41L2 PE=1 SV=1	E41L2_HUMAN	113 kDa	0
Beta-catenin-like protein 1 OS=Homo sapiens GN=CTNNBL1 PE=1 SV=1	CTBL1_HUMAN	65 kDa	0
Beta-soluble NSF attachment protein OS=Homo sapiens GN=NAPB PE=1 SV=2	SNAB_HUMAN	34 kDa	0
Bifunctional glutamate/proline--tRNA ligase OS=Homo sapiens GN=EPRS PE=1 SV=5	P07814	171 kDa	0
Bifunctional purine biosynthesis protein PURH OS=Homo sapiens GN=ATIC PE=1 SV=3	PUR9_HUMAN	65 kDa	0
Bile salt export pump OS=Homo sapiens GN=ABCB11 PE=1 SV=2	O95342	146 kDa	0
Brain acid soluble protein 1 OS=Homo sapiens GN=BASP1 PE=1 SV=2	BASP1_HUMAN	23 kDa	0
Brain-specific angiogenesis inhibitor 1-associated protein 2 OS=Homo sapiens GN=BAIAP2 PE=1 SV=1	BAIP2_HUMAN	?	0
Brain-specific angiogenesis inhibitor 1-associated protein 2-like protein 1 OS=Homo sapiens GN=BAIAP2L1 PE=1 SV=2	BI2L1_HUMAN	57 kDa	0
Breast cancer metastasis-suppressor 1-like protein OS=Homo sapiens GN=BRMS1L PE=1 SV=2	BRM1L_HUMAN	38 kDa	0
Bromodomain adjacent to zinc finger domain protein 1A OS=Homo sapiens GN=BAZ1A PE=1 SV=2	BAZ1A_HUMAN	?	0
Cluster of Bromodomain-containing protein 4 OS=Homo sapiens GN=BRD4 PE=1 SV=2 (BRD4_HUMAN)	BRD4_HUMAN [2]	152 kDa	0
Bromodomain-containing protein 3 OS=Homo sapiens GN=BRD3 PE=1 SV=1	BRD3_HUMAN	80 kDa	0
Bromodomain-containing protein 4 OS=Homo sapiens GN=BRD4 PE=1 SV=2	BRD4_HUMAN	152 kDa	0
Bromodomain-containing protein 9 OS=Homo sapiens GN=BRD9 PE=1 SV=2	BRD9_HUMAN	67 kDa	0
Bystin OS=Homo sapiens GN=BYSL PE=1 SV=3	BYST_HUMAN	50 kDa	0
CAC1F_HUMAN-DECOY	CAC1F_HUMAN-DECOY	?	0
CCAAT/enhancer-binding protein beta OS=Homo sapiens GN=CEBPB PE=1 SV=2	CEBPB_HUMAN	36 kDa	0
CCR4-NOT transcription complex subunit 1 OS=Homo sapiens GN=CNOT1 PE=1 SV=2	CNOT1_HUMAN	?	0
CCR4-NOT transcription complex subunit 2 OS=Homo sapiens GN=CNOT2 PE=1 SV=1	CNOT2_HUMAN	?	0
CCR4-NOT transcription complex subunit 9 OS=Homo sapiens GN=CNOT9 PE=1 SV=1	CNOT9_HUMAN	34 kDa	0
CD2 antigen cytoplasmic tail-binding protein 2 OS=Homo sapiens GN=CD2BP2 PE=1 SV=1	CD2B2_HUMAN	38 kDa	0
CD2-associated protein OS=Homo sapiens GN=CD2AP PE=1 SV=1	Q9Y5K6	71 kDa	0
Cluster of CD11A_HUMAN	CD11A_HUMAN [2]	91 kDa	0
CD11A_HUMAN	CD11A_HUMAN	91 kDa	0
Cyclin-dependent kinase 11B OS=Homo sapiens GN=CDK11B PE=1 SV=3	CD11B_HUMAN	93 kDa	0
CD44 antigen OS=Homo sapiens GN=CD44 PE=1 SV=3	CD44_HUMAN	82 kDa	0
CD045_HUMAN-DECOY	CD045_HUMAN-DECOY	?	0
CDKN2AIP N-terminal-like protein OS=Homo sapiens GN=CDKN2AIPNL PE=1 SV=1	C2AIL_HUMAN	13 kDa	0
CEL_HUMAN-DECOY	CEL_HUMAN-DECOY	?	0
CKAP5_HUMAN-DECOY	CKAP5_HUMAN-DECOY	?	0
COMM domain-containing protein 2 OS=Homo sapiens GN=COMMD2 PE=1 SV=2	COMD2_HUMAN	23 kDa	0
COMM domain-containing protein 9 OS=Homo sapiens GN=COMMD9 PE=1 SV=2	COMD9_HUMAN	22 kDa	0
COP9 signalosome complex subunit 1 OS=Homo sapiens GN=GPS1 PE=1 SV=4	CSN1_HUMAN	?	0
COP9 signalosome complex subunit 2 OS=Homo sapiens GN=COPS2 PE=1 SV=1	CSN2_HUMAN	52 kDa	0
COP9 signalosome complex subunit 3 OS=Homo sapiens GN=COPS3 PE=1 SV=3	CSN3_HUMAN	48 kDa	0
CREB-binding protein OS=Homo sapiens GN=CREBBP PE=1 SV=3	CBP_HUMAN	?	0
CTD small phosphatase-like protein 2 OS=Homo sapiens GN=CTDSPL2 PE=1 SV=2	CTSL2_HUMAN	53 kDa	0
CTP synthase 1 OS=Homo sapiens GN=CTPS1 PE=1 SV=2	PYRG1_HUMAN	67 kDa	0
CUGBP Elav-like family member 1 OS=Homo sapiens GN=CELF1 PE=1 SV=2	CELF1_HUMAN	52 kDa	0
CWF19-like protein 1 OS=Homo sapiens GN=CWF19L1 PE=1 SV=2	C19L1_HUMAN	61 kDa	0
CXB1_HUMAN-DECOY	CXB1_HUMAN-DECOY	?	0
Calcium homeostasis endoplasmic reticulum protein OS=Homo sapiens GN=CHERP PE=1 SV=3	CHERP_HUMAN	104 kDa	0
Calcium/calmodulin-dependent protein kinase type II subunit delta OS=Homo sapiens GN=CAMK2D PE=1 SV=3	KCC2D_HUMAN	?	0
Calcyclin-binding protein OS=Homo sapiens GN=CACYBP PE=1 SV=2	CYBP_HUMAN	26 kDa	0
Caldesmon OS=Homo sapiens GN=CALD1 PE=1 SV=3	CALD1_HUMAN	93 kDa	0
Calmodulin OS=Homo sapiens GN=CALM1 PE=1 SV=2	P62158	17 kDa	0
Calpain small subunit 1 OS=Homo sapiens GN=CAPNS1 PE=1 SV=1	P04632	28 kDa	0
Calponin-1 OS=Homo sapiens GN=CNN1 PE=1 SV=2	CNN1_HUMAN	33 kDa	0
Calponin-2 OS=Homo sapiens GN=CNN2 PE=1 SV=4	CNN2_HUMAN	34 kDa	0
Calponin-3 OS=Homo sapiens GN=CNN3 PE=1 SV=1	CNN3_HUMAN	36 kDa	0
Calumenin OS=Homo sapiens GN=CALU PE=1 SV=2	CALU_HUMAN	37 kDa	0
Cap-specific mRNA (nucleoside-2'-O-)-methyltransferase 1 OS=Homo sapiens GN=CMTR1 PE=1 SV=1	CMTR1_HUMAN	95 kDa	0
Caprin-1 OS=Homo sapiens GN=CAPRIN1 PE=1 SV=2	CAPR1_HUMAN	78 kDa	0
Carbamoyl-phosphate synthase [ammonia], mitochondrial OS=Homo sapiens GN=CPS1 PE=1 SV=2	CPSM_HUMAN	?	0
Cluster of Casein kinase I isoform alpha OS=Homo sapiens GN=CSNK1A1 PE=1 SV=2 (KC1A_HUMAN)	KC1A_HUMAN [2]	39 kDa	0
Casein kinase I isoform alpha OS=Homo sapiens GN=CSNK1A1 PE=1 SV=2	KC1A_HUMAN	39 kDa	0
Casein kinase I isoform alpha-like OS=Homo sapiens GN=CSNK1A1L PE=2 SV=2	KC1AL_HUMAN	39 kDa	0
Casein kinase II subunit alpha OS=Homo sapiens GN=CSNK2A1 PE=1 SV=1	CSK21_HUMAN	?	0
Casein kinase II subunit alpha' OS=Homo sapiens GN=CSNK2A2 PE=1 SV=1	CSK22_HUMAN	41 kDa	0
Casein kinase II subunit beta OS=Homo sapiens GN=CSNK2B PE=1 SV=1	CSK2B_HUMAN	25 kDa	0
Cathepsin D OS=Homo sapiens GN=CTSD PE=1 SV=1	CATD_HUMAN	45 kDa	0
Cell cycle and apoptosis regulator protein 2 OS=Homo sapiens GN=CCAR2 PE=1 SV=2	CCAR2_HUMAN	103 kDa	0
Cell division control protein 42 homolog OS=Homo sapiens GN=CDC42 PE=1 SV=2	CDC42_HUMAN	21 kDa	0
Cell division cycle 5-like protein OS=Homo sapiens GN=CDC5L PE=1 SV=2	CDC5L_HUMAN	92 kDa	0
Cell division cycle 5-like protein OS=Homo sapiens GN=CDC5L PE=1 SV=2	Q99459	92 kDa	0
Cell division cycle and apoptosis regulator protein 1 OS=Homo sapiens GN=CCAR1 PE=1 SV=2	CCAR1_HUMAN	133 kDa	0
Cell division cycle protein 20 homolog OS=Homo sapiens GN=CDC20 PE=1 SV=2	CDC20_HUMAN	55 kDa	0
Cell surface glycoprotein MUC18 OS=Homo sapiens GN=MCAM PE=1 SV=2	MUC18_HUMAN	72 kDa	0
Cellular tumor antigen p53 OS=Homo sapiens GN=TP53 PE=1 SV=4	P53_HUMAN	44 kDa	0
Centrin-2 OS=Homo sapiens GN=CETN2 PE=1 SV=1	CETN2_HUMAN	20 kDa	0
Centromere protein V OS=Homo sapiens GN=CENPV PE=1 SV=1	CENPV_HUMAN	30 kDa	0
Centromere-associated protein E OS=Homo sapiens GN=CENPE PE=1 SV=2	CENPE_HUMAN	?	0
Cluster of Centrosomal protein of 170 kDa OS=Homo sapiens GN=CEP170 PE=1 SV=1 (CE170_HUMAN)	CE170_HUMAN [2]	175 kDa	0
Centrosomal protein of 170 kDa OS=Homo sapiens GN=CEP170 PE=1 SV=1	CE170_HUMAN	175 kDa	0
Cep170-like protein OS=Homo sapiens GN=CEP170P1 PE=5 SV=2	Q96L14	33 kDa	0
Ceruloplasmin OS=Homo sapiens GN=CP PE=1 SV=1	CERU_HUMAN	122 kDa	0
Charged multivesicular body protein 4b OS=Homo sapiens GN=CHMP4B PE=1 SV=1	Q9H444	25 kDa	0
Charged multivesicular body protein 4b OS=Homo sapiens GN=CHMP4B PE=1 SV=1	CHM4B_HUMAN	25 kDa	0
Chloride intracellular channel protein 4 OS=Homo sapiens GN=CLIC4 PE=1 SV=4	Q9Y696	29 kDa	0
Chromobox protein homolog 8 OS=Homo sapiens GN=CBX8 PE=1 SV=3	CBX8_HUMAN	43 kDa	0
Chromodomain-helicase-DNA-binding protein 1 OS=Homo sapiens GN=CHD1 PE=1 SV=2	CHD1_HUMAN	197 kDa	0
Chromodomain-helicase-DNA-binding protein 2 OS=Homo sapiens GN=CHD2 PE=1 SV=2	CHD2_HUMAN	?	0
Chromosome alignment-maintaining phosphoprotein 1 OS=Homo sapiens GN=CHAMP1 PE=1 SV=2	CHAP1_HUMAN	89 kDa	0
Clathrin light chain B OS=Homo sapiens GN=CLTB PE=1 SV=1	CLCB_HUMAN	?	0
Cleavage and polyadenylation specificity factor subunit 1 OS=Homo sapiens GN=CPSF1 PE=1 SV=2	CPSF1_HUMAN	161 kDa	0
Cleavage and polyadenylation specificity factor subunit 2 OS=Homo sapiens GN=CPSF2 PE=1 SV=2	Q9P2I0	88 kDa	0
Cleavage and polyadenylation specificity factor subunit 3 OS=Homo sapiens GN=CPSF3 PE=1 SV=1	CPSF3_HUMAN	77 kDa	0
Cleavage stimulation factor subunit 1 OS=Homo sapiens GN=CSTF1 PE=1 SV=1	CSTF1_HUMAN	48 kDa	0
Cleavage stimulation factor subunit 2 OS=Homo sapiens GN=CSTF2 PE=1 SV=1	CSTF2_HUMAN	61 kDa	0
Cleavage stimulation factor subunit 3 OS=Homo sapiens GN=CSTF3 PE=1 SV=1	CSTF3_HUMAN	83 kDa	0
Clustered mitochondria protein homolog OS=Homo sapiens GN=CLUH PE=1 SV=2	CLU_HUMAN	147 kDa	0
Coactosin-like protein OS=Homo sapiens GN=COTL1 PE=1 SV=3	Q14019	16 kDa	0
Coatomer subunit gamma-2 OS=Homo sapiens GN=COPG2 PE=1 SV=1	COPG2_HUMAN	98 kDa	0
Coiled-coil domain-containing protein 6 OS=Homo sapiens GN=CCDC6 PE=1 SV=2	CCDC6_HUMAN	53 kDa	0
Coiled-coil domain-containing protein 50 OS=Homo sapiens GN=CCDC50 PE=1 SV=1	CCD50_HUMAN	36 kDa	0
Coiled-coil domain-containing protein 85C OS=Homo sapiens GN=CCDC85C PE=1 SV=1	CC85C_HUMAN	45 kDa	0
Coiled-coil domain-containing protein 124 OS=Homo sapiens GN=CCDC124 PE=1 SV=1	Q96CT7	26 kDa	0
Coiled-coil domain-containing protein 124 OS=Homo sapiens GN=CCDC124 PE=1 SV=1	CC124_HUMAN	26 kDa	0
Coiled-coil domain-containing protein 136 OS=Homo sapiens GN=CCDC136 PE=1 SV=3	CC136_HUMAN	?	0
Cold shock domain-containing protein E1 OS=Homo sapiens GN=CSDE1 PE=1 SV=2	CSDE1_HUMAN	89 kDa	0
Complement component 1 Q subcomponent-binding protein, mitochondrial OS=Homo sapiens GN=C1QBP PE=1 SV=1	C1QBP_HUMAN	31 kDa	0
Complement component C9 OS=Homo sapiens GN=C9 PE=1 SV=2	CO9_HUMAN	63 kDa	0
Condensin complex subunit 3 OS=Homo sapiens GN=NCAPG PE=1 SV=1	Q9BPX3	114 kDa	0
Constitutive coactivator of PPAR-gamma-like protein 1 OS=Homo sapiens GN=FAM120A PE=1 SV=2	F120A_HUMAN	122 kDa	0
Copine-1 OS=Homo sapiens GN=CPNE1 PE=1 SV=1	Q99829	59 kDa	0
Corneodesmosin OS=Homo sapiens GN=CDSN PE=1 SV=3	CDSN_HUMAN	52 kDa	0
Cluster of Coronin-1B OS=Homo sapiens GN=CORO1B PE=1 SV=1 (Q9BR76)	Q9BR76 [2]	54 kDa	0
Coronin-1B OS=Homo sapiens GN=CORO1B PE=1 SV=1	COR1B_HUMAN	54 kDa	0
Coronin-1B OS=Homo sapiens GN=CORO1B PE=1 SV=1	Q9BR76	54 kDa	0
Cluster of Creatine kinase B-type OS=Homo sapiens GN=CKB PE=1 SV=1 (P12277)	P12277 [2]	43 kDa	0
Creatine kinase B-type OS=Homo sapiens GN=CKB PE=1 SV=1	P12277	43 kDa	0
Creatine kinase B-type OS=Homo sapiens GN=CKB PE=1 SV=1	KCRB_HUMAN	43 kDa	0
Crooked neck-like protein 1 OS=Homo sapiens GN=CRNKL1 PE=1 SV=4	CRNL1_HUMAN	100 kDa	0
Cullin-1 OS=Homo sapiens GN=CUL1 PE=1 SV=2	CUL1_HUMAN	90 kDa	0
Cullin-2 OS=Homo sapiens GN=CUL2 PE=1 SV=2	CUL2_HUMAN	87 kDa	0
Cluster of Cullin-4B OS=Homo sapiens GN=CUL4B PE=1 SV=4 (CUL4B_HUMAN)	CUL4B_HUMAN [2]	104 kDa	0
Cullin-4A OS=Homo sapiens GN=CUL4A PE=1 SV=3	CUL4A_HUMAN	88 kDa	0
Cullin-4B OS=Homo sapiens GN=CUL4B PE=1 SV=4	CUL4B_HUMAN	104 kDa	0
Cullin-associated NEDD8-dissociated protein 1 OS=Homo sapiens GN=CAND1 PE=1 SV=2	CAND1_HUMAN	136 kDa	0
Cyclic AMP-dependent transcription factor ATF-7 OS=Homo sapiens GN=ATF7 PE=1 SV=2	ATF7_HUMAN	53 kDa	0
Cyclic AMP-responsive element-binding protein 1 OS=Homo sapiens GN=CREB1 PE=1 SV=2	CREB1_HUMAN	37 kDa	0
Cyclin-G-associated kinase OS=Homo sapiens GN=GAK PE=1 SV=2	GAK_HUMAN	143 kDa	0
Cyclin-K OS=Homo sapiens GN=CCNK PE=1 SV=2	CCNK_HUMAN	64 kDa	0
Cyclin-dependent kinase 2-associated protein 1 OS=Homo sapiens GN=CDK2AP1 PE=1 SV=1	CDKA1_HUMAN	12 kDa	0
Cluster of Cyclin-dependent kinase inhibitor 2A OS=Homo sapiens GN=CDKN2A PE=1 SV=2 (CDN2A_HUMAN)	CDN2A_HUMAN [2]	17 kDa	0
Cyclin-dependent kinase 4 inhibitor B OS=Homo sapiens GN=CDKN2B PE=1 SV=1	CDN2B_HUMAN	15 kDa	0
Cyclin-dependent kinase inhibitor 2A OS=Homo sapiens GN=CDKN2A PE=1 SV=2	CDN2A_HUMAN	17 kDa	0
Cluster of Cysteine and glycine-rich protein 1 OS=Homo sapiens GN=CSRP1 PE=1 SV=3 (P21291)	P21291 [2]	21 kDa	0
Cysteine and glycine-rich protein 1 OS=Homo sapiens GN=CSRP1 PE=1 SV=3	P21291	21 kDa	0
Cysteine and glycine-rich protein 1 OS=Homo sapiens GN=CSRP1 PE=1 SV=3	CSRP1_HUMAN	21 kDa	0
Cysteine and histidine-rich domain-containing protein 1 OS=Homo sapiens GN=CHORDC1 PE=1 SV=2	CHRD1_HUMAN	37 kDa	0
Cysteine-rich protein 2 OS=Homo sapiens GN=CRIP2 PE=1 SV=1	CRIP2_HUMAN	?	0
Cytidine deaminase OS=Homo sapiens GN=CDA PE=1 SV=2	CDD_HUMAN	16 kDa	0
Cytochrome c oxidase subunit 5A, mitochondrial OS=Homo sapiens GN=COX5A PE=1 SV=2	P20674	17 kDa	0
Cluster of Cytoplasmic FMR1-interacting protein 1 OS=Homo sapiens GN=CYFIP1 PE=1 SV=1 (CYFP1_HUMAN)	CYFP1_HUMAN [2]	145 kDa	0
Cytoplasmic FMR1-interacting protein 1 OS=Homo sapiens GN=CYFIP1 PE=1 SV=1	CYFP1_HUMAN	145 kDa	0
Cytoplasmic FMR1-interacting protein 2 OS=Homo sapiens GN=CYFIP2 PE=1 SV=2	CYFP2_HUMAN	148 kDa	0
Cytoplasmic dynein 1 heavy chain 1 OS=Homo sapiens GN=DYNC1H1 PE=1 SV=5	DYHC1_HUMAN	532 kDa	0
Cytoplasmic dynein 1 intermediate chain 2 OS=Homo sapiens GN=DYNC1I2 PE=1 SV=3	DC1I2_HUMAN	71 kDa	0
Cytoplasmic dynein 1 light intermediate chain 2 OS=Homo sapiens GN=DYNC1LI2 PE=1 SV=1	DC1L2_HUMAN	54 kDa	0
Cytoskeleton-associated protein 4 OS=Homo sapiens GN=CKAP4 PE=1 SV=2	Q07065	66 kDa	0
Cytoskeleton-associated protein 5 OS=Homo sapiens GN=CKAP5 PE=1 SV=3	CKAP5_HUMAN	226 kDa	0
Cytosolic acyl coenzyme A thioester hydrolase OS=Homo sapiens GN=ACOT7 PE=1 SV=3	BACH_HUMAN	42 kDa	0
Cytosolic non-specific dipeptidase OS=Homo sapiens GN=CNDP2 PE=1 SV=2	CNDP2_HUMAN	53 kDa	0
Cytosolic purine 5'-nucleotidase OS=Homo sapiens GN=NT5C2 PE=1 SV=1	5NTC_HUMAN	65 kDa	0
Cytospin-A OS=Homo sapiens GN=SPECC1L PE=1 SV=2	CYTSA_HUMAN	?	0
D19L1_HUMAN-DECOY	D19L1_HUMAN-DECOY	?	0
DBIRD complex subunit ZNF326 OS=Homo sapiens GN=ZNF326 PE=1 SV=2	ZN326_HUMAN	66 kDa	0
DENN domain-containing protein 5B OS=Homo sapiens GN=DENND5B PE=1 SV=2	DEN5B_HUMAN	?	0
DMXL1_HUMAN-DECOY	DMXL1_HUMAN-DECOY	?	0
DNA damage-binding protein 1 OS=Homo sapiens GN=DDB1 PE=1 SV=1	DDB1_HUMAN	127 kDa	0
DNA excision repair protein ERCC-6-like OS=Homo sapiens GN=ERCC6L PE=1 SV=1	ERC6L_HUMAN	141 kDa	0
DNA fragmentation factor subunit alpha OS=Homo sapiens GN=DFFA PE=1 SV=1	DFFA_HUMAN	37 kDa	0
DNA ligase 3 OS=Homo sapiens GN=LIG3 PE=1 SV=2	DNLI3_HUMAN	113 kDa	0
DNA mismatch repair protein Mlh1 OS=Homo sapiens GN=MLH1 PE=1 SV=1	MLH1_HUMAN	85 kDa	0
DNA polymerase delta catalytic subunit OS=Homo sapiens GN=POLD1 PE=1 SV=2	DPOD1_HUMAN	124 kDa	0
DNA polymerase delta subunit 2 OS=Homo sapiens GN=POLD2 PE=1 SV=1	DPOD2_HUMAN	51 kDa	0
DNA polymerase delta subunit 3 OS=Homo sapiens GN=POLD3 PE=1 SV=2	DPOD3_HUMAN	?	0
DNA repair protein RAD50 OS=Homo sapiens GN=RAD50 PE=1 SV=1	RAD50_HUMAN	?	0
DNA repair protein XRCC1 OS=Homo sapiens GN=XRCC1 PE=1 SV=2	XRCC1_HUMAN	69 kDa	0
DNA replication licensing factor MCM2 OS=Homo sapiens GN=MCM2 PE=1 SV=4	MCM2_HUMAN	102 kDa	0
DNA replication licensing factor MCM4 OS=Homo sapiens GN=MCM4 PE=1 SV=5	P33991	97 kDa	0
DNA topoisomerase 3-alpha OS=Homo sapiens GN=TOP3A PE=1 SV=1	TOP3A_HUMAN	112 kDa	0
DNA-directed RNA polymerase I subunit RPA1 OS=Homo sapiens GN=POLR1A PE=1 SV=2	RPA1_HUMAN	195 kDa	0
DNA-directed RNA polymerase II subunit RPB1 OS=Homo sapiens GN=POLR2A PE=1 SV=2	RPB1_HUMAN	217 kDa	0
DNA-directed RNA polymerase II subunit RPB2 OS=Homo sapiens GN=POLR2B PE=1 SV=1	RPB2_HUMAN	134 kDa	0
DNA-directed RNA polymerase II subunit RPB3 OS=Homo sapiens GN=POLR2C PE=1 SV=2	RPB3_HUMAN	31 kDa	0
DNA-directed RNA polymerase II subunit RPB9 OS=Homo sapiens GN=POLR2I PE=1 SV=1	RPB9_HUMAN	15 kDa	0
DNA-directed RNA polymerase III subunit RPC2 OS=Homo sapiens GN=POLR3B PE=1 SV=2	RPC2_HUMAN	128 kDa	0
DNA-directed RNA polymerase III subunit RPC3 OS=Homo sapiens GN=POLR3C PE=1 SV=1	RPC3_HUMAN	61 kDa	0
DNA-directed RNA polymerase III subunit RPC4 OS=Homo sapiens GN=POLR3D PE=1 SV=2	RPC4_HUMAN	44 kDa	0
DNA-directed RNA polymerase III subunit RPC6 OS=Homo sapiens GN=POLR3F PE=1 SV=1	RPC6_HUMAN	36 kDa	0
DNA-directed RNA polymerases I, II, and III subunit RPABC1 OS=Homo sapiens GN=POLR2E PE=1 SV=4	RPAB1_HUMAN	25 kDa	0
DNA-directed RNA polymerases I, II, and III subunit RPABC1 OS=Homo sapiens GN=POLR2E PE=1 SV=4	P19388	25 kDa	0
DOCK8_HUMAN-DECOY	DOCK8_HUMAN-DECOY	?	0
DYH11_HUMAN-DECOY	DYH11_HUMAN-DECOY	?	0
Cluster of Death-associated protein kinase 3 OS=Homo sapiens GN=DAPK3 PE=1 SV=1 (DAPK3_HUMAN)	DAPK3_HUMAN [2]	53 kDa	0
Death-associated protein kinase 2 OS=Homo sapiens GN=DAPK2 PE=1 SV=1	DAPK2_HUMAN	43 kDa	0
Death-associated protein kinase 3 OS=Homo sapiens GN=DAPK3 PE=1 SV=1	DAPK3_HUMAN	53 kDa	0
Death-inducer obliterator 1 OS=Homo sapiens GN=DIDO1 PE=1 SV=5	DIDO1_HUMAN	244 kDa	0
Dedicator of cytokinesis protein 7 OS=Homo sapiens GN=DOCK7 PE=1 SV=4	DOCK7_HUMAN	?	0
Deoxynucleotidyltransferase terminal-interacting protein 2 OS=Homo sapiens GN=DNTTIP2 PE=1 SV=2	TDIF2_HUMAN	84 kDa	0
Deoxyribose-phosphate aldolase OS=Homo sapiens GN=DERA PE=1 SV=2	DEOC_HUMAN	35 kDa	0
Desmoglein-2 OS=Homo sapiens GN=DSG2 PE=1 SV=2	Q14126	122 kDa	0
Developmentally-regulated GTP-binding protein 1 OS=Homo sapiens GN=DRG1 PE=1 SV=1	DRG1_HUMAN	41 kDa	0
Diablo homolog, mitochondrial OS=Homo sapiens GN=DIABLO PE=1 SV=1	DBLOH_HUMAN	27 kDa	0
Dihydrolipoyllysine-residue succinyltransferase component of 2-oxoglutarate dehydrogenase complex, mitochondrial OS=Homo sapiens GN=DLST PE=1 SV=4	ODO2_HUMAN	?	0
Cluster of Dihydropyrimidinase-related protein 3 OS=Homo sapiens GN=DPYSL3 PE=1 SV=1 (DPYL3_HUMAN)	DPYL3_HUMAN [3]	?	0
Dihydropyrimidinase-related protein 1 OS=Homo sapiens GN=CRMP1 PE=1 SV=1	DPYL1_HUMAN	62 kDa	0
Dihydropyrimidinase-related protein 2 OS=Homo sapiens GN=DPYSL2 PE=1 SV=1	DPYL2_HUMAN	62 kDa	0
Dihydropyrimidinase-related protein 3 OS=Homo sapiens GN=DPYSL3 PE=1 SV=1	DPYL3_HUMAN	?	0
Disco-interacting protein 2 homolog A OS=Homo sapiens GN=DIP2A PE=1 SV=2	DIP2A_HUMAN	170 kDa	0
Disks large homolog 1 OS=Homo sapiens GN=DLG1 PE=1 SV=2	DLG1_HUMAN	100 kDa	0
DnaJ homolog subfamily A member 1 OS=Homo sapiens GN=DNAJA1 PE=1 SV=2	DNJA1_HUMAN	45 kDa	0
DnaJ homolog subfamily A member 2 OS=Homo sapiens GN=DNAJA2 PE=1 SV=1	O60884	46 kDa	0
DnaJ homolog subfamily A member 4 OS=Homo sapiens GN=DNAJA4 PE=1 SV=1	DNJA4_HUMAN	45 kDa	0
DnaJ homolog subfamily C member 8 OS=Homo sapiens GN=DNAJC8 PE=1 SV=2	DNJC8_HUMAN	30 kDa	0
DnaJ homolog subfamily C member 9 OS=Homo sapiens GN=DNAJC9 PE=1 SV=1	DNJC9_HUMAN	30 kDa	0
DnaJ homolog subfamily C member 13 OS=Homo sapiens GN=DNAJC13 PE=1 SV=5	DJC13_HUMAN	254 kDa	0
Dolichyl-diphosphooligosaccharide--protein glycosyltransferase subunit 1 OS=Homo sapiens GN=RPN1 PE=1 SV=1	P04843	69 kDa	0
Double-strand break repair protein MRE11 OS=Homo sapiens GN=MRE11 PE=1 SV=3	MRE11_HUMAN	81 kDa	0
Cluster of Double-strand-break repair protein rad21 homolog OS=Homo sapiens GN=RAD21 PE=1 SV=2 (RAD21_HUMAN)	RAD21_HUMAN [2]	72 kDa	0
Double-strand-break repair protein rad21 homolog OS=Homo sapiens GN=RAD21 PE=1 SV=2	RAD21_HUMAN	72 kDa	0
Double-strand-break repair protein rad21-like protein 1 OS=Homo sapiens GN=RAD21L1 PE=2 SV=3	RD21L_HUMAN	?	0
Double-stranded RNA-specific adenosine deaminase OS=Homo sapiens GN=ADAR PE=1 SV=4	DSRAD_HUMAN	136 kDa	0
Drebrin OS=Homo sapiens GN=DBN1 PE=1 SV=4	DREB_HUMAN	71 kDa	0
Drebrin-like protein OS=Homo sapiens GN=DBNL PE=1 SV=1	DBNL_HUMAN	48 kDa	0
Dual adapter for phosphotyrosine and 3-phosphotyrosine and 3-phosphoinositide OS=Homo sapiens GN=DAPP1 PE=1 SV=1	DAPP1_HUMAN	32 kDa	0
Dual specificity protein kinase CLK3 OS=Homo sapiens GN=CLK3 PE=1 SV=3	CLK3_HUMAN	74 kDa	0
Dynactin subunit 1 OS=Homo sapiens GN=DCTN1 PE=1 SV=3	DCTN1_HUMAN	?	0
Dynactin subunit 2 OS=Homo sapiens GN=DCTN2 PE=1 SV=4	DCTN2_HUMAN	44 kDa	0
Dynein assembly factor 5, axonemal OS=Homo sapiens GN=DNAAF5 PE=1 SV=4	DAAF5_HUMAN	94 kDa	0
Dynein light chain Tctex-type 1 OS=Homo sapiens GN=DYNLT1 PE=1 SV=1	P63172	12 kDa	0
Dystrobrevin alpha OS=Homo sapiens GN=DTNA PE=1 SV=2	DTNA_HUMAN	?	0
E3 ubiquitin-protein ligase BRE1A OS=Homo sapiens GN=RNF20 PE=1 SV=2	BRE1A_HUMAN	114 kDa	0
E3 ubiquitin-protein ligase BRE1B OS=Homo sapiens GN=RNF40 PE=1 SV=4	BRE1B_HUMAN	114 kDa	0
E3 ubiquitin-protein ligase RBX1 OS=Homo sapiens GN=RBX1 PE=1 SV=1	RBX1_HUMAN	12 kDa	0
E3 ubiquitin-protein ligase TRIM4 OS=Homo sapiens GN=TRIM4 PE=1 SV=2	TRIM4_HUMAN	57 kDa	0
E3 ubiquitin-protein ligase TRIM33 OS=Homo sapiens GN=TRIM33 PE=1 SV=3	TRI33_HUMAN	123 kDa	0
E3 ubiquitin-protein ligase TRIP12 OS=Homo sapiens GN=TRIP12 PE=1 SV=1	TRIPC_HUMAN	220 kDa	0
E3 ubiquitin-protein ligase UHRF1 OS=Homo sapiens GN=UHRF1 PE=1 SV=1	UHRF1_HUMAN	90 kDa	0
E3 ubiquitin/ISG15 ligase TRIM25 OS=Homo sapiens GN=TRIM25 PE=1 SV=2	Q14258	71 kDa	0
Cluster of EF-hand domain-containing protein D2 OS=Homo sapiens GN=EFHD2 PE=1 SV=1 (Q96C19)	Q96C19 [2]	27 kDa	0
EF-hand domain-containing protein D1 OS=Homo sapiens GN=EFHD1 PE=1 SV=1	EFHD1_HUMAN	27 kDa	0
EF-hand domain-containing protein D2 OS=Homo sapiens GN=EFHD2 PE=1 SV=1	Q96C19	27 kDa	0
EF-hand domain-containing protein D2 OS=Homo sapiens GN=EFHD2 PE=1 SV=1	EFHD2_HUMAN	27 kDa	0
EH domain-containing protein 2 OS=Homo sapiens GN=EHD2 PE=1 SV=2	EHD2_HUMAN	61 kDa	0
EH domain-containing protein 4 OS=Homo sapiens GN=EHD4 PE=1 SV=1	EHD4_HUMAN	61 kDa	0
ELM2 and SANT domain-containing protein 1 OS=Homo sapiens GN=ELMSAN1 PE=1 SV=2	EMSA1_HUMAN	115 kDa	0
ERIC3_HUMAN-DECOY	ERIC3_HUMAN-DECOY	?	0
EXOC1_HUMAN-DECOY	EXOC1_HUMAN-DECOY	?	0
Early endosome antigen 1 OS=Homo sapiens GN=EEA1 PE=1 SV=2	EEA1_HUMAN	162 kDa	0
Cluster of Elongation factor 1-beta OS=Homo sapiens GN=EEF1B2 PE=1 SV=3 (P24534)	P24534 [2]	25 kDa	0
Elongation factor 1-beta OS=Homo sapiens GN=EEF1B2 PE=1 SV=3	EF1B_HUMAN	25 kDa	0
Elongation factor 1-beta OS=Homo sapiens GN=EEF1B2 PE=1 SV=3	P24534	25 kDa	0
Embryonic stem cell-specific 5-hydroxymethylcytosine-binding protein OS=Homo sapiens GN=HMCES PE=1 SV=1	HMCES_HUMAN	41 kDa	0
Endophilin-A2 OS=Homo sapiens GN=SH3GL1 PE=1 SV=1	SH3G1_HUMAN	41 kDa	0
Endoplasmin OS=Homo sapiens GN=HSP90B1 PE=1 SV=1	P14625	92 kDa	0
Endothelial differentiation-related factor 1 OS=Homo sapiens GN=EDF1 PE=1 SV=1	EDF1_HUMAN	16 kDa	0
Enhancer of mRNA-decapping protein 3 OS=Homo sapiens GN=EDC3 PE=1 SV=1	EDC3_HUMAN	56 kDa	0
Envoplakin OS=Homo sapiens GN=EVPL PE=1 SV=3	EVPL_HUMAN	232 kDa	0
Ephrin type-A receptor 2 OS=Homo sapiens GN=EPHA2 PE=1 SV=2	EPHA2_HUMAN	108 kDa	0
Epidermal growth factor receptor kinase substrate 8 OS=Homo sapiens GN=EPS8 PE=1 SV=1	EPS8_HUMAN	92 kDa	0
Epidermal growth factor receptor kinase substrate 8-like protein 2 OS=Homo sapiens GN=EPS8L2 PE=1 SV=2	ES8L2_HUMAN	81 kDa	0
Epsin-1 OS=Homo sapiens GN=EPN1 PE=1 SV=2	EPN1_HUMAN	60 kDa	0
Eukaryotic peptide chain release factor GTP-binding subunit ERF3A OS=Homo sapiens GN=GSPT1 PE=1 SV=1	ERF3A_HUMAN	?	0
Eukaryotic translation elongation factor 1 epsilon-1 OS=Homo sapiens GN=EEF1E1 PE=1 SV=1	MCA3_HUMAN	20 kDa	0
Eukaryotic translation initiation factor 1 OS=Homo sapiens GN=EIF1 PE=1 SV=1	P41567	13 kDa	0
Eukaryotic translation initiation factor 1b OS=Homo sapiens GN=EIF1B PE=1 SV=2	EIF1B_HUMAN	13 kDa	0
Eukaryotic translation initiation factor 2 subunit 2 OS=Homo sapiens GN=EIF2S2 PE=1 SV=2	P20042	38 kDa	0
Eukaryotic translation initiation factor 2 subunit 2 OS=Homo sapiens GN=EIF2S2 PE=1 SV=2	IF2B_HUMAN	38 kDa	0
Eukaryotic translation initiation factor 2A OS=Homo sapiens GN=EIF2A PE=1 SV=3	EIF2A_HUMAN	65 kDa	0
Cluster of Eukaryotic translation initiation factor 3 subunit G OS=Homo sapiens GN=EIF3G PE=1 SV=2 (O75821)	O75821 [2]	36 kDa	0
Eukaryotic translation initiation factor 3 subunit G OS=Homo sapiens GN=EIF3G PE=1 SV=2	O75821	36 kDa	0
Eukaryotic translation initiation factor 3 subunit G OS=Homo sapiens GN=EIF3G PE=1 SV=2	EIF3G_HUMAN	36 kDa	0
Eukaryotic translation initiation factor 3 subunit H OS=Homo sapiens GN=EIF3H PE=1 SV=1	EIF3H_HUMAN	40 kDa	0
Eukaryotic translation initiation factor 3 subunit H OS=Homo sapiens GN=EIF3H PE=1 SV=1	O15372	40 kDa	0
Eukaryotic translation initiation factor 3 subunit K OS=Homo sapiens GN=EIF3K PE=1 SV=1	EIF3K_HUMAN	25 kDa	0
Eukaryotic translation initiation factor 3 subunit M OS=Homo sapiens GN=EIF3M PE=1 SV=1	EIF3M_HUMAN	43 kDa	0
Eukaryotic translation initiation factor 4 gamma 2 OS=Homo sapiens GN=EIF4G2 PE=1 SV=1	IF4G2_HUMAN	?	0
Eukaryotic translation initiation factor 5 OS=Homo sapiens GN=EIF5 PE=1 SV=2	IF5_HUMAN	49 kDa	0
Eukaryotic translation initiation factor 6 OS=Homo sapiens GN=EIF6 PE=1 SV=1	IF6_HUMAN	27 kDa	0
Exocyst complex component 2 OS=Homo sapiens GN=EXOC2 PE=1 SV=1	Q96KP1	104 kDa	0
Exocyst complex component 4 OS=Homo sapiens GN=EXOC4 PE=1 SV=1	EXOC4_HUMAN	?	0
Exocyst complex component 8 OS=Homo sapiens GN=EXOC8 PE=1 SV=2	Q8IYI6	82 kDa	0
Exosome complex component RRP4 OS=Homo sapiens GN=EXOSC2 PE=1 SV=2	EXOS2_HUMAN	33 kDa	0
Exosome complex component RRP40 OS=Homo sapiens GN=EXOSC3 PE=1 SV=3	EXOS3_HUMAN	?	0
Exosome complex component RRP41 OS=Homo sapiens GN=EXOSC4 PE=1 SV=3	EXOS4_HUMAN	26 kDa	0
Exosome complex component RRP42 OS=Homo sapiens GN=EXOSC7 PE=1 SV=3	EXOS7_HUMAN	32 kDa	0
Exosome complex component RRP45 OS=Homo sapiens GN=EXOSC9 PE=1 SV=3	EXOS9_HUMAN	?	0
Exosome complex component RRP46 OS=Homo sapiens GN=EXOSC5 PE=1 SV=1	EXOS5_HUMAN	25 kDa	0
Exosome component 10 OS=Homo sapiens GN=EXOSC10 PE=1 SV=2	EXOSX_HUMAN	101 kDa	0
Cluster of Exportin-5 OS=Homo sapiens GN=XPO5 PE=1 SV=1 (XPO5_HUMAN)	XPO5_HUMAN [2]	136 kDa	0
Exportin-5 OS=Homo sapiens GN=XPO5 PE=1 SV=1	XPO5_HUMAN	136 kDa	0
Exportin-5 OS=Homo sapiens GN=XPO5 PE=1 SV=1	Q9HAV4	136 kDa	0
Exportin-T OS=Homo sapiens GN=XPOT PE=1 SV=2	XPOT_HUMAN	110 kDa	0
Cluster of F-actin-capping protein subunit alpha-1 OS=Homo sapiens GN=CAPZA1 PE=1 SV=3 (P52907)	P52907 [2]	33 kDa	0
F-actin-capping protein subunit alpha-1 OS=Homo sapiens GN=CAPZA1 PE=1 SV=3	CAZA1_HUMAN	33 kDa	0
F-actin-capping protein subunit alpha-1 OS=Homo sapiens GN=CAPZA1 PE=1 SV=3	P52907	33 kDa	0
F-actin-uncapping protein LRRC16A OS=Homo sapiens GN=CARMIL1 PE=1 SV=1	CARL1_HUMAN	?	0
FAD-dependent oxidoreductase domain-containing protein 1 OS=Homo sapiens GN=FOXRED1 PE=1 SV=2	FXRD1_HUMAN	?	0
FERM domain-containing protein 6 OS=Homo sapiens GN=FRMD6 PE=1 SV=1	FRMD6_HUMAN	72 kDa	0
FERM, RhoGEF and pleckstrin domain-containing protein 1 OS=Homo sapiens GN=FARP1 PE=1 SV=1	FARP1_HUMAN	119 kDa	0
FH1/FH2 domain-containing protein 1 OS=Homo sapiens GN=FHOD1 PE=1 SV=3	Q9Y613	127 kDa	0
Fanconi anemia group G protein OS=Homo sapiens GN=FANCG PE=1 SV=1	FANCG_HUMAN	69 kDa	0
Fascin OS=Homo sapiens GN=FSCN1 PE=1 SV=3	Q16658	55 kDa	0
Fascin OS=Homo sapiens GN=FSCN1 PE=1 SV=3	FSCN1_HUMAN	55 kDa	0
Fermitin family homolog 2 OS=Homo sapiens GN=FERMT2 PE=1 SV=1	FERM2_HUMAN	78 kDa	0
Cluster of Fidgetin-like protein 1 OS=Homo sapiens GN=FIGNL1 PE=1 SV=2 (FIGL1_HUMAN)	FIGL1_HUMAN [3]	74 kDa	0
Fidgetin-like protein 1 OS=Homo sapiens GN=FIGNL1 PE=1 SV=2	FIGL1_HUMAN	74 kDa	0
Vacuolar protein sorting-associated protein 4A OS=Homo sapiens GN=VPS4A PE=1 SV=1	VPS4A_HUMAN	49 kDa	0
Vacuolar protein sorting-associated protein 4B OS=Homo sapiens GN=VPS4B PE=1 SV=2	VPS4B_HUMAN	49 kDa	0
Filaggrin OS=Homo sapiens GN=FLG PE=1 SV=3	FILA_HUMAN	435 kDa	0
Flotillin-1 OS=Homo sapiens GN=FLOT1 PE=1 SV=3	FLOT1_HUMAN	47 kDa	0
Forkhead box protein P4 OS=Homo sapiens GN=FOXP4 PE=1 SV=1	FOXP4_HUMAN	73 kDa	0
Formin-binding protein 4 OS=Homo sapiens GN=FNBP4 PE=1 SV=3	FNBP4_HUMAN	110 kDa	0
Fos-related antigen 2 OS=Homo sapiens GN=FOSL2 PE=1 SV=1	FOSL2_HUMAN	35 kDa	0
Four and a half LIM domains protein 1 OS=Homo sapiens GN=FHL1 PE=1 SV=4	FHL1_HUMAN	36 kDa	0
Fructose-bisphosphate aldolase C OS=Homo sapiens GN=ALDOC PE=1 SV=2	P09972	39 kDa	0
G patch domain-containing protein 8 OS=Homo sapiens GN=GPATCH8 PE=1 SV=2	GPTC8_HUMAN	164 kDa	0
G-rich sequence factor 1 OS=Homo sapiens GN=GRSF1 PE=1 SV=3	GRSF1_HUMAN	53 kDa	0
GA113_HUMAN-DECOY	GA113_HUMAN-DECOY	?	0
GALNS_HUMAN-DECOY	GALNS_HUMAN-DECOY	?	0
GATOR complex protein MIOS OS=Homo sapiens GN=MIOS PE=1 SV=2	MIO_HUMAN	?	0
GPTC4_HUMAN-DECOY	GPTC4_HUMAN-DECOY	?	0
GREB1-like protein OS=Homo sapiens GN=GREB1L PE=2 SV=2	GRB1L_HUMAN	214 kDa	0
GSTM2_HUMAN-DECOY	GSTM2_HUMAN-DECOY	?	0
GTP-binding protein REM 1 OS=Homo sapiens GN=REM1 PE=1 SV=2	REM1_HUMAN	33 kDa	0
Galactokinase OS=Homo sapiens GN=GALK1 PE=1 SV=1	GALK1_HUMAN	42 kDa	0
Gamma-tubulin complex component 2 OS=Homo sapiens GN=TUBGCP2 PE=1 SV=2	GCP2_HUMAN	?	0
Gamma-tubulin complex component 3 OS=Homo sapiens GN=TUBGCP3 PE=1 SV=2	GCP3_HUMAN	104 kDa	0
Gasdermin-A OS=Homo sapiens GN=GSDMA PE=1 SV=4	Q96QA5	49 kDa	0
Gelsolin OS=Homo sapiens GN=GSN PE=1 SV=1	GELS_HUMAN	86 kDa	0
Gem-associated protein 6 OS=Homo sapiens GN=GEMIN6 PE=1 SV=1	GEMI6_HUMAN	19 kDa	0
Gem-associated protein 7 OS=Homo sapiens GN=GEMIN7 PE=1 SV=1	GEMI7_HUMAN	15 kDa	0
General transcription factor 3C polypeptide 1 OS=Homo sapiens GN=GTF3C1 PE=1 SV=4	TF3C1_HUMAN	239 kDa	0
General transcription factor 3C polypeptide 2 OS=Homo sapiens GN=GTF3C2 PE=1 SV=2	TF3C2_HUMAN	101 kDa	0
General transcription factor 3C polypeptide 5 OS=Homo sapiens GN=GTF3C5 PE=1 SV=2	TF3C5_HUMAN	60 kDa	0
General transcription factor IIE subunit 1 OS=Homo sapiens GN=GTF2E1 PE=1 SV=2	T2EA_HUMAN	49 kDa	0
General transcription factor IIF subunit 1 OS=Homo sapiens GN=GTF2F1 PE=1 SV=2	T2FA_HUMAN	58 kDa	0
General transcription factor IIF subunit 1 OS=Homo sapiens GN=GTF2F1 PE=1 SV=2	P35269	58 kDa	0
General transcription factor IIF subunit 2 OS=Homo sapiens GN=GTF2F2 PE=1 SV=2	T2FB_HUMAN	28 kDa	0
General transcription factor IIH subunit 2 OS=Homo sapiens GN=GTF2H2 PE=1 SV=1	TF2H2_HUMAN	44 kDa	0
General vesicular transport factor p115 OS=Homo sapiens GN=USO1 PE=1 SV=2	USO1_HUMAN	108 kDa	0
Genetic suppressor element 1 OS=Homo sapiens GN=GSE1 PE=1 SV=3	GSE1_HUMAN	136 kDa	0
Germinal-center associated nuclear protein OS=Homo sapiens GN=MCM3AP PE=1 SV=2	GANP_HUMAN	218 kDa	0
Glucose-6-phosphate 1-dehydrogenase OS=Homo sapiens GN=G6PD PE=1 SV=4	G6PD_HUMAN	59 kDa	0
Glucose-6-phosphate isomerase OS=Homo sapiens GN=GPI PE=1 SV=4	G6PI_HUMAN	63 kDa	0
Glutamate--cysteine ligase catalytic subunit OS=Homo sapiens GN=GCLC PE=1 SV=2	P48506	73 kDa	0
Glutamate--cysteine ligase regulatory subunit OS=Homo sapiens GN=GCLM PE=1 SV=1	GSH0_HUMAN	31 kDa	0
Glutamate-rich WD repeat-containing protein 1 OS=Homo sapiens GN=GRWD1 PE=1 SV=1	GRWD1_HUMAN	49 kDa	0
Glutamine--fructose-6-phosphate aminotransferase [isomerizing] 2 OS=Homo sapiens GN=GFPT2 PE=1 SV=3	O94808	77 kDa	0
Glutamine-rich protein 1 OS=Homo sapiens GN=QRICH1 PE=1 SV=1	QRIC1_HUMAN	86 kDa	0
Cluster of Glycogen phosphorylase, muscle form OS=Homo sapiens GN=PYGM PE=1 SV=6 (PYGM_HUMAN)	PYGM_HUMAN [3]	97 kDa	0
Glycogen phosphorylase, brain form OS=Homo sapiens GN=PYGB PE=1 SV=5	P11216	97 kDa	0
Glycogen phosphorylase, liver form OS=Homo sapiens GN=PYGL PE=1 SV=4	PYGL_HUMAN	97 kDa	0
Glycogen phosphorylase, muscle form OS=Homo sapiens GN=PYGM PE=1 SV=6	PYGM_HUMAN	97 kDa	0
Glycylpeptide N-tetradecanoyltransferase 1 OS=Homo sapiens GN=NMT1 PE=1 SV=2	NMT1_HUMAN	57 kDa	0
Golgi membrane protein 1 OS=Homo sapiens GN=GOLM1 PE=1 SV=1	GOLM1_HUMAN	45 kDa	0
Golgin subfamily A member 2 OS=Homo sapiens GN=GOLGA2 PE=1 SV=3	GOGA2_HUMAN	113 kDa	0
Golgin subfamily A member 3 OS=Homo sapiens GN=GOLGA3 PE=1 SV=2	GOGA3_HUMAN	?	0
Guanine nucleotide-binding protein G(I)/G(S)/G(O) subunit gamma-12 OS=Homo sapiens GN=GNG12 PE=1 SV=3	Q9UBI6	8 kDa	0
Guanine nucleotide-binding protein-like 3-like protein OS=Homo sapiens GN=GNL3L PE=1 SV=1	GNL3L_HUMAN	66 kDa	0
H/ACA ribonucleoprotein complex subunit 4 OS=Homo sapiens GN=DKC1 PE=1 SV=3	DKC1_HUMAN	58 kDa	0
HEAT repeat-containing protein 3 OS=Homo sapiens GN=HEATR3 PE=1 SV=2	HEAT3_HUMAN	75 kDa	0
HECW2_HUMAN-DECOY	HECW2_HUMAN-DECOY	?	0
Cluster of HLA class I histocompatibility antigen, A-11 alpha chain OS=Homo sapiens GN=HLA-A PE=1 SV=1 (1A11_HUMAN)	1A11_HUMAN [16]	41 kDa	0
HLA class I histocompatibility antigen, A-2 alpha chain OS=Homo sapiens GN=HLA-A PE=1 SV=1	1A02_HUMAN	41 kDa	0
HLA class I histocompatibility antigen, A-11 alpha chain OS=Homo sapiens GN=HLA-A PE=1 SV=1	1A11_HUMAN	41 kDa	0
HLA class I histocompatibility antigen, A-23 alpha chain OS=Homo sapiens GN=HLA-A PE=1 SV=1	1A23_HUMAN (+1)	41 kDa	0
HLA class I histocompatibility antigen, A-24 alpha chain OS=Homo sapiens GN=HLA-A PE=1 SV=2	P05534	41 kDa	0
HLA class I histocompatibility antigen, A-30 alpha chain OS=Homo sapiens GN=HLA-A PE=1 SV=2	P16188	41 kDa	0
HLA class I histocompatibility antigen, A-80 alpha chain OS=Homo sapiens GN=HLA-A PE=1 SV=1	Q09160	41 kDa	0
HLA class I histocompatibility antigen, B-18 alpha chain OS=Homo sapiens GN=HLA-B PE=1 SV=1	1B18_HUMAN	40 kDa	0
HLA class I histocompatibility antigen, B-45 alpha chain OS=Homo sapiens GN=HLA-B PE=1 SV=1	1B45_HUMAN (+1)	40 kDa	0
HLA class I histocompatibility antigen, B-78 alpha chain OS=Homo sapiens GN=HLA-B PE=1 SV=1	1B78_HUMAN	40 kDa	0
HLA class I histocompatibility antigen, Cw-1 alpha chain OS=Homo sapiens GN=HLA-C PE=1 SV=1	1C01_HUMAN	41 kDa	0
HLA class I histocompatibility antigen, Cw-2 alpha chain OS=Homo sapiens GN=HLA-C PE=1 SV=1	1C02_HUMAN	41 kDa	0
HLA class I histocompatibility antigen, Cw-3 alpha chain OS=Homo sapiens GN=HLA-C PE=1 SV=2	1C03_HUMAN	41 kDa	0
HLA class I histocompatibility antigen, alpha chain G OS=Homo sapiens GN=HLA-G PE=1 SV=1	HLAG_HUMAN	38 kDa	0
Putative HLA class I histocompatibility antigen, alpha chain H OS=Homo sapiens GN=HLA-H PE=5 SV=3	P01893	41 kDa	0
Heat shock 70 kDa protein 4 OS=Homo sapiens GN=HSPA4 PE=1 SV=4	HSP74_HUMAN	?	0
Heat shock factor-binding protein 1 OS=Homo sapiens GN=HSBP1 PE=1 SV=1	O75506	9 kDa	0
Heat shock protein 105 kDa OS=Homo sapiens GN=HSPH1 PE=1 SV=1	HS105_HUMAN	97 kDa	0
Helicase SKI2W OS=Homo sapiens GN=SKIV2L PE=1 SV=3	Q15477	138 kDa	0
Hematological and neurological expressed 1 protein OS=Homo sapiens GN=HN1 PE=1 SV=3	HN1_HUMAN	?	0
Hepatocyte nuclear factor 3-beta OS=Homo sapiens GN=FOXA2 PE=1 SV=1	FOXA2_HUMAN	48 kDa	0
Hepatoma-derived growth factor OS=Homo sapiens GN=HDGF PE=1 SV=1	HDGF_HUMAN	27 kDa	0
Heterochromatin protein 1-binding protein 3 OS=Homo sapiens GN=HP1BP3 PE=1 SV=1	HP1B3_HUMAN	61 kDa	0
Heterogeneous nuclear ribonucleoprotein L-like OS=Homo sapiens GN=HNRNPLL PE=1 SV=1	HNRLL_HUMAN	60 kDa	0
Cluster of Hexokinase-1 OS=Homo sapiens GN=HK1 PE=1 SV=3 (HXK1_HUMAN)	HXK1_HUMAN [2]	102 kDa	0
Hexokinase-1 OS=Homo sapiens GN=HK1 PE=1 SV=3	HXK1_HUMAN	102 kDa	0
Hexokinase-2 OS=Homo sapiens GN=HK2 PE=1 SV=2	HXK2_HUMAN	102 kDa	0
Hexokinase-2 OS=Homo sapiens GN=HK2 PE=1 SV=2	P52789	102 kDa	0
High mobility group nucleosome-binding domain-containing protein 3 OS=Homo sapiens GN=HMGN3 PE=1 SV=2	HMGN3_HUMAN	?	0
High mobility group protein 20A OS=Homo sapiens GN=HMG20A PE=1 SV=1	HM20A_HUMAN	40 kDa	0
High mobility group protein HMGI-C OS=Homo sapiens GN=HMGA2 PE=1 SV=1	HMGA2_HUMAN	12 kDa	0
Histidine triad nucleotide-binding protein 1 OS=Homo sapiens GN=HINT1 PE=1 SV=2	HINT1_HUMAN	14 kDa	0
Histone acetyltransferase p300 OS=Homo sapiens GN=EP300 PE=1 SV=2	EP300_HUMAN	264 kDa	0
Histone deacetylase complex subunit SAP30 OS=Homo sapiens GN=SAP30 PE=1 SV=1	SAP30_HUMAN	23 kDa	0
Histone deacetylase complex subunit SAP130 OS=Homo sapiens GN=SAP130 PE=1 SV=1	SP130_HUMAN	110 kDa	0
Histone-lysine N-methyltransferase 2A OS=Homo sapiens GN=KMT2A PE=1 SV=5	KMT2A_HUMAN	432 kDa	0
Histone-lysine N-methyltransferase 2D OS=Homo sapiens GN=KMT2D PE=1 SV=2	KMT2D_HUMAN	?	0
Homeobox protein SIX4 OS=Homo sapiens GN=SIX4 PE=1 SV=2	SIX4_HUMAN	83 kDa	0
Host cell factor 1 OS=Homo sapiens GN=HCFC1 PE=1 SV=2	HCFC1_HUMAN	?	0
Hsp90 co-chaperone Cdc37 OS=Homo sapiens GN=CDC37 PE=1 SV=1	CDC37_HUMAN	44 kDa	0
Hsp90 co-chaperone Cdc37 OS=Homo sapiens GN=CDC37 PE=1 SV=1	Q16543	44 kDa	0
Huntingtin-interacting protein 1 OS=Homo sapiens GN=HIP1 PE=1 SV=5	HIP1_HUMAN	116 kDa	0
Huntingtin-interacting protein 1-related protein OS=Homo sapiens GN=HIP1R PE=1 SV=2	HIP1R_HUMAN	?	0
Hypoxanthine-guanine phosphoribosyltransferase OS=Homo sapiens GN=HPRT1 PE=1 SV=2	P00492	25 kDa	0
I5P2_HUMAN-DECOY	I5P2_HUMAN-DECOY	?	0
ISM2_HUMAN-DECOY	ISM2_HUMAN-DECOY	?	0
Immunoglobulin gamma-1 heavy chain OS=Homo sapiens PE=1 SV=1	IGG1_HUMAN	49 kDa	0
Immunoglobulin heavy constant gamma 4 OS=Homo sapiens GN=IGHG4 PE=1 SV=1	IGHG4_HUMAN	36 kDa	0
Immunoglobulin lambda variable 3-21 OS=Homo sapiens GN=IGLV3-21 PE=1 SV=2	LV321_HUMAN	12 kDa	0
Importin subunit alpha-3 OS=Homo sapiens GN=KPNA4 PE=1 SV=1	O00629	58 kDa	0
Importin subunit alpha-5 OS=Homo sapiens GN=KPNA1 PE=1 SV=3	IMA5_HUMAN	60 kDa	0
Importin subunit alpha-5 OS=Homo sapiens GN=KPNA1 PE=1 SV=3	P52294	60 kDa	0
Importin subunit alpha-6 OS=Homo sapiens GN=KPNA5 PE=1 SV=2	IMA6_HUMAN	60 kDa	0
Importin-4 OS=Homo sapiens GN=IPO4 PE=1 SV=2	IPO4_HUMAN	119 kDa	0
Importin-7 OS=Homo sapiens GN=IPO7 PE=1 SV=1	IPO7_HUMAN	120 kDa	0
Importin-7 OS=Homo sapiens GN=IPO7 PE=1 SV=1	O95373	120 kDa	0
Importin-8 OS=Homo sapiens GN=IPO8 PE=1 SV=2	IPO8_HUMAN	120 kDa	0
Importin-9 OS=Homo sapiens GN=IPO9 PE=1 SV=3	Q96P70	116 kDa	0
Indolethylamine N-methyltransferase OS=Homo sapiens GN=INMT PE=1 SV=3	INMT_HUMAN	29 kDa	0
Inosine-5'-monophosphate dehydrogenase 2 OS=Homo sapiens GN=IMPDH2 PE=1 SV=2	P12268	56 kDa	0
Cluster of Insulin-like growth factor 2 mRNA-binding protein 3 OS=Homo sapiens GN=IGF2BP3 PE=1 SV=2 (IF2B3_HUMAN)	IF2B3_HUMAN [2]	?	0
Insulin-like growth factor 2 mRNA-binding protein 1 OS=Homo sapiens GN=IGF2BP1 PE=1 SV=2	IF2B1_HUMAN	63 kDa	0
Insulin-like growth factor 2 mRNA-binding protein 3 OS=Homo sapiens GN=IGF2BP3 PE=1 SV=2	IF2B3_HUMAN	?	0
Integrator complex subunit 1 OS=Homo sapiens GN=INTS1 PE=1 SV=2	INT1_HUMAN	244 kDa	0
Integrator complex subunit 3 OS=Homo sapiens GN=INTS3 PE=1 SV=1	INT3_HUMAN	?	0
Integrator complex subunit 6 OS=Homo sapiens GN=INTS6 PE=1 SV=1	INT6_HUMAN	100 kDa	0
Integrator complex subunit 8 OS=Homo sapiens GN=INTS8 PE=1 SV=1	INT8_HUMAN	113 kDa	0
Integrator complex subunit 9 OS=Homo sapiens GN=INTS9 PE=1 SV=2	INT9_HUMAN	74 kDa	0
Integrator complex subunit 11 OS=Homo sapiens GN=INTS11 PE=1 SV=2	INT11_HUMAN	68 kDa	0
Integrator complex subunit 12 OS=Homo sapiens GN=INTS12 PE=1 SV=1	INT12_HUMAN	49 kDa	0
Integrator complex subunit 13 OS=Homo sapiens GN=INTS13 PE=1 SV=2	INT13_HUMAN	80 kDa	0
Integrin beta-4 OS=Homo sapiens GN=ITGB4 PE=1 SV=5	ITB4_HUMAN	?	0
Integrin-linked protein kinase OS=Homo sapiens GN=ILK PE=1 SV=2	ILK_HUMAN	51 kDa	0
Inter-alpha-trypsin inhibitor heavy chain H2 OS=Homo sapiens GN=ITIH2 PE=1 SV=2	ITIH2_HUMAN	106 kDa	0
Interferon regulatory factor 2-binding protein 1 OS=Homo sapiens GN=IRF2BP1 PE=1 SV=1	I2BP1_HUMAN	62 kDa	0
Interferon regulatory factor 2-binding protein-like OS=Homo sapiens GN=IRF2BPL PE=1 SV=1	I2BPL_HUMAN	83 kDa	0
Interferon-induced 35 kDa protein OS=Homo sapiens GN=IFI35 PE=1 SV=5	IN35_HUMAN	32 kDa	0
Interferon-induced protein with tetratricopeptide repeats 3 OS=Homo sapiens GN=IFIT3 PE=1 SV=1	IFIT3_HUMAN	56 kDa	0
Interferon-induced, double-stranded RNA-activated protein kinase OS=Homo sapiens GN=EIF2AK2 PE=1 SV=2	E2AK2_HUMAN	62 kDa	0
Intraflagellar transport protein 27 homolog OS=Homo sapiens GN=IFT27 PE=1 SV=1	IFT27_HUMAN	20 kDa	0
Intron-binding protein aquarius OS=Homo sapiens GN=AQR PE=1 SV=4	AQR_HUMAN	171 kDa	0
Inverted formin-2 OS=Homo sapiens GN=INF2 PE=1 SV=2	INF2_HUMAN	136 kDa	0
Isoleucine--tRNA ligase, cytoplasmic OS=Homo sapiens GN=IARS PE=1 SV=2	SYIC_HUMAN	145 kDa	0
JPH3_HUMAN-DECOY	JPH3_HUMAN-DECOY	?	0
Cluster of Junctional protein associated with coronary artery disease OS=Homo sapiens GN=KIAA1462 PE=1 SV=3 (JCAD_HUMAN)	JCAD_HUMAN [2]	148 kDa	0
Junctional protein associated with coronary artery disease OS=Homo sapiens GN=KIAA1462 PE=1 SV=3	JCAD_HUMAN	148 kDa	0
Junctional protein associated with coronary artery disease OS=Homo sapiens GN=KIAA1462 PE=1 SV=3	Q9P266	148 kDa	0
Jupiter microtubule associated homolog 1 OS=Homo sapiens GN=JPT1 PE=1 SV=3	JUPI1_HUMAN	16 kDa	0
K1C16_HUMAN-DECOY	K1C16_HUMAN-DECOY	?	0
KCD19_HUMAN-DECOY	KCD19_HUMAN-DECOY	?	0
KN motif and ankyrin repeat domain-containing protein 2 OS=Homo sapiens GN=KANK2 PE=1 SV=1	KANK2_HUMAN	91 kDa	0
Kalirin OS=Homo sapiens GN=KALRN PE=1 SV=2	KALRN_HUMAN	?	0
Kanadaptin OS=Homo sapiens GN=SLC4A1AP PE=1 SV=1	NADAP_HUMAN	89 kDa	0
Cluster of Keratin, type I cuticular Ha3-II OS=Homo sapiens GN=KRT33B PE=1 SV=3 (KT33B_HUMAN)	KT33B_HUMAN [3]	46 kDa	0
Keratin, type I cuticular Ha1 OS=Homo sapiens GN=KRT31 PE=1 SV=3	K1H1_HUMAN	47 kDa	0
Keratin, type I cuticular Ha3-I OS=Homo sapiens GN=KRT33A PE=2 SV=2	KT33A_HUMAN	46 kDa	0
Keratin, type I cuticular Ha3-II OS=Homo sapiens GN=KRT33B PE=1 SV=3	KT33B_HUMAN	46 kDa	0
Cluster of Keratin, type II cuticular Hb2 OS=Homo sapiens GN=KRT82 PE=3 SV=3 (KRT82_HUMAN)	KRT82_HUMAN [2]	57 kDa	0
Keratin, type II cuticular Hb2 OS=Homo sapiens GN=KRT82 PE=3 SV=3	KRT82_HUMAN	57 kDa	0
Keratin, type II cuticular Hb2 OS=Homo sapiens GN=KRT82 PE=3 SV=3	Q9NSB4	57 kDa	0
Kinectin OS=Homo sapiens GN=KTN1 PE=1 SV=1	KTN1_HUMAN	?	0
Cluster of Kinesin-1 heavy chain OS=Homo sapiens GN=KIF5B PE=1 SV=1 (P33176)	P33176 [4]	110 kDa	0
Kinesin heavy chain isoform 5A OS=Homo sapiens GN=KIF5A PE=1 SV=2	KIF5A_HUMAN	117 kDa	0
Kinesin heavy chain isoform 5C OS=Homo sapiens GN=KIF5C PE=1 SV=1	KIF5C_HUMAN	?	0
Kinesin-1 heavy chain OS=Homo sapiens GN=KIF5B PE=1 SV=1	P33176	110 kDa	0
Kinesin-1 heavy chain OS=Homo sapiens GN=KIF5B PE=1 SV=1	KINH_HUMAN	110 kDa	0
Kinesin-like protein KIF2A OS=Homo sapiens GN=KIF2A PE=1 SV=3	KIF2A_HUMAN	80 kDa	0
Kinesin-like protein KIF11 OS=Homo sapiens GN=KIF11 PE=1 SV=2	KIF11_HUMAN	119 kDa	0
Kinesin-like protein KIF14 OS=Homo sapiens GN=KIF14 PE=1 SV=1	Q15058	186 kDa	0
Kinesin-like protein KIF20B OS=Homo sapiens GN=KIF20B PE=1 SV=3	KI20B_HUMAN	?	0
Kinesin-like protein KIF22 OS=Homo sapiens GN=KIF22 PE=1 SV=5	KIF22_HUMAN	73 kDa	0
Kinesin-like protein KIF23 OS=Homo sapiens GN=KIF23 PE=1 SV=3	KIF23_HUMAN	?	0
Kinesin-like protein KIFC1 OS=Homo sapiens GN=KIFC1 PE=1 SV=2	KIFC1_HUMAN	74 kDa	0
Kynureninase OS=Homo sapiens GN=KYNU PE=1 SV=1	KYNU_HUMAN	52 kDa	0
L-aminoadipate-semialdehyde dehydrogenase-phosphopantetheinyl transferase OS=Homo sapiens GN=AASDHPPT PE=1 SV=2	ADPPT_HUMAN	36 kDa	0
L-lactate dehydrogenase A-like 6B OS=Homo sapiens GN=LDHAL6B PE=1 SV=3	LDH6B_HUMAN	42 kDa	0
LAD1_HUMAN-DECOY	LAD1_HUMAN-DECOY	?	0
LIM and calponin homology domains-containing protein 1 OS=Homo sapiens GN=LIMCH1 PE=1 SV=4	LIMC1_HUMAN	122 kDa	0
LIM domain and actin-binding protein 1 OS=Homo sapiens GN=LIMA1 PE=1 SV=1	LIMA1_HUMAN	85 kDa	0
LIM domain-containing protein 1 OS=Homo sapiens GN=LIMD1 PE=1 SV=1	LIMD1_HUMAN	72 kDa	0
LOX12_HUMAN-DECOY	LOX12_HUMAN-DECOY	?	0
LRRK2_HUMAN-DECOY	LRRK2_HUMAN-DECOY	?	0
La-related protein 4 OS=Homo sapiens GN=LARP4 PE=1 SV=3	LARP4_HUMAN	81 kDa	0
La-related protein 7 OS=Homo sapiens GN=LARP7 PE=1 SV=1	LARP7_HUMAN	67 kDa	0
Ladinin-1 OS=Homo sapiens GN=LAD1 PE=1 SV=2	LAD1_HUMAN	57 kDa	0
Laminin subunit beta-4 OS=Homo sapiens GN=LAMB4 PE=2 SV=1	LAMB4_HUMAN	194 kDa	0
Large neutral amino acids transporter small subunit 1 OS=Homo sapiens GN=SLC7A5 PE=1 SV=2	LAT1_HUMAN	55 kDa	0
Lariat debranching enzyme OS=Homo sapiens GN=DBR1 PE=1 SV=2	DBR1_HUMAN	62 kDa	0
Leucine-rich PPR motif-containing protein, mitochondrial OS=Homo sapiens GN=LRPPRC PE=1 SV=3	LPPRC_HUMAN	158 kDa	0
Leucine-rich PPR motif-containing protein, mitochondrial OS=Homo sapiens GN=LRPPRC PE=1 SV=3	P42704	158 kDa	0
Leucine-rich repeat flightless-interacting protein 1 OS=Homo sapiens GN=LRRFIP1 PE=1 SV=2	LRRF1_HUMAN	89 kDa	0
Leucine-rich repeat flightless-interacting protein 2 OS=Homo sapiens GN=LRRFIP2 PE=1 SV=1	LRRF2_HUMAN	82 kDa	0
Leucine-rich repeat-containing protein 47 OS=Homo sapiens GN=LRRC47 PE=1 SV=1	LRC47_HUMAN	63 kDa	0
Leucine-rich repeat-containing protein 47 OS=Homo sapiens GN=LRRC47 PE=1 SV=1	Q8N1G4	63 kDa	0
Leucine-rich repeat-containing protein 59 OS=Homo sapiens GN=LRRC59 PE=1 SV=1	LRC59_HUMAN	35 kDa	0
Leupaxin OS=Homo sapiens GN=LPXN PE=1 SV=1	LPXN_HUMAN	43 kDa	0
Lipolysis-stimulated lipoprotein receptor OS=Homo sapiens GN=LSR PE=1 SV=4	LSR_HUMAN	71 kDa	0
Liprin-beta-1 OS=Homo sapiens GN=PPFIBP1 PE=1 SV=2	LIPB1_HUMAN	114 kDa	0
Low molecular weight phosphotyrosine protein phosphatase OS=Homo sapiens GN=ACP1 PE=1 SV=3	PPAC_HUMAN	18 kDa	0
Lupus La protein OS=Homo sapiens GN=SSB PE=1 SV=2	LA_HUMAN	47 kDa	0
Lymphoid-specific helicase OS=Homo sapiens GN=HELLS PE=1 SV=1	HELLS_HUMAN	97 kDa	0
Lys-63-specific deubiquitinase BRCC36 OS=Homo sapiens GN=BRCC3 PE=1 SV=2	BRCC3_HUMAN	36 kDa	0
Lysine--tRNA ligase OS=Homo sapiens GN=KARS PE=1 SV=3	SYK_HUMAN	68 kDa	0
Lysine-specific demethylase 3B OS=Homo sapiens GN=KDM3B PE=1 SV=2	KDM3B_HUMAN	192 kDa	0
Lysophospholipid acyltransferase 7 OS=Homo sapiens GN=MBOAT7 PE=1 SV=2	MBOA7_HUMAN	53 kDa	0
M-phase phosphoprotein 8 OS=Homo sapiens GN=MPHOSPH8 PE=1 SV=2	MPP8_HUMAN	97 kDa	0
MAX gene-associated protein OS=Homo sapiens GN=MGA PE=1 SV=3	MGAP_HUMAN	?	0
MDN1_HUMAN-DECOY	MDN1_HUMAN-DECOY	?	0
MICOS complex subunit MIC19 OS=Homo sapiens GN=CHCHD3 PE=1 SV=1	MIC19_HUMAN	26 kDa	0
MICOS complex subunit MIC60 OS=Homo sapiens GN=IMMT PE=1 SV=1	MIC60_HUMAN	84 kDa	0
MMS19 nucleotide excision repair protein homolog OS=Homo sapiens GN=MMS19 PE=1 SV=2	MMS19_HUMAN	113 kDa	0
MORC family CW-type zinc finger protein 2 OS=Homo sapiens GN=MORC2 PE=1 SV=2	MORC2_HUMAN	118 kDa	0
MUT7B_HUMAN-DECOY	MUT7B_HUMAN-DECOY	?	0
MXRA5_HUMAN-DECOY	MXRA5_HUMAN-DECOY	?	0
Macrophage migration inhibitory factor OS=Homo sapiens GN=MIF PE=1 SV=4	MIF_HUMAN	12 kDa	0
Macrophage-capping protein OS=Homo sapiens GN=CAPG PE=1 SV=2	CAPG_HUMAN	38 kDa	0
Malate dehydrogenase, mitochondrial OS=Homo sapiens GN=MDH2 PE=1 SV=3	MDHM_HUMAN	36 kDa	0
Mannosyl-oligosaccharide glucosidase OS=Homo sapiens GN=MOGS PE=1 SV=5	MOGS_HUMAN	92 kDa	0
Mediator of DNA damage checkpoint protein 1 OS=Homo sapiens GN=MDC1 PE=1 SV=3	MDC1_HUMAN	227 kDa	0
Mediator of RNA polymerase II transcription subunit 1 OS=Homo sapiens GN=MED1 PE=1 SV=4	MED1_HUMAN	?	0
Mediator of RNA polymerase II transcription subunit 4 OS=Homo sapiens GN=MED4 PE=1 SV=1	MED4_HUMAN	30 kDa	0
Mediator of RNA polymerase II transcription subunit 14 OS=Homo sapiens GN=MED14 PE=1 SV=2	MED14_HUMAN	161 kDa	0
Mediator of RNA polymerase II transcription subunit 15 OS=Homo sapiens GN=MED15 PE=1 SV=2	MED15_HUMAN	87 kDa	0
Mediator of RNA polymerase II transcription subunit 24 OS=Homo sapiens GN=MED24 PE=1 SV=1	MED24_HUMAN	?	0
Mediator of RNA polymerase II transcription subunit 31 OS=Homo sapiens GN=MED31 PE=1 SV=1	MED31_HUMAN	16 kDa	0
Meiotic nuclear division protein 1 homolog OS=Homo sapiens GN=MND1 PE=1 SV=1	MND1_HUMAN	24 kDa	0
Melanoma inhibitory activity protein 3 OS=Homo sapiens GN=MIA3 PE=1 SV=1	MIA3_HUMAN	?	0
Membrane-associated progesterone receptor component 2 OS=Homo sapiens GN=PGRMC2 PE=1 SV=1	PGRC2_HUMAN	24 kDa	0
Metastasis-associated protein MTA1 OS=Homo sapiens GN=MTA1 PE=1 SV=2	MTA1_HUMAN	?	0
Metastasis-associated protein MTA3 OS=Homo sapiens GN=MTA3 PE=1 SV=2	MTA3_HUMAN	?	0
Methionine aminopeptidase 1 OS=Homo sapiens GN=METAP1 PE=1 SV=2	MAP11_HUMAN	43 kDa	0
Methyl-CpG-binding domain protein 2 OS=Homo sapiens GN=MBD2 PE=1 SV=1	MBD2_HUMAN	43 kDa	0
Methyl-CpG-binding domain protein 3 OS=Homo sapiens GN=MBD3 PE=1 SV=1	MBD3_HUMAN	33 kDa	0
Methylosome protein 50 OS=Homo sapiens GN=WDR77 PE=1 SV=1	MEP50_HUMAN	37 kDa	0
Microfibrillar-associated protein 1 OS=Homo sapiens GN=MFAP1 PE=1 SV=2	MFAP1_HUMAN	52 kDa	0
Microsomal glutathione S-transferase 1 OS=Homo sapiens GN=MGST1 PE=1 SV=1	MGST1_HUMAN	18 kDa	0
Microspherule protein 1 OS=Homo sapiens GN=MCRS1 PE=1 SV=1	MCRS1_HUMAN	52 kDa	0
Microtubule-associated protein 1A OS=Homo sapiens GN=MAP1A PE=1 SV=6	MAP1A_HUMAN	305 kDa	0
Microtubule-associated protein 1B OS=Homo sapiens GN=MAP1B PE=1 SV=2	MAP1B_HUMAN	271 kDa	0
Microtubule-associated protein 1B OS=Homo sapiens GN=MAP1B PE=1 SV=2	P46821	271 kDa	0
Microtubule-associated protein RP/EB family member 1 OS=Homo sapiens GN=MAPRE1 PE=1 SV=3	Q15691	30 kDa	0
Mitochondrial fission factor OS=Homo sapiens GN=MFF PE=1 SV=1	MFF_HUMAN	38 kDa	0
Mitochondrial import receptor subunit TOM34 OS=Homo sapiens GN=TOMM34 PE=1 SV=2	TOM34_HUMAN	35 kDa	0
Mitogen-activated protein kinase 1 OS=Homo sapiens GN=MAPK1 PE=1 SV=3	MK01_HUMAN	41 kDa	0
Mitogen-activated protein kinase kinase kinase 6 OS=Homo sapiens GN=MAP3K6 PE=1 SV=3	M3K6_HUMAN	143 kDa	0
Mitogen-activated protein kinase kinase kinase 7 OS=Homo sapiens GN=MAP3K7 PE=1 SV=1	M3K7_HUMAN	67 kDa	0
Mitogen-activated protein kinase kinase kinase kinase 4 OS=Homo sapiens GN=MAP4K4 PE=1 SV=2	M4K4_HUMAN	142 kDa	0
Mitotic checkpoint serine/threonine-protein kinase BUB1 OS=Homo sapiens GN=BUB1 PE=1 SV=1	BUB1_HUMAN	122 kDa	0
Mitotic spindle assembly checkpoint protein MAD1 OS=Homo sapiens GN=MAD1L1 PE=1 SV=2	MD1L1_HUMAN	83 kDa	0
Mitotic spindle-associated MMXD complex subunit MIP18 OS=Homo sapiens GN=FAM96B PE=1 SV=1	MIP18_HUMAN	18 kDa	0
Monocarboxylate transporter 4 OS=Homo sapiens GN=SLC16A3 PE=1 SV=1	MOT4_HUMAN	49 kDa	0
Mortality factor 4-like protein 2 OS=Homo sapiens GN=MORF4L2 PE=1 SV=1	MO4L2_HUMAN	32 kDa	0
Cluster of Mothers against decapentaplegic homolog 3 OS=Homo sapiens GN=SMAD3 PE=1 SV=1 (SMAD3_HUMAN)	SMAD3_HUMAN [2]	?	0
Mothers against decapentaplegic homolog 2 OS=Homo sapiens GN=SMAD2 PE=1 SV=1	SMAD2_HUMAN	?	0
Mothers against decapentaplegic homolog 3 OS=Homo sapiens GN=SMAD3 PE=1 SV=1	SMAD3_HUMAN	?	0
Mothers against decapentaplegic homolog 4 OS=Homo sapiens GN=SMAD4 PE=1 SV=1	Q13485	60 kDa	0
Msx2-interacting protein OS=Homo sapiens GN=SPEN PE=1 SV=1	MINT_HUMAN	402 kDa	0
Multifunctional protein ADE2 OS=Homo sapiens GN=PAICS PE=1 SV=3	PUR6_HUMAN	47 kDa	0
Myosin light chain kinase, smooth muscle OS=Homo sapiens GN=MYLK PE=1 SV=4	MYLK_HUMAN	?	0
Myosin phosphatase Rho-interacting protein OS=Homo sapiens GN=MPRIP PE=1 SV=3	MPRIP_HUMAN	?	0
Myristoylated alanine-rich C-kinase substrate OS=Homo sapiens GN=MARCKS PE=1 SV=4	P29966	32 kDa	0
N-acylneuraminate cytidylyltransferase OS=Homo sapiens GN=CMAS PE=1 SV=2	NEUA_HUMAN	?	0
N-alpha-acetyltransferase 10 OS=Homo sapiens GN=NAA10 PE=1 SV=1	NAA10_HUMAN	26 kDa	0
N-alpha-acetyltransferase 15, NatA auxiliary subunit OS=Homo sapiens GN=NAA15 PE=1 SV=1	NAA15_HUMAN	101 kDa	0
NACAD_HUMAN-DECOY	NACAD_HUMAN-DECOY	?	0
NBPFA_HUMAN-DECOY	NBPFA_HUMAN-DECOY	?	0
NCKPL_HUMAN-DECOY	NCKPL_HUMAN-DECOY	?	0
NEDD4-binding protein 1 OS=Homo sapiens GN=N4BP1 PE=1 SV=4	N4BP1_HUMAN	100 kDa	0
NEUA_HUMAN-DECOY	NEUA_HUMAN-DECOY	?	0
NHL repeat-containing protein 2 OS=Homo sapiens GN=NHLRC2 PE=1 SV=1	NHLC2_HUMAN	79 kDa	0
NHP2-like protein 1 OS=Homo sapiens GN=SNU13 PE=1 SV=3	NH2L1_HUMAN	14 kDa	0
NIN_HUMAN-DECOY	NIN_HUMAN-DECOY	?	0
Na(+)/H(+) exchange regulatory cofactor NHE-RF1 OS=Homo sapiens GN=SLC9A3R1 PE=1 SV=4	NHRF1_HUMAN	39 kDa	0
Na(+)/H(+) exchange regulatory cofactor NHE-RF2 OS=Homo sapiens GN=SLC9A3R2 PE=1 SV=2	NHRF2_HUMAN	37 kDa	0
Nck-associated protein 1 OS=Homo sapiens GN=NCKAP1 PE=1 SV=1	NCKP1_HUMAN	?	0
Negative elongation factor A OS=Homo sapiens GN=NELFA PE=1 SV=3	NELFA_HUMAN	57 kDa	0
Negative elongation factor C/D OS=Homo sapiens GN=NELFCD PE=1 SV=2	NELFD_HUMAN	66 kDa	0
Negative elongation factor E OS=Homo sapiens GN=NELFE PE=1 SV=3	NELFE_HUMAN	43 kDa	0
Neutral amino acid transporter B(0) OS=Homo sapiens GN=SLC1A5 PE=1 SV=2	AAAT_HUMAN	57 kDa	0
Nexilin OS=Homo sapiens GN=NEXN PE=1 SV=1	NEXN_HUMAN	81 kDa	0
Niban-like protein 1 OS=Homo sapiens GN=FAM129B PE=1 SV=3	NIBL1_HUMAN	84 kDa	0
Nibrin OS=Homo sapiens GN=NBN PE=1 SV=1	NBN_HUMAN	85 kDa	0
Nicalin OS=Homo sapiens GN=NCLN PE=1 SV=2	NCLN_HUMAN	63 kDa	0
Cluster of Non-histone chromosomal protein HMG-17 OS=Homo sapiens GN=HMGN2 PE=1 SV=3 (P05204)	P05204 [2]	9 kDa	0
Non-histone chromosomal protein HMG-17 OS=Homo sapiens GN=HMGN2 PE=1 SV=3	HMGN2_HUMAN	9 kDa	0
Non-histone chromosomal protein HMG-17 OS=Homo sapiens GN=HMGN2 PE=1 SV=3	P05204	9 kDa	0
Nuclear RNA export factor 1 OS=Homo sapiens GN=NXF1 PE=1 SV=1	NXF1_HUMAN	70 kDa	0
Nuclear cap-binding protein subunit 1 OS=Homo sapiens GN=NCBP1 PE=1 SV=1	NCBP1_HUMAN	92 kDa	0
Nuclear envelope integral membrane protein 1 OS=Homo sapiens GN=NEMP1 PE=1 SV=2	NEMP1_HUMAN	51 kDa	0
Cluster of Nuclear envelope pore membrane protein POM 121C OS=Homo sapiens GN=POM121C PE=1 SV=2 (P121C_HUMAN)	P121C_HUMAN [2]	125 kDa	0
Nuclear envelope pore membrane protein POM 121C OS=Homo sapiens GN=POM121C PE=1 SV=2	P121C_HUMAN	125 kDa	0
Putative nuclear envelope pore membrane protein POM 121B OS=Homo sapiens GN=POM121B PE=5 SV=2	P121B_HUMAN	83 kDa	0
Nuclear factor 1 C-type OS=Homo sapiens GN=NFIC PE=1 SV=2	NFIC_HUMAN	56 kDa	0
Nuclear factor NF-kappa-B p100 subunit OS=Homo sapiens GN=NFKB2 PE=1 SV=4	NFKB2_HUMAN	97 kDa	0
Nuclear fragile X mental retardation-interacting protein 2 OS=Homo sapiens GN=NUFIP2 PE=1 SV=1	NUFP2_HUMAN	76 kDa	0
Nuclear inhibitor of protein phosphatase 1 OS=Homo sapiens GN=PPP1R8 PE=1 SV=2	PP1R8_HUMAN	38 kDa	0
Nuclear migration protein nudC OS=Homo sapiens GN=NUDC PE=1 SV=1	NUDC_HUMAN	38 kDa	0
Nuclear migration protein nudC OS=Homo sapiens GN=NUDC PE=1 SV=1	Q9Y266	38 kDa	0
Nuclear pore complex protein Nup88 OS=Homo sapiens GN=NUP88 PE=1 SV=2	NUP88_HUMAN	84 kDa	0
Nuclear pore complex protein Nup214 OS=Homo sapiens GN=NUP214 PE=1 SV=2	NU214_HUMAN	?	0
Nuclear pore glycoprotein p62 OS=Homo sapiens GN=NUP62 PE=1 SV=3	NUP62_HUMAN	53 kDa	0
Nuclear protein localization protein 4 homolog OS=Homo sapiens GN=NPLOC4 PE=1 SV=3	NPL4_HUMAN	?	0
Nuclear receptor coactivator 1 OS=Homo sapiens GN=NCOA1 PE=1 SV=3	NCOA1_HUMAN	?	0
Nuclear receptor coactivator 2 OS=Homo sapiens GN=NCOA2 PE=1 SV=2	Q15596	159 kDa	0
Nuclear receptor coactivator 5 OS=Homo sapiens GN=NCOA5 PE=1 SV=2	NCOA5_HUMAN	66 kDa	0
Nuclear ubiquitous casein and cyclin-dependent kinase substrate 1 OS=Homo sapiens GN=NUCKS1 PE=1 SV=1	NUCKS_HUMAN	27 kDa	0
Nucleolar RNA helicase 2 OS=Homo sapiens GN=DDX21 PE=1 SV=5	DDX21_HUMAN	87 kDa	0
Nucleolar protein 58 OS=Homo sapiens GN=NOP58 PE=1 SV=1	NOP58_HUMAN	60 kDa	0
Nucleolar transcription factor 1 OS=Homo sapiens GN=UBTF PE=1 SV=1	UBF1_HUMAN	89 kDa	0
Nucleoporin GLE1 OS=Homo sapiens GN=GLE1 PE=1 SV=2	GLE1_HUMAN	?	0
Nucleoporin Nup43 OS=Homo sapiens GN=NUP43 PE=1 SV=1	NUP43_HUMAN	42 kDa	0
Nucleoporin SEH1 OS=Homo sapiens GN=SEH1L PE=1 SV=3	SEH1_HUMAN	40 kDa	0
Nucleoporin p54 OS=Homo sapiens GN=NUP54 PE=1 SV=2	NUP54_HUMAN	55 kDa	0
Nucleoporin p58/p45 OS=Homo sapiens GN=NUP58 PE=1 SV=1	NUP58_HUMAN	61 kDa	0
Nucleosome assembly protein 1-like 4 OS=Homo sapiens GN=NAP1L4 PE=1 SV=1	NP1L4_HUMAN	43 kDa	0
O51A4_HUMAN-DECOY	O51A4_HUMAN-DECOY	?	0
OTU domain-containing protein 4 OS=Homo sapiens GN=OTUD4 PE=1 SV=4	OTUD4_HUMAN	124 kDa	0
OXSR1_HUMAN-DECOY	OXSR1_HUMAN-DECOY	?	0
OZF_HUMAN-DECOY	OZF_HUMAN-DECOY	?	0
Olfactomedin-like protein 1 OS=Homo sapiens GN=OLFML1 PE=1 SV=2	Q6UWY5	46 kDa	0
Origin recognition complex subunit 3 OS=Homo sapiens GN=ORC3 PE=1 SV=1	ORC3_HUMAN	82 kDa	0
Origin recognition complex subunit 6 OS=Homo sapiens GN=ORC6 PE=1 SV=1	ORC6_HUMAN	28 kDa	0
Osteoclast-stimulating factor 1 OS=Homo sapiens GN=OSTF1 PE=1 SV=2	Q92882	24 kDa	0
Ovochymase-1 OS=Homo sapiens GN=OVCH1 PE=2 SV=2	OVCH1_HUMAN	125 kDa	0
Oxysterol-binding protein-related protein 8 OS=Homo sapiens GN=OSBPL8 PE=1 SV=3	OSBL8_HUMAN	101 kDa	0
Cluster of PBX1_HUMAN	PBX1_HUMAN [2]	47 kDa	0
PBX1_HUMAN	PBX1_HUMAN	47 kDa	0
Pre-B-cell leukemia transcription factor 2 OS=Homo sapiens GN=PBX2 PE=1 SV=2	PBX2_HUMAN	46 kDa	0
PC4 and SFRS1-interacting protein OS=Homo sapiens GN=PSIP1 PE=1 SV=1	PSIP1_HUMAN	60 kDa	0
PCI domain-containing protein 2 OS=Homo sapiens GN=PCID2 PE=1 SV=2	PCID2_HUMAN	46 kDa	0
PDZ and LIM domain protein 4 OS=Homo sapiens GN=PDLIM4 PE=1 SV=2	PDLI4_HUMAN	35 kDa	0
PDZ and LIM domain protein 5 OS=Homo sapiens GN=PDLIM5 PE=1 SV=5	PDLI5_HUMAN	64 kDa	0
PDZ and LIM domain protein 7 OS=Homo sapiens GN=PDLIM7 PE=1 SV=1	PDLI7_HUMAN	50 kDa	0
PDZ domain-containing protein GIPC1 OS=Homo sapiens GN=GIPC1 PE=1 SV=2	GIPC1_HUMAN	36 kDa	0
PERQ amino acid-rich with GYF domain-containing protein 2 OS=Homo sapiens GN=GIGYF2 PE=1 SV=1	PERQ2_HUMAN	150 kDa	0
PHD finger protein 6 OS=Homo sapiens GN=PHF6 PE=1 SV=1	PHF6_HUMAN	41 kDa	0
PHD finger protein 14 OS=Homo sapiens GN=PHF14 PE=1 SV=2	PHF14_HUMAN	100 kDa	0
PHD finger protein 23 OS=Homo sapiens GN=PHF23 PE=1 SV=1	PHF23_HUMAN	44 kDa	0
PKN1_HUMAN-DECOY	PKN1_HUMAN-DECOY	?	0
PRKC apoptosis WT1 regulator protein OS=Homo sapiens GN=PAWR PE=1 SV=1	Q96IZ0	37 kDa	0
Pachytene checkpoint protein 2 homolog OS=Homo sapiens GN=TRIP13 PE=1 SV=2	PCH2_HUMAN	49 kDa	0
Paired amphipathic helix protein Sin3a OS=Homo sapiens GN=SIN3A PE=1 SV=2	SIN3A_HUMAN	145 kDa	0
Paired amphipathic helix protein Sin3b OS=Homo sapiens GN=SIN3B PE=1 SV=2	SIN3B_HUMAN	133 kDa	0
Palladin OS=Homo sapiens GN=PALLD PE=1 SV=3	PALLD_HUMAN	?	0
Parafibromin OS=Homo sapiens GN=CDC73 PE=1 SV=1	CDC73_HUMAN	61 kDa	0
Partner of Y14 and mago OS=Homo sapiens GN=PYM1 PE=1 SV=1	PYM1_HUMAN	?	0
Peptidyl-prolyl cis-trans isomerase D OS=Homo sapiens GN=PPID PE=1 SV=3	PPID_HUMAN	41 kDa	0
Peptidyl-prolyl cis-trans isomerase FKBP1A OS=Homo sapiens GN=FKBP1A PE=1 SV=2	FKB1A_HUMAN	12 kDa	0
Peptidyl-prolyl cis-trans isomerase FKBP3 OS=Homo sapiens GN=FKBP3 PE=1 SV=1	FKBP3_HUMAN	25 kDa	0
Peptidyl-prolyl cis-trans isomerase FKBP4 OS=Homo sapiens GN=FKBP4 PE=1 SV=3	Q02790	52 kDa	0
Peptidyl-prolyl cis-trans isomerase-like 1 OS=Homo sapiens GN=PPIL1 PE=1 SV=1	PPIL1_HUMAN	18 kDa	0
Peptidyl-prolyl cis-trans isomerase-like 4 OS=Homo sapiens GN=PPIL4 PE=1 SV=1	PPIL4_HUMAN	57 kDa	0
Peptidylprolyl isomerase domain and WD repeat-containing protein 1 OS=Homo sapiens GN=PPWD1 PE=1 SV=1	PPWD1_HUMAN	74 kDa	0
Pericentrin OS=Homo sapiens GN=PCNT PE=1 SV=4	PCNT_HUMAN	?	0
Perilipin-3 OS=Homo sapiens GN=PLIN3 PE=1 SV=3	PLIN3_HUMAN	47 kDa	0
Periplakin OS=Homo sapiens GN=PPL PE=1 SV=4	PEPL_HUMAN	205 kDa	0
Peroxiredoxin-5, mitochondrial OS=Homo sapiens GN=PRDX5 PE=1 SV=4	PRDX5_HUMAN	22 kDa	0
Peroxiredoxin-6 OS=Homo sapiens GN=PRDX6 PE=1 SV=3	PRDX6_HUMAN	25 kDa	0
Peroxiredoxin-6 OS=Homo sapiens GN=PRDX6 PE=1 SV=3	P30041	25 kDa	0
Phenylalanine--tRNA ligase alpha subunit OS=Homo sapiens GN=FARSA PE=1 SV=3	SYFA_HUMAN	58 kDa	0
Phenylalanine--tRNA ligase beta subunit OS=Homo sapiens GN=FARSB PE=1 SV=3	SYFB_HUMAN	66 kDa	0
Phosphoglycerate mutase 1 OS=Homo sapiens GN=PGAM1 PE=1 SV=2	P18669	29 kDa	0
Phospholipase A-2-activating protein OS=Homo sapiens GN=PLAA PE=1 SV=2	PLAP_HUMAN	87 kDa	0
Phostensin OS=Homo sapiens GN=PPP1R18 PE=1 SV=1	PPR18_HUMAN	68 kDa	0
Pigment epithelium-derived factor OS=Homo sapiens GN=SERPINF1 PE=1 SV=4	PEDF_HUMAN	46 kDa	0
Pituitary homeobox 1 OS=Homo sapiens GN=PITX1 PE=1 SV=2	PITX1_HUMAN	34 kDa	0
Plakophilin-2 OS=Homo sapiens GN=PKP2 PE=1 SV=2	PKP2_HUMAN	97 kDa	0
Plakophilin-3 OS=Homo sapiens GN=PKP3 PE=1 SV=1	PKP3_HUMAN	87 kDa	0
Plakophilin-4 OS=Homo sapiens GN=PKP4 PE=1 SV=2	PKP4_HUMAN	132 kDa	0
Plasma membrane calcium-transporting ATPase 1 OS=Homo sapiens GN=ATP2B1 PE=1 SV=3	AT2B1_HUMAN	139 kDa	0
Plastin-1 OS=Homo sapiens GN=PLS1 PE=1 SV=2	Q14651	70 kDa	0
Plastin-3 OS=Homo sapiens GN=PLS3 PE=1 SV=4	PLST_HUMAN	?	0
Platelet-activating factor acetylhydrolase IB subunit alpha OS=Homo sapiens GN=PAFAH1B1 PE=1 SV=2	LIS1_HUMAN	47 kDa	0
Pleckstrin-2 OS=Homo sapiens GN=PLEK2 PE=1 SV=1	Q9NYT0	40 kDa	0
Plexin-B2 OS=Homo sapiens GN=PLXNB2 PE=1 SV=3	O15031	205 kDa	0
Poly(A) polymerase alpha OS=Homo sapiens GN=PAPOLA PE=1 SV=4	PAPOA_HUMAN	83 kDa	0
Polyhomeotic-like protein 3 OS=Homo sapiens GN=PHC3 PE=1 SV=1	PHC3_HUMAN	106 kDa	0
Polynucleotide 5'-hydroxyl-kinase NOL9 OS=Homo sapiens GN=NOL9 PE=1 SV=1	NOL9_HUMAN	79 kDa	0
Polypeptide N-acetylgalactosaminyltransferase 3 OS=Homo sapiens GN=GALNT3 PE=1 SV=2	GALT3_HUMAN	73 kDa	0
Pre-mRNA 3'-end-processing factor FIP1 OS=Homo sapiens GN=FIP1L1 PE=1 SV=1	FIP1_HUMAN	?	0
Pre-mRNA-processing factor 6 OS=Homo sapiens GN=PRPF6 PE=1 SV=1	PRP6_HUMAN	107 kDa	0
Pre-mRNA-processing factor 17 OS=Homo sapiens GN=CDC40 PE=1 SV=1	PRP17_HUMAN	66 kDa	0
Pre-mRNA-splicing factor 18 OS=Homo sapiens GN=PRPF18 PE=1 SV=1	PRP18_HUMAN	40 kDa	0
Pre-mRNA-splicing factor ISY1 homolog OS=Homo sapiens GN=ISY1 PE=1 SV=3	ISY1_HUMAN	33 kDa	0
Pre-mRNA-splicing factor SPF27 OS=Homo sapiens GN=BCAS2 PE=1 SV=1	SPF27_HUMAN	26 kDa	0
Pre-mRNA-splicing factor SYF1 OS=Homo sapiens GN=XAB2 PE=1 SV=2	SYF1_HUMAN	100 kDa	0
Pre-mRNA-splicing regulator WTAP OS=Homo sapiens GN=WTAP PE=1 SV=2	FL2D_HUMAN	?	0
Pre-rRNA-processing protein TSR1 homolog OS=Homo sapiens GN=TSR1 PE=1 SV=1	TSR1_HUMAN	92 kDa	0
Cluster of Prefoldin subunit 2 OS=Homo sapiens GN=PFDN2 PE=1 SV=1 (Q9UHV9)	Q9UHV9 [2]	17 kDa	0
Prefoldin subunit 2 OS=Homo sapiens GN=PFDN2 PE=1 SV=1	Q9UHV9	17 kDa	0
Prefoldin subunit 2 OS=Homo sapiens GN=PFDN2 PE=1 SV=1	PFD2_HUMAN	17 kDa	0
Prefoldin subunit 3 OS=Homo sapiens GN=VBP1 PE=1 SV=3	P61758	23 kDa	0
Prefoldin subunit 5 OS=Homo sapiens GN=PFDN5 PE=1 SV=2	PFD5_HUMAN	?	0
Probable ATP-dependent RNA helicase DDX23 OS=Homo sapiens GN=DDX23 PE=1 SV=3	DDX23_HUMAN	96 kDa	0
Probable ATP-dependent RNA helicase DDX46 OS=Homo sapiens GN=DDX46 PE=1 SV=2	DDX46_HUMAN	117 kDa	0
Probable ATP-dependent RNA helicase DDX47 OS=Homo sapiens GN=DDX47 PE=1 SV=1	DDX47_HUMAN	51 kDa	0
Probable ATP-dependent RNA helicase DDX53 OS=Homo sapiens GN=DDX53 PE=1 SV=3	DDX53_HUMAN	71 kDa	0
Probable global transcription activator SNF2L1 OS=Homo sapiens GN=SMARCA1 PE=1 SV=2	SMCA1_HUMAN	123 kDa	0
Probable methyltransferase TARBP1 OS=Homo sapiens GN=TARBP1 PE=1 SV=1	Q13395	182 kDa	0
Probable ubiquitin carboxyl-terminal hydrolase FAF-X OS=Homo sapiens GN=USP9X PE=1 SV=3	USP9X_HUMAN	292 kDa	0
Profilin-2 OS=Homo sapiens GN=PFN2 PE=1 SV=3	PROF2_HUMAN	15 kDa	0
Programmed cell death 6-interacting protein OS=Homo sapiens GN=PDCD6IP PE=1 SV=1	PDC6I_HUMAN	?	0
Programmed cell death protein 5 OS=Homo sapiens GN=PDCD5 PE=1 SV=3	PDCD5_HUMAN	14 kDa	0
Prolactin-inducible protein OS=Homo sapiens GN=PIP PE=1 SV=1	PIP_HUMAN	17 kDa	0
Proliferating cell nuclear antigen OS=Homo sapiens GN=PCNA PE=1 SV=1	P12004	29 kDa	0
Proline-, glutamic acid- and leucine-rich protein 1 OS=Homo sapiens GN=PELP1 PE=1 SV=2	PELP1_HUMAN	120 kDa	0
Proline-rich AKT1 substrate 1 OS=Homo sapiens GN=AKT1S1 PE=1 SV=1	AKTS1_HUMAN	27 kDa	0
Prolyl 4-hydroxylase subunit alpha-2 OS=Homo sapiens GN=P4HA2 PE=1 SV=1	P4HA2_HUMAN	61 kDa	0
Prostaglandin reductase 1 OS=Homo sapiens GN=PTGR1 PE=1 SV=2	PTGR1_HUMAN	36 kDa	0
Proteasome activator complex subunit 1 OS=Homo sapiens GN=PSME1 PE=1 SV=1	PSME1_HUMAN	29 kDa	0
Proteasome activator complex subunit 2 OS=Homo sapiens GN=PSME2 PE=1 SV=4	Q9UL46	27 kDa	0
Proteasome activator complex subunit 3 OS=Homo sapiens GN=PSME3 PE=1 SV=1	PSME3_HUMAN	30 kDa	0
Proteasome subunit alpha type-1 OS=Homo sapiens GN=PSMA1 PE=1 SV=1	PSA1_HUMAN	30 kDa	0
Proteasome subunit alpha type-2 OS=Homo sapiens GN=PSMA2 PE=1 SV=2	P25787	26 kDa	0
Proteasome subunit alpha type-3 OS=Homo sapiens GN=PSMA3 PE=1 SV=2	PSA3_HUMAN	28 kDa	0
Proteasome subunit alpha type-4 OS=Homo sapiens GN=PSMA4 PE=1 SV=1	PSA4_HUMAN	29 kDa	0
Proteasome subunit beta type-4 OS=Homo sapiens GN=PSMB4 PE=1 SV=4	PSB4_HUMAN	29 kDa	0
Proteasome-associated protein ECM29 homolog OS=Homo sapiens GN=ECM29 PE=1 SV=2	Q5VYK3	204 kDa	0
Protein AAR2 homolog OS=Homo sapiens GN=AAR2 PE=1 SV=2	AAR2_HUMAN	43 kDa	0
Protein BRICK1 OS=Homo sapiens GN=BRK1 PE=1 SV=1	BRK1_HUMAN	9 kDa	0
Protein BUD31 homolog OS=Homo sapiens GN=BUD31 PE=1 SV=2	BUD31_HUMAN	17 kDa	0
Protein CDV3 homolog OS=Homo sapiens GN=CDV3 PE=1 SV=1	CDV3_HUMAN	27 kDa	0
Protein CIP2A OS=Homo sapiens GN=KIAA1524 PE=1 SV=2	CIP2A_HUMAN	?	0
Protein DPCD OS=Homo sapiens GN=DPCD PE=1 SV=2	Q9BVM2	23 kDa	0
Cluster of Protein FAM50A OS=Homo sapiens GN=FAM50A PE=1 SV=2 (FA50A_HUMAN)	FA50A_HUMAN [2]	40 kDa	0
Protein FAM50A OS=Homo sapiens GN=FAM50A PE=1 SV=2	FA50A_HUMAN	40 kDa	0
Protein FAM50B OS=Homo sapiens GN=FAM50B PE=1 SV=1	FA50B_HUMAN	39 kDa	0
Protein FAM98B OS=Homo sapiens GN=FAM98B PE=1 SV=1	FA98B_HUMAN	37 kDa	0
Protein HEXIM1 OS=Homo sapiens GN=HEXIM1 PE=1 SV=1	HEXI1_HUMAN	41 kDa	0
Protein LAP2 OS=Homo sapiens GN=ERBB2IP PE=1 SV=2	LAP2_HUMAN	?	0
Protein LSM14 homolog A OS=Homo sapiens GN=LSM14A PE=1 SV=3	LS14A_HUMAN	51 kDa	0
Protein NDNF OS=Homo sapiens GN=NDNF PE=1 SV=2	NDNF_HUMAN	65 kDa	0
Protein PML OS=Homo sapiens GN=PML PE=1 SV=3	PML_HUMAN	98 kDa	0
Protein RTF2 homolog OS=Homo sapiens GN=RTFDC1 PE=1 SV=3	RTF2_HUMAN	34 kDa	0
Protein Red OS=Homo sapiens GN=IK PE=1 SV=3	RED_HUMAN	66 kDa	0
Protein S100-A7 OS=Homo sapiens GN=S100A7 PE=1 SV=4	S10A7_HUMAN	11 kDa	0
Protein S100-A10 OS=Homo sapiens GN=S100A10 PE=1 SV=2	S10AA_HUMAN	11 kDa	0
Protein S100-A13 OS=Homo sapiens GN=S100A13 PE=1 SV=1	S10AD_HUMAN	11 kDa	0
Protein SCAF11 OS=Homo sapiens GN=SCAF11 PE=1 SV=2	SCAFB_HUMAN	165 kDa	0
Protein SDE2 homolog OS=Homo sapiens GN=SDE2 PE=1 SV=1	SDE2_HUMAN	50 kDa	0
Protein SEC13 homolog OS=Homo sapiens GN=SEC13 PE=1 SV=3	SEC13_HUMAN	?	0
Protein SON OS=Homo sapiens GN=SON PE=1 SV=4	SON_HUMAN	?	0
Protein Shroom3 OS=Homo sapiens GN=SHROOM3 PE=1 SV=2	SHRM3_HUMAN	?	0
Protein TFG OS=Homo sapiens GN=TFG PE=1 SV=2	TFG_HUMAN	43 kDa	0
Protein Wnt-10a OS=Homo sapiens GN=WNT10A PE=1 SV=1	WN10A_HUMAN	46 kDa	0
Protein argonaute-2 OS=Homo sapiens GN=AGO2 PE=1 SV=3	AGO2_HUMAN	97 kDa	0
Protein capicua homolog OS=Homo sapiens GN=CIC PE=1 SV=2	CIC_HUMAN	164 kDa	0
Protein disulfide-isomerase OS=Homo sapiens GN=P4HB PE=1 SV=3	P07237	57 kDa	0
Protein dpy-30 homolog OS=Homo sapiens GN=DPY30 PE=1 SV=1	DPY30_HUMAN	11 kDa	0
Protein enabled homolog OS=Homo sapiens GN=ENAH PE=1 SV=2	ENAH_HUMAN	67 kDa	0
Protein flightless-1 homolog OS=Homo sapiens GN=FLII PE=1 SV=2	FLII_HUMAN	?	0
Protein kinase C and casein kinase substrate in neurons protein 2 OS=Homo sapiens GN=PACSIN2 PE=1 SV=2	PACN2_HUMAN	56 kDa	0
Protein kinase C and casein kinase substrate in neurons protein 3 OS=Homo sapiens GN=PACSIN3 PE=1 SV=2	PACN3_HUMAN	48 kDa	0
Protein kinase C iota type OS=Homo sapiens GN=PRKCI PE=1 SV=2	KPCI_HUMAN	68 kDa	0
Protein max OS=Homo sapiens GN=MAX PE=1 SV=1	MAX_HUMAN	?	0
Protein pelota homolog OS=Homo sapiens GN=PELO PE=1 SV=2	Q9BRX2	43 kDa	0
Protein phosphatase 1 regulatory subunit 12C OS=Homo sapiens GN=PPP1R12C PE=1 SV=1	PP12C_HUMAN	85 kDa	0
Protein phosphatase 1G OS=Homo sapiens GN=PPM1G PE=1 SV=1	PPM1G_HUMAN	59 kDa	0
Protein quaking OS=Homo sapiens GN=QKI PE=1 SV=1	QKI_HUMAN	38 kDa	0
Protein scribble homolog OS=Homo sapiens GN=SCRIB PE=1 SV=4	SCRIB_HUMAN	175 kDa	0
Protein transport protein Sec23B OS=Homo sapiens GN=SEC23B PE=1 SV=2	SC23B_HUMAN	86 kDa	0
Protein transport protein Sec24B OS=Homo sapiens GN=SEC24B PE=1 SV=2	SC24B_HUMAN	?	0
Protein transport protein Sec31A OS=Homo sapiens GN=SEC31A PE=1 SV=3	SC31A_HUMAN	133 kDa	0
Cluster of Protein transport protein Sec61 subunit beta OS=Homo sapiens GN=SEC61B PE=1 SV=2 (P60468)	P60468 [2]	10 kDa	0
Protein transport protein Sec61 subunit beta OS=Homo sapiens GN=SEC61B PE=1 SV=2	P60468	10 kDa	0
Protein transport protein Sec61 subunit beta OS=Homo sapiens GN=SEC61B PE=1 SV=2	SC61B_HUMAN	10 kDa	0
Protein unc-45 homolog A OS=Homo sapiens GN=UNC45A PE=1 SV=1	UN45A_HUMAN	103 kDa	0
Protein-glutamine gamma-glutamyltransferase 2 OS=Homo sapiens GN=TGM2 PE=1 SV=2	TGM2_HUMAN	77 kDa	0
Protein-glutamine gamma-glutamyltransferase K OS=Homo sapiens GN=TGM1 PE=1 SV=4	TGM1_HUMAN	90 kDa	0
Prothymosin alpha OS=Homo sapiens GN=PTMA PE=1 SV=2	PTMA_HUMAN	12 kDa	0
Purine nucleoside phosphorylase OS=Homo sapiens GN=PNP PE=1 SV=2	PNPH_HUMAN	32 kDa	0
Purine nucleoside phosphorylase OS=Homo sapiens GN=PNP PE=1 SV=2	P00491	32 kDa	0
Puromycin-sensitive aminopeptidase OS=Homo sapiens GN=NPEPPS PE=1 SV=2	PSA_HUMAN	103 kDa	0
Putative Polycomb group protein ASXL2 OS=Homo sapiens GN=ASXL2 PE=1 SV=1	ASXL2_HUMAN	154 kDa	0
Putative RNA-binding protein 15 OS=Homo sapiens GN=RBM15 PE=1 SV=2	RBM15_HUMAN	?	0
Putative pre-mRNA-splicing factor ATP-dependent RNA helicase DHX16 OS=Homo sapiens GN=DHX16 PE=1 SV=2	DHX16_HUMAN	119 kDa	0
RAC-beta serine/threonine-protein kinase OS=Homo sapiens GN=AKT2 PE=1 SV=2	AKT2_HUMAN	?	0
RASA2_HUMAN-DECOY	RASA2_HUMAN-DECOY	?	0
REST corepressor 1 OS=Homo sapiens GN=RCOR1 PE=1 SV=2	RCOR1_HUMAN	53 kDa	0
RNA polymerase II elongation factor ELL OS=Homo sapiens GN=ELL PE=1 SV=1	ELL_HUMAN	68 kDa	0
RNA polymerase II-associated factor 1 homolog OS=Homo sapiens GN=PAF1 PE=1 SV=2	PAF1_HUMAN	?	0
RNA polymerase-associated protein RTF1 homolog OS=Homo sapiens GN=RTF1 PE=1 SV=4	RTF1_HUMAN	80 kDa	0
RNA-binding protein 7 OS=Homo sapiens GN=RBM7 PE=1 SV=1	RBM7_HUMAN	31 kDa	0
RNA-binding protein 12 OS=Homo sapiens GN=RBM12 PE=1 SV=1	RBM12_HUMAN	97 kDa	0
Cluster of Ran GTPase-activating protein 1 OS=Homo sapiens GN=RANGAP1 PE=1 SV=1 (RAGP1_HUMAN)	RAGP1_HUMAN [2]	64 kDa	0
Ran GTPase-activating protein 1 OS=Homo sapiens GN=RANGAP1 PE=1 SV=1	RAGP1_HUMAN	64 kDa	0
Ran GTPase-activating protein 1 OS=Homo sapiens GN=RANGAP1 PE=1 SV=1	P46060	64 kDa	0
Ran-binding protein 6 OS=Homo sapiens GN=RANBP6 PE=1 SV=2	RNBP6_HUMAN	125 kDa	0
Ran-specific GTPase-activating protein OS=Homo sapiens GN=RANBP1 PE=1 SV=1	RANG_HUMAN	?	0
Ras GTPase-activating protein-binding protein 2 OS=Homo sapiens GN=G3BP2 PE=1 SV=2	G3BP2_HUMAN	54 kDa	0
Ras GTPase-activating-like protein IQGAP1 OS=Homo sapiens GN=IQGAP1 PE=1 SV=1	P46940	189 kDa	0
Ras GTPase-activating-like protein IQGAP2 OS=Homo sapiens GN=IQGAP2 PE=1 SV=4	IQGA2_HUMAN	?	0
Ras GTPase-activating-like protein IQGAP3 OS=Homo sapiens GN=IQGAP3 PE=1 SV=2	Q86VI3	185 kDa	0
Ras-related protein Rab-14 OS=Homo sapiens GN=RAB14 PE=1 SV=4	P61106	24 kDa	0
Cluster of Ras-related protein Rab-39A OS=Homo sapiens GN=RAB39A PE=1 SV=2 (RB39A_HUMAN)	RB39A_HUMAN [2]	25 kDa	0
Ras-related protein Rab-6A OS=Homo sapiens GN=RAB6A PE=1 SV=3	RAB6A_HUMAN	24 kDa	0
Ras-related protein Rab-39A OS=Homo sapiens GN=RAB39A PE=1 SV=2	RB39A_HUMAN	25 kDa	0
Ras-related protein Rap-1A OS=Homo sapiens GN=RAP1A PE=1 SV=1	RAP1A_HUMAN (+1)	21 kDa	0
Ras-related protein Rap-2b OS=Homo sapiens GN=RAP2B PE=1 SV=1	P61225	21 kDa	0
Receptor-interacting serine/threonine-protein kinase 2 OS=Homo sapiens GN=RIPK2 PE=1 SV=2	RIPK2_HUMAN	61 kDa	0
Regulation of nuclear pre-mRNA domain-containing protein 1B OS=Homo sapiens GN=RPRD1B PE=1 SV=1	RPR1B_HUMAN	37 kDa	0
Replication factor C subunit 1 OS=Homo sapiens GN=RFC1 PE=1 SV=4	RFC1_HUMAN	?	0
Replication factor C subunit 2 OS=Homo sapiens GN=RFC2 PE=1 SV=3	RFC2_HUMAN	39 kDa	0
Replication factor C subunit 3 OS=Homo sapiens GN=RFC3 PE=1 SV=2	RFC3_HUMAN	41 kDa	0
Replication factor C subunit 4 OS=Homo sapiens GN=RFC4 PE=1 SV=2	RFC4_HUMAN	?	0
Replication factor C subunit 5 OS=Homo sapiens GN=RFC5 PE=1 SV=1	RFC5_HUMAN	38 kDa	0
Replication initiator 1 OS=Homo sapiens GN=REPIN1 PE=1 SV=1	REPI1_HUMAN	64 kDa	0
Replication protein A 14 kDa subunit OS=Homo sapiens GN=RPA3 PE=1 SV=1	RFA3_HUMAN	14 kDa	0
Replication protein A 32 kDa subunit OS=Homo sapiens GN=RPA2 PE=1 SV=1	RFA2_HUMAN	29 kDa	0
Reticulocalbin-1 OS=Homo sapiens GN=RCN1 PE=1 SV=1	RCN1_HUMAN	?	0
Retinoblastoma-binding protein 5 OS=Homo sapiens GN=RBBP5 PE=1 SV=2	RBBP5_HUMAN	59 kDa	0
Retinoic acid receptor RXR-beta OS=Homo sapiens GN=RXRB PE=1 SV=2	RXRB_HUMAN (+1)	57 kDa	0
Retinol dehydrogenase 11 OS=Homo sapiens GN=RDH11 PE=1 SV=2	RDH11_HUMAN	35 kDa	0
Rho GDP-dissociation inhibitor 1 OS=Homo sapiens GN=ARHGDIA PE=1 SV=3	GDIR1_HUMAN	?	0
Rho GTPase-activating protein 5 OS=Homo sapiens GN=ARHGAP5 PE=1 SV=2	RHG05_HUMAN	172 kDa	0
Rho GTPase-activating protein 17 OS=Homo sapiens GN=ARHGAP17 PE=1 SV=1	RHG17_HUMAN	?	0
Rho family-interacting cell polarization regulator 1 OS=Homo sapiens GN=RIPOR1 PE=1 SV=1	RIPR1_HUMAN	132 kDa	0
Rho guanine nucleotide exchange factor 1 OS=Homo sapiens GN=ARHGEF1 PE=1 SV=2	ARHG1_HUMAN	102 kDa	0
Rho guanine nucleotide exchange factor 2 OS=Homo sapiens GN=ARHGEF2 PE=1 SV=4	ARHG2_HUMAN	?	0
Rho-associated protein kinase 1 OS=Homo sapiens GN=ROCK1 PE=1 SV=1	ROCK1_HUMAN	158 kDa	0
Rho-associated protein kinase 2 OS=Homo sapiens GN=ROCK2 PE=1 SV=4	ROCK2_HUMAN	161 kDa	0
Rho-associated protein kinase 2 OS=Homo sapiens GN=ROCK2 PE=1 SV=4	O75116	161 kDa	0
Rho-related GTP-binding protein RhoC OS=Homo sapiens GN=RHOC PE=1 SV=1	P08134 (+1)	22 kDa	0
Ribonuclease P protein subunit p40 OS=Homo sapiens GN=RPP40 PE=1 SV=3	RPP40_HUMAN	42 kDa	0
Ribonuclease T2 OS=Homo sapiens GN=RNASET2 PE=1 SV=2	RNT2_HUMAN	29 kDa	0
Ribonucleoprotein PTB-binding 1 OS=Homo sapiens GN=RAVER1 PE=1 SV=1	RAVR1_HUMAN	64 kDa	0
Ribonucleoside-diphosphate reductase large subunit OS=Homo sapiens GN=RRM1 PE=1 SV=1	P23921	90 kDa	0
Ribosomal RNA processing protein 1 homolog A OS=Homo sapiens GN=RRP1 PE=1 SV=1	RRP1_HUMAN	53 kDa	0
Ribosomal RNA small subunit methyltransferase NEP1 OS=Homo sapiens GN=EMG1 PE=1 SV=4	NEP1_HUMAN	27 kDa	0
Ribosomal biogenesis protein LAS1L OS=Homo sapiens GN=LAS1L PE=1 SV=2	LAS1L_HUMAN	83 kDa	0
Ribosome-binding protein 1 OS=Homo sapiens GN=RRBP1 PE=1 SV=4	RRBP1_HUMAN	152 kDa	0
Rootletin OS=Homo sapiens GN=CROCC PE=1 SV=1	CROCC_HUMAN	?	0
Runt-related transcription factor 2 OS=Homo sapiens GN=RUNX2 PE=1 SV=2	RUNX2_HUMAN	57 kDa	0
Runt-related transcription factor 3 OS=Homo sapiens GN=RUNX3 PE=1 SV=2	RUNX3_HUMAN	44 kDa	0
S31A3_HUMAN-DECOY	S31A3_HUMAN-DECOY	?	0
S35E4_HUMAN-DECOY	S35E4_HUMAN-DECOY	?	0
S-formylglutathione hydrolase OS=Homo sapiens GN=ESD PE=1 SV=2	ESTD_HUMAN	31 kDa	0
S-methyl-5'-thioadenosine phosphorylase OS=Homo sapiens GN=MTAP PE=1 SV=2	MTAP_HUMAN	31 kDa	0
SALL1_HUMAN-DECOY	SALL1_HUMAN-DECOY	?	0
SAP30-binding protein OS=Homo sapiens GN=SAP30BP PE=1 SV=1	S30BP_HUMAN	34 kDa	0
SEC23-interacting protein OS=Homo sapiens GN=SEC23IP PE=1 SV=1	S23IP_HUMAN	111 kDa	0
SET domain-containing protein 5 OS=Homo sapiens GN=SETD5 PE=1 SV=2	SETD5_HUMAN	?	0
SH2 domain-containing protein 2A OS=Homo sapiens GN=SH2D2A PE=1 SV=3	SH22A_HUMAN	43 kDa	0
SH3 domain-containing kinase-binding protein 1 OS=Homo sapiens GN=SH3KBP1 PE=1 SV=2	SH3K1_HUMAN	73 kDa	0
SH3KBP1-binding protein 1 OS=Homo sapiens GN=SHKBP1 PE=1 SV=2	SHKB1_HUMAN	76 kDa	0
SHC-transforming protein 1 OS=Homo sapiens GN=SHC1 PE=1 SV=4	SHC1_HUMAN	63 kDa	0
SHOC2_HUMAN-DECOY	SHOC2_HUMAN-DECOY	?	0
SNW domain-containing protein 1 OS=Homo sapiens GN=SNW1 PE=1 SV=1	SNW1_HUMAN	61 kDa	0
SOSS complex subunit B1 OS=Homo sapiens GN=NABP2 PE=1 SV=1	SOSB1_HUMAN	22 kDa	0
SOSS complex subunit C OS=Homo sapiens GN=INIP PE=1 SV=1	SOSSC_HUMAN	11 kDa	0
SOX_HUMAN-DECOY	SOX_HUMAN-DECOY	?	0
SPARC-related modular calcium-binding protein 2 OS=Homo sapiens GN=SMOC2 PE=2 SV=2	SMOC2_HUMAN	?	0
SPAT2_HUMAN-DECOY	SPAT2_HUMAN-DECOY	?	0
SRA stem-loop-interacting RNA-binding protein, mitochondrial OS=Homo sapiens GN=SLIRP PE=1 SV=1	SLIRP_HUMAN	12 kDa	0
SRSF protein kinase 1 OS=Homo sapiens GN=SRPK1 PE=1 SV=2	SRPK1_HUMAN	?	0
STAM-binding protein OS=Homo sapiens GN=STAMBP PE=1 SV=1	STABP_HUMAN	48 kDa	0
STML3_HUMAN-DECOY	STML3_HUMAN-DECOY	?	0
SUSD4_HUMAN-DECOY	SUSD4_HUMAN-DECOY	?	0
SWI/SNF complex subunit SMARCC1 OS=Homo sapiens GN=SMARCC1 PE=1 SV=3	Q92922	123 kDa	0
SWI/SNF-related matrix-associated actin-dependent regulator of chromatin subfamily A member 5 OS=Homo sapiens GN=SMARCA5 PE=1 SV=1	SMCA5_HUMAN	122 kDa	0
Schlafen family member 5 OS=Homo sapiens GN=SLFN5 PE=1 SV=1	SLFN5_HUMAN	101 kDa	0
Secretory carrier-associated membrane protein 3 OS=Homo sapiens GN=SCAMP3 PE=1 SV=3	SCAM3_HUMAN	38 kDa	0
Septin-9 OS=Homo sapiens GN=SEPT9 PE=1 SV=2	SEPT9_HUMAN	?	0
Sequestosome-1 OS=Homo sapiens GN=SQSTM1 PE=1 SV=1	SQSTM_HUMAN	?	0
Serine hydroxymethyltransferase, mitochondrial OS=Homo sapiens GN=SHMT2 PE=1 SV=3	GLYM_HUMAN	?	0
Serine palmitoyltransferase 2 OS=Homo sapiens GN=SPTLC2 PE=1 SV=1	SPTC2_HUMAN	63 kDa	0
Serine-threonine kinase receptor-associated protein OS=Homo sapiens GN=STRAP PE=1 SV=1	STRAP_HUMAN	38 kDa	0
Cluster of Serine/threonine-protein kinase 24 OS=Homo sapiens GN=STK24 PE=1 SV=1 (STK24_HUMAN)	STK24_HUMAN [3]	49 kDa	0
Serine/threonine-protein kinase 24 OS=Homo sapiens GN=STK24 PE=1 SV=1	STK24_HUMAN	49 kDa	0
Serine/threonine-protein kinase 25 OS=Homo sapiens GN=STK25 PE=1 SV=1	STK25_HUMAN	48 kDa	0
Serine/threonine-protein kinase 26 OS=Homo sapiens GN=STK26 PE=1 SV=2	STK26_HUMAN	47 kDa	0
Serine/threonine-protein kinase LATS1 OS=Homo sapiens GN=LATS1 PE=1 SV=1	LATS1_HUMAN	?	0
Serine/threonine-protein kinase MRCK beta OS=Homo sapiens GN=CDC42BPB PE=1 SV=2	MRCKB_HUMAN	194 kDa	0
Serine/threonine-protein kinase MRCK beta OS=Homo sapiens GN=CDC42BPB PE=1 SV=2	Q9Y5S2	194 kDa	0
Serine/threonine-protein kinase N2 OS=Homo sapiens GN=PKN2 PE=1 SV=1	PKN2_HUMAN	?	0
Serine/threonine-protein kinase PAK 2 OS=Homo sapiens GN=PAK2 PE=1 SV=3	Q13177	58 kDa	0
Serine/threonine-protein kinase PLK1 OS=Homo sapiens GN=PLK1 PE=1 SV=1	PLK1_HUMAN	68 kDa	0
Serine/threonine-protein kinase VRK1 OS=Homo sapiens GN=VRK1 PE=1 SV=1	VRK1_HUMAN	45 kDa	0
Serine/threonine-protein kinase mTOR OS=Homo sapiens GN=MTOR PE=1 SV=1	P42345	289 kDa	0
Serine/threonine-protein phosphatase 2A 56 kDa regulatory subunit delta isoform OS=Homo sapiens GN=PPP2R5D PE=1 SV=1	2A5D_HUMAN	70 kDa	0
Cluster of Serine/threonine-protein phosphatase 2A 65 kDa regulatory subunit A alpha isoform OS=Homo sapiens GN=PPP2R1A PE=1 SV=4 (2AAA_HUMAN)	2AAA_HUMAN [2]	65 kDa	0
Serine/threonine-protein phosphatase 2A 65 kDa regulatory subunit A alpha isoform OS=Homo sapiens GN=PPP2R1A PE=1 SV=4	2AAA_HUMAN	65 kDa	0
Serine/threonine-protein phosphatase 2A 65 kDa regulatory subunit A beta isoform OS=Homo sapiens GN=PPP2R1B PE=1 SV=3	2AAB_HUMAN	66 kDa	0
Serine/threonine-protein phosphatase 2A 65 kDa regulatory subunit A alpha isoform OS=Homo sapiens GN=PPP2R1A PE=1 SV=4	P30153	65 kDa	0
[truncated: 241 more rows]
