# Supplementary material for: A Druggable FOXA1-Glucocorticoid Receptor Transcriptional Axis Drives Tumor Growth in a Subset of Non-Small Cell Lung Cancer
Source: Cancer Res Commun. 2023 Sep 7;3(9):1788–99. doi: 10.1158/2767-9764.CRC-23-0310 (PMC10484118; doi:10.1158/2767-9764.CRC-23-0310)
Supplement: Supplemental Table 3 — Shared target genes of FOXA1 and GR in NCI-H441 cells [file crc-23-0310-s03.xlsx]

## Sheet: Sheet1
GR-dex_FOXA1-dex_FOXA1-veh
ABCA13
ABCA5
ABCB4
ABCC4
ABHD2
ABI3BP
ABR
ACBD6
ACER3
ACOT7
ACOX3
ADGRB3
ADGRF1
ADGRF5
ADGRL3
ADORA1
AFAP1
AFAP1L2
AHCYL2
AHDC1
AHNAK
AHNAK2
AHR
AKAP1
AKIRIN1
ALG1
ALOX15B
AMHR2
AMOTL1
ANK2
ANK3
ANKS1A
ANO10
AOAH
AOPEP
ARFGEF3
ARHGAP35
ARHGAP42
ARHGEF10L
ARHGEF26
ARHGEF28
ARHGEF3
ARID1B
ARID5B
ARNT2
ARSJ
ASAP1
ASAP2
ASIC2
ATP13A2
ATP2A3
ATP8B1
ATP8B2
ATP9A
ATXN1
ATXN7
ATXN7L1
AXIN1
B3GNT9
BACH1
BAHCC1
BCAR3
BCAS3
BCL3
BCR
BEAN1
BFSP1
BHLHE40
BICD1
BICRA
BICRAL
BIRC3
BLVRA
BMF
BMP3
BMP4
BORCS5
BTG1
C11orf80
C12orf42
C12orf45
C2CD3
C8orf44-SGK3
CAB39
CABIN1
CABLES2
CACNA1E
CACNB4
CACNG2
CADM2
CADPS
CAMK1D
CAMTA1
CAPN2
CASTOR1
CASTOR2
CBX4
CCDC102A
CCDC192
CCDC68
CCDC71L
CCN4
CCND1
CCND3
CCNY
CCSER1
CD109
CD3E
CD55
CD79A
CD9
CD99L2
CDC25C
CDC42BPG
CDC42SE2
CDCA7L
CDH1
CDH18
CDH3
CDH5
CDK17
CDK5RAP1
CDKAL1
CDYL
CEACAM5
CEACAM6
CELF2
CELSR2
CENPO
CEP112
CEP68
CHRAC1
CHST11
CHST15
CIT
CKAP4
CLASP1
CLDN10
CLIP4
CLMN
CLNK
CMIP
CMSS1
CMTM8
CMYA5
CNIH3
CNNM1
CNST
COA1
COG7
COL21A1
COL24A1
COL6A5
COL8A1
COPG1
COPS8
COQ8B
CPNE4
CRAMP1
CRISPLD2
CRYBG1
CSF3R
CSGALNACT1
CTBP2
CTNNBIP1
CTSH
CUL3
CUL4B
CUX1
CWC27
CXCL13
CYP27C1
CYP3A7-CYP3A51P
DAAM1
DAD1
DAGLA
DAP
DDAH1
DDAH2
DENND3
DHRS9
DLG2
DLGAP1
DMBT1
DMBX1
DNAJC3
DOCK4
DOCK5
DOCK6
DOCK9
DOP1B
DSCAM
DSCAML1
DSP
DUSP6
DYNLRB1
EEPD1
EFNA1
EGLN1
EGLN3
EIPR1
ELF3
ELFN2
ELL2
EMP1
ENPP3
EPC2
EPHA2
EPHA6
EPHB2
EPHB3
ERC1
ERI3
ERICH1
ERO1A
ESR1
ESRP1
ETS1
ETV3
ETV5
EXOC6B
EXT1
F2RL1
FA2H
FAM102A
FAM155A
FAM174B
FAM184A
FAM189A2
FAM20A
FAM234B
FAM83A
FARP1
FARS2
FAT1
FAT3
FAXDC2
FBXO34
FBXW7
FCHO2
FDPS
FER1L6
FGF1
FGFBP1
FHL2
FIP1L1
FITM2
FLAD1
FMN1
FNBP1L
FOXA1
FOXO3
FOXP1
FOXP2
FOXQ1
FOXR1
FRMD4A
FRMD6
FRYL
FSTL5
FTO
FYB1
GAB1
GAB3
GADD45G
GALNT10
GALNT2
GAS8
GATA4
GCH1
GCM1
GDPD4
GEM
GNA12
GNS
GPAT3
GPC3
GPR156
GPR157
GRAMD4
GRHL2
GRM3
GRM5
GRXCR2
GSE1
GTDC1
H2BC11
HACD2
HDAC9
HECW2
HEG1
HES1
HIBADH
HID1
HIP1R
HIVEP2
HIVEP3
HK1
HK2
HMGA2
HNF1B
HOMEZ
HOOK3
HPCAL1
HS1BP3
HS3ST4
HS6ST2
ICAM1
ID1
IDS
IFT80
IGF2BP2
IL10
IL20RA
IL6R
IL6ST
INTS1
INTU
IQCJ-SCHIP1
IQSEC1
IRS1
ISM1
ITCH
ITGA4
ITGA9
ITGB5
ITGB6
ITGBL1
ITPR2
JADE2
JPH1
JUNB
JUP
KCNAB1
KCND2
KCNJ15
KCNMA1
KCNN1
KCNQ3
KCNQ5
KCNS3
KCTD3
KCTD5
KDM5B
KIAA1217
KIAA1522
KIF9
KIT
KLC2
KLHL5
KLHL6
KLRK1
KPNA7
KRT3
KRT7
KYNU
LAMB3
LAMP3
LCORL
LEMD1
LFNG
LGR4
LIMCH1
LIMD1
LINC02210-CRHR1
LMO3
LMO7
LNPEP
LPIN1
LPP
LRIG1
LRIG3
LRMDA
LRP5
LSAMP
LTA4H
LTBP1
LTBP2
LTBP3
LY9
LYN
MACC1
MAD1L1
MAFK
MAGI1
MAGI2
MAML3
MAN1A1
MAN2A1
MANBA
MAP3K14
MAP3K9
MAPKAPK2
MARCHF1
MAST2
MB21D2
MCF2L2
MDM4
MECOM
MEF2D
MELTF
MEPE
MET
MFN2
MGST1
MIA2
MICAL2
MICAL3
MICOS10
MIEN1
MIPOL1
MITF
MIX23
MR1
MRC2
MREG
MRPL1
MRPL14
MRPL48
MRPS28
MS4A7
MSH2
MSL1
MT-ND1
MTR
MTUS1
MUC20
MUC4
MVK
MYEOV
MYH9
MYL4
MYLK
MYMK
MYO10
MYO16
MYO1D
MYO3B
MYO5C
MYOCD
NAALADL2
NADK
NARF
NATD1
NAV2
NCALD
NCAPD2
NCAPG2
NCOR1
NCOR2
NDEL1
NDST1
NDUFA12
NEBL
NFATC2
NFATC3
NFIA
NGFR
NIBAN2
NIPBL
NKX2-1
NMNAT2
NOS3
NPAS2
NPEPPS
NPLOC4
NPTN
NR5A2
NRG1
NSF
NSL1
NT5DC3
NTM
NUAK2
NUDCD1
NXN
ODAD2
OSCP1
OTUD3
OTULINL
P3H4
P3R3URF-PIK3R3
PAG1
PARP14
PARP4
PAX7
PCBP1
PCCB
PCDH1
PCDH7
PCDHA1
PCED1B
PCNX1
PCP4
PDE4D
PDGFB
PDGFC
PDGFD
PEAR1
PECAM1
PELI2
PEMT
PERP
PGF
PHC2
PHLDB2
PIGC
PIGL
PIK3CA
PIK3CB
PIP4K2A
PITPNM2
PLA2G4A
PLA2G6
PLD5
PLEK2
PLEKHG1
PLEKHG3
PLEKHG6
PLEKHM1
PLEKHM3
PLLP
PLXNA2
PMP22
PON3
PPL
PPM1L
PPP1R15B
PPP1R3A
PPP1R9A
PPP2R3A
PPP3CA
PRCP
PRDM1
PRDM11
PRKAG2
PRKAR2B
PRKCA
PRKCH
PRKCI
PRKDC
PRKG2
PRPH2
PRPSAP1
PRSS3
PSD3
PTBP3
PTDSS1
PTGER2
PTHLH
PTPDC1
PTPN1
PTPN14
PTPRZ1
PTTG1IP
PXDNL
R3HDM4
RAB31
RAB40C
RABGAP1L
RABL3
RAD51B
RAI1
RAI14
RAMP1
RAPGEF5
RASAL2
RASSF5
RASSF6
RBMS2
RBMS3
RCAN3
RDH16
REEP3
RERE
RFLNA
RGL1
RGMB
RIC1
RIF1
RIPOR1
RIPPLY3
RNF144A
RNF145
RNLS
RP11-231C18.3
RP11-437B10.1
RP3-402L9.3
RP5-900K19.2
RPH3AL
RPL37A
RPRD1B
RPRD2
RPTOR
RREB1
RSF1
RUNX1
S100P
SAE1
SAMD12
SCARB2
SCNN1B
SDR16C5
SEC14L1
SEC61A1
SELPLG
SEMA3A
SEMA4B
SERPINE1
SERTAD4
SFTPA1
SGIP1
SH2B2
SH3PXD2B
SH3RF2
SHANK2
SHB
SHH
SIL1
SINHCAF
SIRT4
SLC10A6
SLC10A7
SLC11A1
SLC16A3
SLC16A9
SLC1A7
SLC20A2
SLC25A13
SLC25A21
SLC25A26
SLC25A43
SLC26A11
SLC26A9
SLC35F3
SLC49A3
SLC4A10
SLC5A10
SLC9A9
SMAD3
SMAD7
SMDT1
SMIM21
SMO
SND1
SNED1
SNTB1
SNX24
SNX29
SORBS1
SORBS2
SORCS2
SOX2
SOX4
SP100
SPAG1
SPDEF
SPEN
SPIDR
SPINK4
SPON1
SPRED2
SPTB
SQSTM1
SRD5A3
SRGAP1
ST18
ST3GAL1
ST3GAL5
ST6GAL1
ST6GALNAC5
ST8SIA4
STARD13
STEAP1B
STEAP4
STK31
STX1A
STX3
SULT2B1
SYBU
SYNE2
SYNPR
SYT16
SYT17
TACC2
TANC1
TATDN1
TBC1D22A
TBC1D8
TBC1D9
TBXAS1
TCF7L2
TEAD1
TENM4
TFB2M
TFDP2
TFPI
TGFA
TGFBI
TGFBR2
TGIF1
TGM4
THBS4
THYN1
TIAM1
TJP1
TK2
TLE1
TMCC3
TMCO4
TMEM123
TMEM135
TMEM156
TMEM164
TMEM243
TMEM45B
TMEM53
TMEM97
TMOD3
TMPRSS7
TMSB10
TNFAIP8
TNFRSF8
TNFSF8
TNIK
TNRC18
TNS2
TP63
TPCN2
TPD52
TPRG1
TRAPPC9
TRIB1
TRIM2
TRIM24
TRIM7
TRIO
TRPS1
TSC22D3
TTC39A
TTC7A
TTI1
TUBG2
TXNIP
TXNRD1
TYW1B
UBAP2
UBC
UBQLN4
UBR2
UMAD1
UNC13B
UNC5C
UPB1
USP49
VAMP8
VEGFC
VMP1
VPS13B
VPS13D
VPS37C
VPS52
WASF2
WDR70
WWOX
WWTR1
XXYLT1
YAP1
ZAN
ZBTB10
ZBTB20
ZBTB25
ZC3H12A
ZC3H12C
ZCCHC14
ZCCHC8
ZFHX3
ZFP36L2
ZFPL1
ZFYVE26
ZNF107
ZNF133
ZNF217
ZNF282
ZNF407
ZNF469
ZNF608
ZPLD1
ZSWIM5
